# Supplementary material for: RNA-seq Transcriptional Profiling of Peripheral Blood Leukocytes from Cattle Infected with Mycobacterium bovis
Source: Front Immunol. 2014 Aug 26;5:396. doi: 10.3389/fimmu.2014.00396 (PMC4143615; doi:10.3389/fimmu.2014.00396)
Supplement: Supplementary file 1 [file Data_Sheet1.ZIP › Table_S1.xlsx]

## Sheet: Sheet1
Table S1: Illumina® RNA-seq library information for 16 M. bovis-infected and non-infected bovine PBL samples
Barcode index sequence	Barcode number	Animal number	No. reads pre-filtering	No. reads post-filtering	Uniquely mapped reads number	Uniquely mapped reads %	Number of reads mapped to multiple loci	Percentage of reads mapped to multiple loci	Assigned	Percentage assigned	unassigned and ambiguous
AACCAT	2	16	15886554	13975201	12671005	0.9067	928040	0.0664	6326313	0.499275	50.0725
CAACCT	8	17	14208216	12415399	11241014	0.9054	804420	0.0648	5575147	0.495965	50.4035
GGTTGT	12	18	28937579	25358979	22725871	0.8962	1762943	0.0695	13585617	0.597804	40.2196
TATATT	14	20	19045604	15023393	13392732	0.8915	1068182	0.0711	8000775	0.597397	40.2603
AAAAAT	1	22	15114408	12582311	11235449	0.893	875081	0.0695	5506728	0.490121	50.9879
AAGGAT	3	23	15357583	13402973	12142959	0.906	813403	0.0607	5993139	0.493548	50.6452
ACACAT	5	24	10568008	9272629	8129119	0.8767	653881	0.0705	4039241	0.496885	50.3115
AGCTAT	6	29	15767694	14209684	12898418	0.9077	888281	0.0625	6500714	0.503993	49.6007
CGATCT	10	32	15637629	14170016	12813367	0.9043	963817	0.068	6589224	0.514246	48.5754
GCTAGT	11	33	12997271	11777630	10372461	0.8807	873451	0.0742	5383357	0.519005	48.0995
TCGATT	15	34	12489206	11458394	10241035	0.8938	819590	0.0715	5749627	0.56143	43.857
TGTGTT	19	35	18628574	14598547	13130036	0.8994	992454	0.068	7518833	0.572644	42.7356
AGTCAT	7	36	10571445	9386433	8290338	0.8832	729826	0.0778	3891455	0.469396	53.0604
TAGCTT	13	37	13094490	11714815	10645223	0.9087	758279	0.0647	5081121	0.477315	52.2685
TCTCTT	17	38	11306133	10170568	9190070	0.9036	719292	0.0707	4654394	0.506459	49.3541
GATCGT	20	39	13518199	12212298	11050857	0.9049	855933	0.0701	5659662	0.512147	48.7853
