# Supplementary material for: RNA-seq Transcriptional Profiling of Peripheral Blood Leukocytes from Cattle Infected with Mycobacterium bovis
Source: Front Immunol. 2014 Aug 26;5:396. doi: 10.3389/fimmu.2014.00396 (PMC4143615; doi:10.3389/fimmu.2014.00396)
Supplement: Supplementary file 1 [file Data_Sheet1.ZIP › Table_S2.xlsx]

## Sheet: Additional_RNAseq_data
ensembl_gene_id	external_gene_id	description	gene_biotype	start_position	end_position	strand	chromosome_name	ensembl_transcript_id	entrezgene	logFC	logCPM	LR	PValue	FDR	meaninfected	meancontrol	differenceCPM	log2diffcpm	RPKM_infected	RPKM_control
ENSBTAG00000014069	BT.102008	[Source:RefSeq peptide;Acc:NP_001095353]	protein_coding	12754202	12767677	-1	4	ENSBTAT00000038879	507367	-4.39309	5.14221	78.8069	6.85e-19	0	3.15995	66.3001	-63.1402	5.98049	0.835966	17.5397
ENSBTAG00000011002	CCDC136	Uncharacterized protein [Source:UniProtKB/TrEMBL;Acc:F1N343]	protein_coding	93575777	93602932	1	4	ENSBTAT00000014612	615922	-2.23881	3.55096	75.0878	4.5e-18	0	3.93799	18.5443	-14.6063	3.86852	1.03905	4.89295
ENSBTAG00000013586	BT.63814	C-C chemokine receptor type 2 [Source:RefSeq peptide;Acc:NP_001181888]	protein_coding	53613211	53614323	-1	22	ENSBTAT00000018066	539002	-1.9338	4.10311	55.6759	8.55e-14	0	6.97086	26.4786	-19.5078	4.28598	6.26313	23.7903
ENSBTAG00000021438	ZNF821	Zinc finger protein 821 [Source:UniProtKB/Swiss-Prot;Acc:Q32KS7]	protein_coding	39351471	39368532	1	18	ENSBTAT00000032310	532668	-1.76955	3.97141	57.9848	2.64e-14	0	6.8886	23.4677	-16.5791	4.05129	3.56922	12.1594
ENSBTAG00000022622	CISH	Cytokine-inducible SH2-containing protein [Source:UniProtKB/Swiss-Prot;Acc:Q2HJ53]	protein_coding	50320205	50325617	1	22	ENSBTAT00000030652	616753	-1.69048	4.94896	82.5025	1.06e-19	0	14.4428	46.4436	-32.0008	5.00003	7.52231	24.1894
ENSBTAG00000008603	BT.31012	uncharacterized protein CXorf21 homolog [Source:RefSeq peptide;Acc:NP_001033626]	protein_coding	118258769	118271528	1	X	ENSBTAT00000011345	513911	-1.67568	5.35719	61.6581	4.09e-15	0	19.4322	61.7615	-42.3292	5.40358	14.5451	46.2286
ENSBTAG00000031020	NA	NA	pseudogene	141003992	141007093	-1	X	ENSBTAT00000029896	NA	-1.66234	6.12424	59.345	1.32e-14	0	33.1202	105.139	-72.0187	6.1703	Inf	Inf
ENSBTAG00000018869	IGSF6	Uncharacterized protein [Source:UniProtKB/TrEMBL;Acc:E1BGP0]	protein_coding	20344615	20353921	-1	25	ENSBTAT00000025119	100140740	-1.65857	5.52168	63.0137	2.05e-15	0	21.8684	68.9026	-47.0342	5.55564	28.9648	91.2618
ENSBTAG00000019783	SPSB2	SPRY domain-containing SOCS box protein 2 [Source:RefSeq peptide;Acc:NP_001069748]	protein_coding	103939886	103942299	1	5	ENSBTAT00000048850	613651	-1.62562	4.83996	119.48	8.22e-28	0	13.792	42.5446	-28.7527	4.84562	6.13522	18.9256
ENSBTAG00000015582	HMOX1	Heme oxygenase 1 [Source:UniProtKB/Swiss-Prot;Acc:Q5E9F2]	protein_coding	73980776	73987841	1	5	ENSBTAT00000020701	513221	-1.62372	5.27388	64.4069	1.01e-15	0	18.71	57.6464	-38.9365	5.28305	11.9936	36.9529
ENSBTAG00000002596	VSTM1	V-set and transmembrane domain-containing protein 1 precursor [Source:RefSeq peptide;Acc:NP_001094744]	protein_coding	62145373	62165477	-1	18	\ENSBTAT00000003362, ENSBTAT00000065290\""	618514	-1.48547	6.24302	83.3956	6.72e-20	0	39.5343	110.863	-71.3286	6.15641	NA	NA
ENSBTAG00000018784	CTSZ	cathepsin Z precursor [Source:RefSeq peptide;Acc:NP_001071303]	protein_coding	57889707	57899205	1	13	ENSBTAT00000025007	404187	-1.46277	6.82326	108.385	2.21e-25	0	59.9861	165.245	-105.259	6.7178	42.453	116.946
ENSBTAG00000024493	DHRS3	short-chain dehydrogenase/reductase 3 [Source:RefSeq peptide;Acc:NP_776605]	protein_coding	41985339	42040600	1	16	ENSBTAT00000034028	281482	-1.41989	5.2771	54.7042	1.4e-13	0	20.8424	55.5749	-34.7325	5.11821	27.3882	73.0288
ENSBTAG00000012815	CLEC12A	C-type lectin domain family 12 member A [Source:RefSeq peptide;Acc:NP_001098815]	protein_coding	100388589	100401104	1	5	ENSBTAT00000017022	508740	-1.37601	6.14765	71.4312	2.87e-17	0	39.1415	101.538	-62.3969	5.9634	38.374	99.5474
ENSBTAG00000048155	FCN2	Ficolin-2 [Source:UniProtKB/Swiss-Prot;Acc:Q5I2E5]	protein_coding	106822997	106831824	1	11	\ENSBTAT00000065623, ENSBTAT00000066000\""	497016	-1.24193	9.49154	72.3515	1.8e-17	0	427.93	1010.63	-582.704	9.18662	NA	NA
ENSBTAG00000008507	SPHK1	Uncharacterized protein [Source:UniProtKB/TrEMBL;Acc:F1MXZ6]	protein_coding	55978951	55981068	-1	19	ENSBTAT00000011212	618605	-1.14545	5.12383	56.9295	4.52e-14	0	21.4397	47.3054	-25.8657	4.69297	15.5023	34.2049
ENSBTAG00000001824	BT.25025	\solute carrier family 2, facilitated glucose transporter member 6 [Source:RefSeq peptide;Acc:NP_001073725]\""	protein_coding	104417539	104424788	-1	11	ENSBTAT00000002385	510658	-1.12574	5.80783	76.3849	2.33e-18	0	35.0323	76.0743	-41.042	5.35903	16.5873	36.02
ENSBTAG00000014374	CARD6	caspase recruitment domain-containing protein 6 [Source:RefSeq peptide;Acc:NP_001179450]	protein_coding	33638644	33653345	-1	20	ENSBTAT00000019112	520291	-1.06364	6.88561	70.9433	3.68e-17	0	76.2651	159.241	-82.9756	6.37462	18.8962	39.4551
ENSBTAG00000025425	BT.56132	ras-related protein Rab-24 [Source:RefSeq peptide;Acc:NP_001029974]	protein_coding	40127136	40131892	-1	7	\ENSBTAT00000035714, ENSBTAT00000054760\""	617635	-0.982238	7.18477	58.4603	2.07e-14	0	97.5702	192.598	-95.0279	6.57028	NA	NA
ENSBTAG00000018176	C19H17orf62	Uncharacterized protein C17orf62 homolog [Source:UniProtKB/Swiss-Prot;Acc:Q3SZM3]	protein_coding	50765355	50771395	1	19	ENSBTAT00000024188	618343	-0.858186	6.0507	55.4963	9.36e-14	0	46.9216	84.872	-37.9504	5.24604	24.9318	45.0967
ENSBTAG00000046450	EIF1	Eukaryotic translation initiation factor 1 [Source:UniProtKB/Swiss-Prot;Acc:Q5E938]	protein_coding	60346812	60347472	1	3	ENSBTAT00000063744	509764	0.780179	7.31638	58.6382	1.9e-14	0	201.173	116.878	84.2953	6.39738	304.347	176.82
ENSBTAG00000020237	NECAP1	Adaptin ear-binding coat-associated protein 1 [Source:UniProtKB/Swiss-Prot;Acc:Q3T093]	protein_coding	102050908	102062664	1	5	ENSBTAT00000026951	504449	0.83799	5.92359	53.4211	2.69e-13	0	77.7153	43.1538	34.5615	5.11109	30.9623	17.1928
ENSBTAG00000010885	TSPYL1	Testis-specific Y-encoded-like protein 1 [Source:UniProtKB/Swiss-Prot;Acc:Q0P5N2]	protein_coding	34872096	34875354	1	9	ENSBTAT00000014457	\100336013, 100336701, 538541\""	0.845768	7.17782	57.208	3.92e-14	0	185.796	103.189	82.6076	6.3682	57.0102	31.6627
ENSBTAG00000005905	TOPORS	E3 ubiquitin-protein ligase Topors [Source:RefSeq peptide;Acc:NP_001179507]	protein_coding	11391203	11401136	1	8	ENSBTAT00000048966	523321	0.86219	7.21642	54.2566	1.76e-13	0	191.479	105.427	86.0515	6.42713	48.7347	26.8331
ENSBTAG00000030956	ZSCAN21	zinc finger and SCAN domain-containing protein 21 [Source:RefSeq peptide;Acc:NP_001030445]	protein_coding	36924066	36931834	-1	25	ENSBTAT00000022287	527103	0.886467	6.30968	57.0958	4.15e-14	0	102.913	55.5237	47.3893	5.56649	52.966	28.5763
ENSBTAG00000007718	TGIF1	homeobox protein TGIF1 [Source:RefSeq peptide;Acc:NP_001121971]	protein_coding	37940878	37948732	1	24	ENSBTAT00000039259	510050	0.931132	6.1704	53.9385	2.07e-13	0	93.9928	49.4841	44.5087	5.47602	61.6346	32.4486
ENSBTAG00000004115	MYLIP	E3 ubiquitin-protein ligase MYLIP [Source:RefSeq peptide;Acc:NP_001095723]	protein_coding	40770315	40790973	-1	23	ENSBTAT00000005377	541070	0.944057	7.1429	54.5226	1.54e-13	0	185.523	96.1966	89.3261	6.48101	63.1459	32.7422
ENSBTAG00000006240	TLR4	toll-like receptor 4 precursor [Source:RefSeq peptide;Acc:NP_776623]	protein_coding	108828899	108839910	1	8	ENSBTAT00000008190	281536	0.970729	7.37469	55.8426	7.85e-14	0	219.92	111.94	107.98	6.75462	59.1819	30.1238
ENSBTAG00000020861	CHAMP1	zinc finger protein 828 [Source:RefSeq peptide;Acc:NP_001192435]	protein_coding	91100867	91103281	1	12	ENSBTAT00000027794	100137827	1.00178	6.13517	62.368	2.85e-15	0	93.3269	46.7343	46.5927	5.54203	38.6447	19.3517
ENSBTAG00000002282	EIF1	Eukaryotic translation initiation factor 1 [Source:UniProtKB/Swiss-Prot;Acc:Q5E938]	protein_coding	42545777	42548334	1	19	ENSBTAT00000002948	509764	1.0376	9.1281	58.3113	2.24e-14	0	752.846	365.605	387.241	8.59709	588.621	285.853
ENSBTAG00000020226	CHRAC1	chromatin accessibility complex protein 1 [Source:RefSeq peptide;Acc:NP_001068946]	protein_coding	4182522	4185763	-1	14	ENSBTAT00000026936	510942	1.06217	4.9585	56.7164	5.03e-14	0	41.7981	20.0196	21.7785	4.44483	46.2368	22.1456
ENSBTAG00000003315	MRP63	\Ribosomal protein 63, mitochondrial [Source:UniProtKB/Swiss-Prot;Acc:Q3ZC04]\""	protein_coding	35840400	35841483	-1	12	ENSBTAT00000004291	615666	1.17296	4.69156	57.6433	3.14e-14	0	35.5459	15.6714	19.8745	4.31285	36.3455	16.0239
ENSBTAG00000006836	FBXO33	F-box only protein 33 [Source:RefSeq peptide;Acc:NP_001192678]	protein_coding	49745742	49766810	-1	21	ENSBTAT00000008982	539998	1.23693	5.96	105.609	8.98e-25	0	87.2396	36.918	50.3216	5.65311	47.8812	20.2623
ENSBTAG00000006731	LAT	large neutral amino acids transporter small subunit 1 [Source:RefSeq peptide;Acc:NP_777038]	protein_coding	13341371	13370494	-1	18	ENSBTAT00000008848	282369	1.24186	6.181	59.6247	1.15e-14	0	101.915	42.8603	59.0542	5.88397	25.3961	10.6804
ENSBTAG00000008636	PDE4B	\cAMP-specific 3',5'-cyclic phosphodiesterase 4B [Source:RefSeq peptide;Acc:NP_001096016]\""	protein_coding	79284893	79734224	-1	3	\ENSBTAT00000054382, ENSBTAT00000011390\""	\100124505, 100849579\""	1.24264	8.72049	77.2197	1.53e-18	0	593.215	250.13	343.085	8.42242	NA	NA
ENSBTAG00000005049	BLK	tyrosine-protein kinase Blk [Source:RefSeq peptide;Acc:NP_001069436]	protein_coding	7658877	7710709	-1	8	ENSBTAT00000006659	532587	1.33637	7.16158	61.3525	4.77e-15	0	205.688	80.7857	124.902	6.96465	100.976	39.6592
ENSBTAG00000045904	PIM3	Uncharacterized protein [Source:UniProtKB/TrEMBL;Acc:G3N2F6]	protein_coding	120970011	120973246	1	5	ENSBTAT00000063193	100336651	1.346	6.6967	58.2482	2.31e-14	0	148.99	58.3553	90.6344	6.50199	117.407	45.9853
ENSBTAG00000000199	PDP1	\[Pyruvate dehydrogenase [acetyl-transferring]]-phosphatase 1, mitochondrial [Source:UniProtKB/Swiss-Prot;Acc:P35816]\""	protein_coding	72678594	72686976	-1	14	\ENSBTAT00000000233, ENSBTAT00000045859\""	280891	1.39334	5.00162	63.6077	1.52e-15	0	46.0129	17.6247	28.3882	4.82722	NA	NA
ENSBTAG00000030193	GPR35	Uncharacterized protein [Source:UniProtKB/TrEMBL;Acc:F1N600]	protein_coding	120439886	120441226	1	3	ENSBTAT00000021281	505056	1.44171	4.56427	62.3952	2.81e-15	0	34.284	12.5265	21.7575	4.44344	37.2247	13.601
ENSBTAG00000002275	PTP4A1	protein tyrosine phosphatase type IVA 1 [Source:RefSeq peptide;Acc:NP_001193053]	protein_coding	512139	516069	1	9	ENSBTAT00000002933	613326	1.49395	5.76972	107.009	4.43e-25	0	80.1506	28.4749	51.6757	5.69141	90.6681	32.2114
ENSBTAG00000008353	CDKN1A	cyclin-dependent kinase inhibitor 1 [Source:RefSeq peptide;Acc:NP_001092428]	protein_coding	10560499	10568780	1	23	ENSBTAT00000011001	513497	1.58981	6.09022	107.166	4.09e-25	0	102.382	33.821	68.5609	6.09931	43.5297	14.3797
ENSBTAG00000026919	BT.89412	PX domain-containing protein C6orf145 homolog [Source:RefSeq peptide;Acc:NP_001070400]	protein_coding	50077253	50095625	1	23	ENSBTAT00000053185	613986	1.62273	6.10104	73.6668	9.25e-18	0	103.505	33.4958	70.0088	6.12946	54.5048	17.6386
ENSBTAG00000004256	ODC1	Ornithine decarboxylase [Source:UniProtKB/Swiss-Prot;Acc:P27117]	protein_coding	87178098	87182503	1	11	ENSBTAT00000005575	\790350, 281365\""	1.63253	8.07557	149.69	2.03e-34	0	408.304	131.244	277.06	8.11406	233.317	74.9965
ENSBTAG00000004659	BT.30256	\coenzyme Q-binding protein COQ10 homolog B, mitochondrial [Source:RefSeq peptide;Acc:NP_001069122]\""	protein_coding	86410860	86427846	1	2	ENSBTAT00000006115	514221	1.63305	5.30142	104.094	1.93e-24	0	59.6813	19.2037	40.4777	5.33905	35.3353	11.3698
ENSBTAG00000003845	BT.102977	cysteine/serine-rich nuclear protein 1 [Source:RefSeq peptide;Acc:NP_001091504]	protein_coding	12520393	12532806	-1	22	ENSBTAT00000005016	515406	1.65131	6.95217	105.502	9.48e-25	0	187.662	59.5682	128.094	7.00106	90.1354	28.611
ENSBTAG00000017007	TRIB3	Tribbles homolog 3 [Source:UniProtKB/Swiss-Prot;Acc:Q0VCE3]	protein_coding	61176218	61187210	-1	13	ENSBTAT00000022616	538465	1.67185	5.30786	85.2874	2.58e-20	0	60.2479	18.7854	41.4625	5.37374	30.5517	9.52605
ENSBTAG00000011316	ZC3H12A	Ribonuclease ZC3H12A [Source:UniProtKB/Swiss-Prot;Acc:A6QQJ8]	protein_coding	108990074	108999453	-1	3	ENSBTAT00000015041	535344	1.68211	6.32426	99.0623	2.45e-23	0	122.241	37.8884	84.3527	6.39836	46.8716	14.5278
ENSBTAG00000019123	MEFV	Uncharacterized protein [Source:UniProtKB/TrEMBL;Acc:E1B7P5]	protein_coding	2691854	2704324	-1	25	ENSBTAT00000025458	NA	1.68323	6.75764	61.924	3.57e-15	0	165.426	51.0931	114.333	6.8371	70.6346	21.816
ENSBTAG00000003889	PER1	Uncharacterized protein [Source:UniProtKB/TrEMBL;Acc:F1MDK3]	protein_coding	28390594	28399600	-1	19	ENSBTAT00000005076	516318	1.69053	4.99875	55.0345	1.18e-13	0	48.7499	14.9118	33.8381	5.08058	12.6034	3.85516
ENSBTAG00000001060	CXCR4	C-X-C chemokine receptor type 4 [Source:UniProtKB/Swiss-Prot;Acc:P25930]	protein_coding	61582125	61585838	1	2	ENSBTAT00000001406	281736	1.6915	8.50554	62.6778	2.43e-15	0	555.803	170.692	385.111	8.58913	332.219	102.028
ENSBTAG00000009742	DOK7	Uncharacterized protein [Source:UniProtKB/TrEMBL;Acc:F1N754]	protein_coding	107234731	107252591	-1	6	ENSBTAT00000044179	NA	1.72191	3.90721	55.02	1.19e-13	0	22.7597	6.87092	15.8887	3.98993	16.4567	4.96813
ENSBTAG00000013462	L1CAM	neural cell adhesion molecule L1 precursor [Source:RefSeq peptide;Acc:NP_001179364]	protein_coding	39990127	40004312	-1	X	ENSBTAT00000017906	516017	1.75532	6.57504	72.3779	1.78e-17	0	147.537	43.2713	104.266	6.70413	30.3201	8.89259
ENSBTAG00000015405	DCHS1	Uncharacterized protein [Source:UniProtKB/TrEMBL;Acc:E1B969]	protein_coding	47042652	47064122	1	15	ENSBTAT00000020475	515576	1.78239	3.43378	58.4075	2.13e-14	0	16.4987	4.69604	11.8027	3.56104	1.66806	0.474779
ENSBTAG00000004023	KIAA1324L	UPF0577 protein KIAA1324-like homolog [Source:UniProtKB/Swiss-Prot;Acc:A7E2Z9]	protein_coding	33518953	33763007	1	4	ENSBTAT00000005255	518313	1.84022	3.83143	59.0498	1.54e-14	0	22.0064	6.02484	15.9816	3.99834	6.25716	1.71306
ENSBTAG00000007635	PLCL1	inactive phospholipase C-like protein 1 [Source:RefSeq peptide;Acc:NP_001178208]	protein_coding	86718341	87086748	1	2	ENSBTAT00000061414	537873	1.85928	4.02411	61.1514	5.29e-15	0	25.3835	6.8765	18.507	4.21	7.71299	2.08949
ENSBTAG00000021658	GRASP	general receptor for phosphoinositides 1-associated scaffold protein [Source:RefSeq peptide;Acc:NP_001179070]	protein_coding	28019961	28027764	-1	5	ENSBTAT00000028862	507181	1.88272	3.34518	69.5822	7.33e-17	0	15.7675	4.23809	11.5294	3.52725	7.99976	2.15023
ENSBTAG00000004735	BT.60810	G1/S-specific cyclin-E1 [Source:RefSeq peptide;Acc:NP_001179705]	protein_coding	40565286	40574820	1	18	ENSBTAT00000006215	533526	1.92586	4.09146	93.5448	3.97e-22	0	26.7234	7.08731	19.6361	4.29543	23.0573	6.11502
ENSBTAG00000016388	SLCO4A1	solute carrier organic anion transporter family member 4A1 [Source:RefSeq peptide;Acc:NP_001179656]	protein_coding	55149364	55172423	-1	13	ENSBTAT00000021795	507969	1.95329	5.29112	55.881	7.7e-14	0	62.1787	15.9583	46.2203	5.53046	26.6747	6.84614
ENSBTAG00000006561	RASGEF1B	Ras-GEF domain-containing family member 1B [Source:UniProtKB/Swiss-Prot;Acc:A4IFE4]	protein_coding	97988424	98026691	-1	6	ENSBTAT00000045329	506971	2.0006	6.48234	70.9502	3.66e-17	0	143.796	35.6294	108.167	6.75711	49.161	12.181
ENSBTAG00000017738	BT.62212	EMI domain-containing protein 1 precursor [Source:RefSeq peptide;Acc:NP_001095337]	protein_coding	70643238	70683856	1	17	ENSBTAT00000054399	506282	2.00415	3.79078	63.7058	1.44e-15	0	21.9569	5.34822	16.6087	4.05387	10.5007	2.55774
ENSBTAG00000000507	NR4A1	Nuclear receptor subfamily 4 group A member 1 [Source:UniProtKB/Swiss-Prot;Acc:Q0V8F0]	protein_coding	27977007	27992869	-1	5	\ENSBTAT00000000648, ENSBTAT00000046887\""	528390	2.01517	5.94603	57.3243	3.7e-14	0	99.2567	24.3327	74.924	6.22736	NA	NA
ENSBTAG00000003553	ZFP36L2	Uncharacterized protein [Source:UniProtKB/TrEMBL;Acc:F1MV20]	protein_coding	25585493	25587785	-1	11	ENSBTAT00000004621	NA	2.02054	8.94132	101.56	6.93e-24	0	791.775	194.177	597.598	9.22303	477.261	117.045
ENSBTAG00000008132	SOX13	Uncharacterized protein [Source:UniProtKB/TrEMBL;Acc:E1BL97]	protein_coding	1716803	1728817	1	16	ENSBTAT00000010692	788459	2.05365	6.37683	55.0564	1.17e-13	0	134.534	32.0151	102.519	6.67975	56.5508	13.4574
ENSBTAG00000003339	ZBTB10	Uncharacterized protein [Source:UniProtKB/TrEMBL;Acc:F1MZB7]	protein_coding	45826252	45855495	1	14	ENSBTAT00000004333	785123	2.06505	4.79945	149.167	2.64e-34	0	44.7361	10.7097	34.0264	5.08858	17.1403	4.10332
ENSBTAG00000016711	PPIF	\peptidyl-prolyl cis-trans isomerase F, mitochondrial precursor [Source:RefSeq peptide;Acc:NP_001001597]\""	protein_coding	35167545	35173642	1	28	ENSBTAT00000022213	414346	2.13693	4.45677	73.6996	9.1e-18	0	35.3883	8.09316	27.2951	4.77057	55.5546	12.7051
ENSBTAG00000005998	CCRN4L	nocturnin [Source:RefSeq peptide;Acc:NP_001075923]	protein_coding	18892763	18910926	-1	17	ENSBTAT00000007876	540641	2.21482	4.11856	66.6264	3.28e-16	0	28.184	6.07331	22.1107	4.46667	13.511	2.91146
ENSBTAG00000010171	JOSD1	Josephin-1 [Source:UniProtKB/Swiss-Prot;Acc:Q5EAE5]	protein_coding	110829052	110839745	-1	5	ENSBTAT00000013418	510781	2.26432	6.80382	236.502	2.28e-53	0	185.348	38.3825	146.965	7.19933	57.6151	11.9312
ENSBTAG00000018774	NUAK2	NUAK family SNF1-like kinase 2 [Source:RefSeq peptide;Acc:NP_001073065]	protein_coding	2894913	2914079	-1	16	ENSBTAT00000049041	518632	2.35669	5.58989	108.14	2.5e-25	0	80.1957	15.6942	64.5015	6.01126	75.585	14.7919
ENSBTAG00000003842	RABGEF1	Rab5 GDP/GTP exchange factor [Source:UniProtKB/Swiss-Prot;Acc:O18973]	protein_coding	28509094	28534880	1	25	ENSBTAT00000005011	282335	2.38244	7.69956	208.765	2.56e-47	0	349.803	66.8889	282.914	8.14422	103.126	19.7196
ENSBTAG00000047727	NUAK2	\NUAK family, SNF1-like kinase, 2 [Source:HGNC Symbol;Acc:29558]\""	protein_coding	2897228	2899884	-1	16	ENSBTAT00000024997	NA	2.41944	6.13909	79.1272	5.82e-19	0	118.528	22.2014	96.3267	6.58986	87.7986	16.4455
ENSBTAG00000030836	ZNF295	zinc finger protein 295 [Source:RefSeq peptide;Acc:NP_001077128]	protein_coding	143737582	143755849	-1	1	ENSBTAT00000028333	510136	2.43079	5.15119	245.72	2.23e-55	0	59.6801	11.1153	48.5648	5.60184	12.5168	2.33123
ENSBTAG00000019187	ZNF462	zinc finger protein 462 [Source:RefSeq peptide;Acc:NP_001192740]	protein_coding	98331864	98426787	1	8	ENSBTAT00000025536	515561	2.43418	3.92722	63.5448	1.57e-15	0	25.5902	4.64183	20.9483	4.38876	3.32081	0.602365
ENSBTAG00000006125	PLK3	serine/threonine-protein kinase PLK3 [Source:RefSeq peptide;Acc:NP_001068621]	protein_coding	101792010	101796880	-1	3	ENSBTAT00000008055	504282	2.52426	6.42644	119.091	1e-27	0	146.851	25.3104	121.54	6.92529	62.4365	10.7612
ENSBTAG00000021672	RGS1	regulator of G-protein signaling 1 [Source:RefSeq peptide;Acc:NP_001185992]	protein_coding	13314192	13318292	-1	16	ENSBTAT00000028880	540836	2.54127	5.48309	83.0786	7.89e-20	0	76.5805	13.1048	63.4756	5.98813	58.0155	9.92791
ENSBTAG00000011437	SIK1	Uncharacterized protein [Source:UniProtKB/TrEMBL;Acc:E1BNS8]	protein_coding	146207250	146216697	-1	1	ENSBTAT00000015200	NA	2.58971	7.72016	149.011	2.85e-34	0	363.252	59.8962	303.356	8.24487	156.642	25.8285
ENSBTAG00000009812	CXCL6	C-X-C motif chemokine 6 [Source:UniProtKB/Swiss-Prot;Acc:P80221]	protein_coding	90645964	90648076	1	6	ENSBTAT00000012939	281735	2.76287	3.71022	68.1635	1.5e-16	0	22.5841	3.29178	19.2923	4.26996	15.2389	2.22117
ENSBTAG00000031430	CD83	CD83 antigen precursor [Source:RefSeq peptide;Acc:NP_001040055]	protein_coding	42335199	42354922	-1	23	ENSBTAT00000044544	617034	2.78109	6.76189	153.647	2.77e-35	0	190.39	27.5577	162.833	7.34725	109.169	15.8014
ENSBTAG00000013125	PLAUR	Urokinase plasminogen activator surface receptor [Source:UniProtKB/Swiss-Prot;Acc:Q05588]	protein_coding	52202332	52215619	-1	18	ENSBTAT00000017446	281983	2.78812	8.67059	86.0238	1.78e-20	0	714.094	102.625	611.469	9.25614	543.864	78.1606
ENSBTAG00000007334	NFKBID	NF-kappa-B inhibitor delta [Source:RefSeq peptide;Acc:NP_001179948]	protein_coding	46768514	46776803	-1	18	ENSBTAT00000009647	614198	2.8005	7.4055	213.147	2.83e-48	0	296.857	42.5267	254.33	7.99056	144.738	20.7346
ENSBTAG00000003650	NR4A2	Nuclear receptor subfamily 4 group A member 2 [Source:UniProtKB/Swiss-Prot;Acc:Q08E53]	protein_coding	39999717	40017015	1	2	ENSBTAT00000004758	540245	2.87115	4.90641	132.672	1.07e-30	0	52.5936	7.20626	45.3873	5.50422	18.3637	2.51615
ENSBTAG00000019293	EGR3	Uncharacterized protein [Source:UniProtKB/TrEMBL;Acc:E1BBZ7]	protein_coding	70503688	70506163	-1	8	ENSBTAT00000025687	526233	3.20424	4.5269	61.0624	5.53e-15	0	41.3811	4.4556	36.9255	5.20654	35.5507	3.82784
ENSBTAG00000020283	DUSP5	Dual specificity protein phosphatase [Source:UniProtKB/TrEMBL;Acc:F1MQM7]	protein_coding	31326729	31338433	1	26	ENSBTAT00000027029	507061	3.27255	6.14067	179.023	7.92e-41	0	128.01	13.2441	114.766	6.84256	95.673	9.89846
ENSBTAG00000021766	HBEGF	proheparin-binding EGF-like growth factor precursor [Source:RefSeq peptide;Acc:NP_001137562]	protein_coding	53216665	53227848	-1	7	ENSBTAT00000029015	522921	3.32446	6.04066	78.9171	6.48e-19	0	119.647	12.0112	107.636	6.75002	74.6861	7.49764
ENSBTAG00000007199	NA	NA	pseudogene	51003521	51004117	-1	13	ENSBTAT00000009472	NA	4.7002	0.989127	88.3921	5.37e-21	0	3.33833	0.113337	3.22499	1.6893	Inf	NA
ENSBTAG00000001864	NR4A3	Uncharacterized protein [Source:UniProtKB/TrEMBL;Acc:E1B7S6]	protein_coding	65341202	65373695	1	8	ENSBTAT00000002429	528877	4.94721	3.70776	168.249	1.79e-38	0	25.1777	0.802042	24.3757	4.60737	11.2854	0.359499
ENSBTAG00000006806	KRT17	\Keratin, type I cytoskeletal 17 [Source:UniProtKB/Swiss-Prot;Acc:A1L595]\""	protein_coding	42472440	42483976	-1	19	ENSBTAT00000008948	281889	5.33037	5.78949	113.93	1.35e-26	0	108.121	2.71921	105.401	6.71975	71.1788	1.79013
ENSBTAG00000030521	IER5L	immediate early response gene 5-like protein [Source:RefSeq peptide;Acc:NP_001193764]	protein_coding	99645086	99646294	-1	11	ENSBTAT00000043070	782019	-1.78642	4.5456	50.9052	9.69e-13	1e-10	10.199	35.302	-25.1031	4.64979	8.43587	29.1994
ENSBTAG00000000274	YKT6	Synaptobrevin homolog YKT6 [Source:UniProtKB/Swiss-Prot;Acc:Q3T000]	protein_coding	77802985	77810784	-1	4	ENSBTAT00000000341	507409	0.743798	6.26005	51.3201	7.85e-13	1e-10	95.7019	57.0717	38.6302	5.27166	97.5554	58.1771
ENSBTAG00000011596	SFRS5	serine/arginine-rich splicing factor 5 [Source:RefSeq peptide;Acc:NP_001092399]	protein_coding	81860044	81865204	1	10	ENSBTAT00000015408	510474	0.801088	9.46828	51.1354	8.62e-13	1e-10	901.015	515.509	385.506	8.59061	610.444	349.261
ENSBTAG00000016873	C13H20orf111	Uncharacterized protein C20orf111 homolog [Source:UniProtKB/Swiss-Prot;Acc:Q5E9A0]	protein_coding	73391554	73401614	-1	13	ENSBTAT00000022448	510457	0.805406	6.12342	52.0038	5.54e-13	1e-10	88.3842	50.5301	37.8541	5.24238	58.1475	33.2435
ENSBTAG00000023179	TRIB1	tribbles homolog 1 [Source:RefSeq peptide;Acc:NP_001094575]	protein_coding	16353388	16361545	-1	14	ENSBTAT00000031530	521857	1.10766	8.26441	51.1705	8.47e-13	1e-10	419.343	194.257	225.086	7.81433	120.294	55.7249
ENSBTAG00000038990	TRAF4	TNF receptor-associated factor 4 [Source:RefSeq peptide;Acc:NP_001094750]	protein_coding	20723151	20729229	1	19	ENSBTAT00000056164	781568	1.34132	5.13303	52.2258	4.95e-13	1e-10	50.0452	19.5889	30.4563	4.92867	24.9727	9.77491
ENSBTAG00000016223	SCRN1	Secernin-1 [Source:UniProtKB/Swiss-Prot;Acc:P83939]	protein_coding	66785266	66851245	1	4	ENSBTAT00000021588	534933	1.47269	3.39574	51.8725	5.92e-13	1e-10	15.1538	5.44663	9.70721	3.27906	2.85329	1.02554
ENSBTAG00000046556	SOX4	Uncharacterized protein [Source:UniProtKB/TrEMBL;Acc:G3MYL8]	protein_coding	36292362	36293944	-1	23	ENSBTAT00000064038	NA	1.66296	3.35139	52.8441	3.61e-13	1e-10	15.2048	4.75299	10.4518	3.38568	13.3728	4.18029
ENSBTAG00000008542	NA	Uncharacterized protein [Source:UniProtKB/TrEMBL;Acc:F1MLA7]	protein_coding	113437377	113490743	1	4	ENSBTAT00000043975	NA	1.79074	4.71427	50.0038	1.53e-12	2e-10	40.522	11.6796	28.8423	4.85012	2.60826	0.751778
ENSBTAG00000006354	HP	haptoglobin precursor [Source:RefSeq peptide;Acc:NP_001035560]	protein_coding	39173135	39179293	-1	18	ENSBTAT00000008335	280692	-2.03627	7.74784	49.2678	2.23e-12	3e-10	84.3388	342.168	-257.829	8.01027	62.1509	252.15
ENSBTAG00000008327	CD300LB	CMRF35-like molecule 7 precursor [Source:RefSeq peptide;Acc:NP_001098493]	protein_coding	57567606	57577938	1	19	ENSBTAT00000010966	789755	-1.56453	4.5703	49.0418	2.51e-12	3e-10	11.7501	34.9987	-23.2486	4.53907	12.5939	37.512
ENSBTAG00000035998	BT.5084	Creatine kinase B-type [Source:UniProtKB/Swiss-Prot;Acc:Q5EA61]	protein_coding	69809416	69812653	-1	21	ENSBTAT00000050490	\100851864, 516210\""	-1.38867	5.60796	49.3049	2.19e-12	3e-10	26.6934	69.5945	-42.9011	5.42294	18.6016	48.4979
ENSBTAG00000002941	FES	tyrosine-protein kinase Fes/Fps [Source:RefSeq peptide;Acc:NP_001027471]	protein_coding	22192640	22204117	-1	21	ENSBTAT00000003828	507304	-0.775933	6.9007	48.9504	2.63e-12	3e-10	87.8071	150.283	-62.4762	5.96523	32.0581	54.8679
ENSBTAG00000000855	NXN	Nucleoredoxin [Source:UniProtKB/Swiss-Prot;Acc:A6QLU8]	protein_coding	22457712	22621493	1	19	ENSBTAT00000001140	531367	1.29192	3.3944	49.3903	2.1e-12	3e-10	14.6451	5.85156	8.79355	3.13645	5.19699	2.0765
ENSBTAG00000020221	BT.88484	protein Wnt-5a [Source:RefSeq peptide;Acc:NP_001192900]	protein_coding	46096245	46112683	1	22	ENSBTAT00000026930	530005	2.99121	1.42124	49.2561	2.25e-12	3e-10	4.33535	0.510102	3.82524	1.93555	2.56681	0.302014
ENSBTAG00000013774	C15ORF52	Uncharacterized protein [Source:UniProtKB/TrEMBL;Acc:E1B9Y1]	protein_coding	36068634	36074651	-1	10	\ENSBTAT00000064341, ENSBTAT00000018299\""	513496	-2.44277	2.05689	48.3532	3.56e-12	4e-10	1.16678	6.36134	-5.19456	2.377	NA	NA
ENSBTAG00000046012	ANKRD58	Uncharacterized protein [Source:UniProtKB/TrEMBL;Acc:G3N308]	protein_coding	3969068	3970030	1	X	ENSBTAT00000065997	523101	-1.60552	3.50019	48.6626	3.04e-12	4e-10	5.34682	16.2804	-10.9336	3.4507	5.55225	16.906
ENSBTAG00000006581	BT.57634	coiled-coil domain-containing protein 82 [Source:RefSeq peptide;Acc:NP_001039559]	protein_coding	14120305	14151878	1	15	ENSBTAT00000008639	511627	-1.14174	6.13643	48.5726	3.18e-12	4e-10	43.6201	96.3455	-52.7254	5.72043	20.5464	45.3818
ENSBTAG00000039470	WC1	uncharacterized protein LOC751809 precursor [Source:RefSeq peptide;Acc:NP_001137214]	protein_coding	103132709	103261137	-1	5	\ENSBTAT00000028127, ENSBTAT00000065731, ENSBTAT00000055884\""	751809	1.70544	6.14229	48.2255	3.8e-12	4e-10	108.403	32.8976	75.5051	6.2385	NA	NA
ENSBTAG00000034885	MGC148992	response gene to complement 32 protein [Source:RefSeq peptide;Acc:NP_001095746]	protein_coding	11625778	11641053	1	12	ENSBTAT00000049347	614348	1.6141	5.05534	48.1205	4.01e-12	5e-10	50.0339	16.2616	33.7723	5.07777	52.4465	17.0457
ENSBTAG00000047169	CXHXorf56	UPF0428 protein CXorf56 homolog [Source:UniProtKB/Swiss-Prot;Acc:Q3T197]	protein_coding	3756195	3768555	-1	X	ENSBTAT00000063654	504687	0.828553	5.0294	47.5566	5.34e-12	6e-10	41.4877	23.3603	18.1274	4.1801	37.9924	21.3923
ENSBTAG00000018746	BT.73998	Uncharacterized protein [Source:UniProtKB/TrEMBL;Acc:F1MQX8]	protein_coding	91475505	91548842	1	2	ENSBTAT00000024963	614932	1.13148	5.21609	47.7237	4.91e-12	6e-10	50.9109	23.1783	27.7326	4.79351	10.4091	4.73896
ENSBTAG00000004750	VSTM2L	V-set and transmembrane domain-containing protein 2-like protein precursor [Source:RefSeq peptide;Acc:NP_001071444]	protein_coding	67460324	67498847	1	13	ENSBTAT00000006235	527903	1.56597	3.77098	47.1571	6.55e-12	7e-10	20.085	6.71341	13.3716	3.7411	10.3424	3.45696
ENSBTAG00000020225	BT.29646	thromboxane-A synthase [Source:RefSeq peptide;Acc:NP_001039492]	protein_coding	104133819	104307005	1	4	ENSBTAT00000026934	509326	-1.10841	5.85236	47.0628	6.87e-12	8e-10	36.3348	77.9979	-41.6631	5.3807	19.1639	41.1381
ENSBTAG00000006566	GPR43	free fatty acid receptor 2 [Source:RefSeq peptide;Acc:NP_001157256]	protein_coding	46312178	46314341	1	18	ENSBTAT00000008619	522431	-2.99067	1.05774	46.666	8.42e-12	9e-10	0.391161	3.09204	-2.70088	1.43343	0.348318	2.75338
ENSBTAG00000009717	FGL2	Fibroleukin [Source:UniProtKB/Swiss-Prot;Acc:Q29RY7]	protein_coding	44236254	44240215	1	4	ENSBTAT00000012815	511711	-1.22289	9.02717	46.7731	7.97e-12	9e-10	311.735	729.729	-417.994	8.70734	207.685	486.162
ENSBTAG00000018134	BT.28934	amphiregulin precursor [Source:RefSeq peptide;Acc:NP_001092562]	protein_coding	91126256	91138391	1	6	ENSBTAT00000024140	538751	2.76648	3.24717	46.7666	8e-12	9e-10	16.3259	2.37414	13.9517	3.80237	11.8218	1.71914
ENSBTAG00000013843	BT.28710	serine/threonine-protein kinase receptor R3 precursor [Source:RefSeq peptide;Acc:NP_001076948]	protein_coding	28097837	28106733	-1	5	ENSBTAT00000018383	534536	-1.64707	5.56192	46.2182	1.06e-11	1.1e-09	22.6381	70.8359	-48.1978	5.59089	9.17636	28.7134
ENSBTAG00000021617	ZC3HAV1	Uncharacterized protein [Source:UniProtKB/TrEMBL;Acc:E1BCF8]	protein_coding	103472028	103520426	-1	4	ENSBTAT00000028806	614589	0.799387	9.04738	46.207	1.06e-11	1.1e-09	673.616	385.501	288.115	8.1705	219.205	125.448
ENSBTAG00000001002	TCF7	transcription factor 7 [Source:RefSeq peptide;Acc:NP_001092656]	protein_coding	47352223	47385009	1	7	\ENSBTAT00000001329, ENSBTAT00000001327, ENSBTAT00000001328\""	782690	0.899876	8.86173	46.2057	1.06e-11	1.1e-09	606.043	323.643	282.4	8.1416	NA	NA
ENSBTAG00000001032	BT.98113	\glycogen phosphorylase, muscle form [Source:RefSeq peptide;Acc:NP_786980]\""	protein_coding	43606012	43617848	-1	29	ENSBTAT00000001373	327664	1.95017	4.2038	46.2668	1.03e-11	1.1e-09	29.0286	7.34982	21.6788	4.43821	10.0584	2.54672
ENSBTAG00000019209	RAD1	cell cycle checkpoint protein RAD1 [Source:RefSeq peptide;Acc:NP_001179419]	protein_coding	39265413	39274082	1	20	ENSBTAT00000025568	518502	-1.11536	4.32496	46.0978	1.12e-11	1.2e-09	12.4362	26.901	-14.4648	3.85447	4.16624	9.01207
ENSBTAG00000004714	C19ORF59	Uncharacterized protein [Source:UniProtKB/TrEMBL;Acc:F1MK01]	protein_coding	17746040	17748352	1	7	ENSBTAT00000006187	617157	-1.44396	5.28355	45.7651	1.33e-11	1.4e-09	20.6808	56.2312	-35.5504	5.1518	27.5376	74.8751
ENSBTAG00000013555	ACVR1B	Uncharacterized protein [Source:UniProtKB/TrEMBL;Acc:F1MSQ2]	protein_coding	28038532	28070153	-1	5	ENSBTAT00000046665	539315	-1.2033	5.09826	45.7138	1.37e-11	1.4e-09	20.4412	47.0941	-26.653	4.73622	12.0171	27.6862
ENSBTAG00000018424	CXCR7	C-X-C chemokine receptor type 7 [Source:RefSeq peptide;Acc:NP_001091851]	protein_coding	116650278	116662501	1	3	ENSBTAT00000024512	509585	2.48026	2.6394	45.7126	1.37e-11	1.4e-09	10.1342	1.75111	8.38313	3.06749	5.86133	1.01279
ENSBTAG00000038221	EFNA2	ephrin-A2 precursor [Source:RefSeq peptide;Acc:NP_001098470]	protein_coding	45308774	45323334	1	7	ENSBTAT00000053096	614453	2.01066	2.49323	45.527	1.51e-11	1.5e-09	8.63863	2.13695	6.50168	2.70081	4.33448	1.07223
ENSBTAG00000002773	CD300LF	Uncharacterized protein [Source:UniProtKB/TrEMBL;Acc:F1MG16]	protein_coding	57328131	57334739	1	19	ENSBTAT00000003593	NA	-1.65108	4.3459	45.4228	1.59e-11	1.6e-09	9.56681	29.9368	-20.3699	4.34837	10.0916	31.5789
ENSBTAG00000007338	TYROBP	TYRO protein tyrosine kinase-binding protein [Source:UniProtKB/Swiss-Prot;Acc:Q95J79]	protein_coding	46779848	46782546	-1	18	ENSBTAT00000009652	282390	-1.07314	7.68306	45.3882	1.62e-11	1.6e-09	131.967	277.406	-145.439	7.18427	348.197	731.942
ENSBTAG00000000144	BT.90060	Uncharacterized protein [Source:UniProtKB/TrEMBL;Acc:E1BF25]	protein_coding	83307119	83318051	1	4	\ENSBTAT00000052995, ENSBTAT00000052624\""	100335205	1.16623	6.11332	45.44	1.57e-11	1.6e-09	95.6075	42.6895	52.918	5.72569	NA	NA
ENSBTAG00000038093	BT.41908	paternally expressed 10 isoform 1 [Source:RefSeq peptide;Acc:NP_001165989]	protein_coding	11912009	11921418	1	4	ENSBTAT00000053586	618138	3.81505	0.514934	45.4492	1.57e-11	1.6e-09	2.25339	0.128307	2.12508	1.08752	0.704403	0.0401084
ENSBTAG00000003675	LPHN1	Latrophilin-1 [Source:UniProtKB/Swiss-Prot;Acc:O97831]	protein_coding	12610668	12658973	1	7	\ENSBTAT00000036251, ENSBTAT00000004789\""	788252	1.27882	4.96696	45.0812	1.89e-11	1.8e-09	44.1099	17.9803	26.1296	4.70762	NA	NA
ENSBTAG00000021918	EZH1	Histone-lysine N-methyltransferase EZH1 [Source:UniProtKB/Swiss-Prot;Acc:A7E2Z2]	protein_coding	43395930	43428213	-1	19	ENSBTAT00000029222	533087	-0.753494	7.92565	44.9016	2.07e-11	2e-09	180.961	304.078	-123.117	6.94388	37.273	62.6318
ENSBTAG00000025441	HSPA1A	Heat shock 70 kDa protein 1A [Source:UniProtKB/Swiss-Prot;Acc:Q27975]	protein_coding	27331773	27333698	-1	23	ENSBTAT00000017500	282254	-0.948451	7.37752	44.6623	2.34e-11	2.2e-09	113.073	218.234	-105.161	6.71645	58.7087	113.309
ENSBTAG00000013851	BCL10	B-cell lymphoma/leukemia 10 [Source:RefSeq peptide;Acc:NP_001071496]	protein_coding	59010764	59020234	1	3	ENSBTAT00000018398	540824	0.88535	5.71511	44.5933	2.43e-11	2.3e-09	68.033	36.7448	31.2882	4.96755	35.2503	19.0387
ENSBTAG00000011400	DBN1	drebrin [Source:RefSeq peptide;Acc:NP_001039382]	protein_coding	40312121	40325975	-1	7	ENSBTAT00000019445	505406	1.41982	4.18688	44.2996	2.82e-11	2.6e-09	26.2434	9.66967	16.5738	4.05083	10.2194	3.76545
ENSBTAG00000003915	BT.44938	la-related protein 6 [Source:RefSeq peptide;Acc:NP_001092675]	protein_coding	17662965	17682955	-1	10	ENSBTAT00000005109	787569	2.87895	1.08665	44.2964	2.82e-11	2.6e-09	3.32181	0.379269	2.94254	1.55706	2.16405	0.247081
ENSBTAG00000018946	FAM129C	Uncharacterized protein [Source:UniProtKB/TrEMBL;Acc:F1MTH8]	protein_coding	5494990	5514016	-1	7	ENSBTAT00000025214	NA	-0.937543	5.85238	44.0832	3.15e-11	2.9e-09	39.4041	75.4318	-36.0277	5.17104	19.6333	37.5843
ENSBTAG00000003891	VAMP2	Vesicle-associated membrane protein 2 [Source:UniProtKB/Swiss-Prot;Acc:P63026]	protein_coding	28408302	28410747	-1	19	ENSBTAT00000005078	282116	0.761818	5.48801	44.1088	3.11e-11	2.9e-09	56.2521	33.078	23.1741	4.53444	73.5322	43.2393
ENSBTAG00000003366	DDX58	Uncharacterized protein [Source:UniProtKB/TrEMBL;Acc:F1MKU1]	protein_coding	11428373	11472719	1	8	ENSBTAT00000061377	504760	-0.840191	5.86499	43.9893	3.3e-11	3e-09	41.5123	74.1286	-32.6163	5.02752	14.168	25.2999
ENSBTAG00000008259	IRG1	Uncharacterized protein [Source:UniProtKB/TrEMBL;Acc:F1MGW6]	protein_coding	52417589	52424159	1	12	ENSBTAT00000010869	504806	-1.32767	6.07955	43.8375	3.57e-11	3.2e-09	38.1736	95.5967	-57.423	5.84356	27.0735	67.7991
ENSBTAG00000002923	CX3CR1	CX3C chemokine receptor 1 [Source:UniProtKB/Swiss-Prot;Acc:A6QNL7]	protein_coding	12613418	12627354	-1	22	ENSBTAT00000003797	100124525	-1.48346	7.36612	43.7789	3.68e-11	3.3e-09	86.6052	243.184	-156.579	7.29075	28.2194	79.2389
ENSBTAG00000011415	ETF1	Eukaryotic peptide chain release factor subunit 1 [Source:UniProtKB/Swiss-Prot;Acc:Q0VCX5]	protein_coding	51470294	51498199	-1	7	ENSBTAT00000035255	541077	0.767694	6.73988	43.4751	4.29e-11	3.8e-09	134.685	78.9224	55.7623	5.80122	59.3063	34.7523
ENSBTAG00000009363	GINS3	DNA replication complex GINS protein PSF3 [Source:UniProtKB/Swiss-Prot;Acc:Q08E12]	protein_coding	26282979	26289446	1	18	ENSBTAT00000012322	538943	1.15161	4.11066	43.5156	4.21e-11	3.8e-09	23.6024	10.6286	12.9738	3.69753	11.4631	5.16204
ENSBTAG00000003851	BT.53231	cyclin-L1 [Source:RefSeq peptide;Acc:NP_001193240]	protein_coding	111318106	111331103	1	1	ENSBTAT00000005025	514613	0.861168	8.77132	43.4163	4.42e-11	3.9e-09	563.172	309.95	253.223	7.98426	221.547	121.931
ENSBTAG00000011591	KRR1	KRR1 small subunit processome component homolog [Source:UniProtKB/Swiss-Prot;Acc:Q3B7L9]	protein_coding	5020415	5034909	-1	5	ENSBTAT00000015401	513714	0.896395	5.95416	43.3449	4.59e-11	4e-09	80.5812	43.3132	37.268	5.21986	31.2694	16.8076
ENSBTAG00000005975	C23H6orf130	O-acetyl-ADP-ribose deacetylase C6orf130 homolog [Source:UniProtKB/Swiss-Prot;Acc:Q1LZ74]	protein_coding	15000260	15005748	-1	23	ENSBTAT00000007840	768056	-0.700465	5.98572	43.0914	5.22e-11	4.5e-09	48.0706	77.9288	-29.8582	4.90006	44.0207	71.3633
ENSBTAG00000005462	FXR2	fragile X mental retardation syndrome-related protein 2 [Source:RefSeq peptide;Acc:NP_001193218]	protein_coding	27932717	27940208	-1	19	ENSBTAT00000007185	618127	-0.808452	6.34012	42.9911	5.5e-11	4.7e-09	58.6454	102.428	-43.7822	5.45227	28.5657	49.8917
ENSBTAG00000002929	IRF4	interferon regulatory factor 4 [Source:RefSeq peptide;Acc:NP_001193091]	protein_coding	52050985	52064928	-1	23	ENSBTAT00000003812	506141	1.27552	6.19575	43.0225	5.41e-11	4.7e-09	103.778	42.7712	61.0066	5.93089	70.8381	29.1953
ENSBTAG00000012441	SMAD7	mothers against decapentaplegic homolog 7 [Source:RefSeq peptide;Acc:NP_001179794]	protein_coding	49071140	49098714	-1	24	ENSBTAT00000046721	535916	1.92461	3.96428	42.9724	5.55e-11	4.7e-09	24.2681	6.34131	17.9268	4.16405	18.7689	4.90434
ENSBTAG00000042930	SNORA17	Small nucleolar RNA SNORA17 [Source:RFAM;Acc:RF00560]	snoRNA	104183742	104183865	-1	11	ENSBTAT00000059922	NA	1.94798	2.47744	42.8381	5.95e-11	5e-09	8.41034	2.16102	6.24932	2.6437	Inf	Inf
ENSBTAG00000012519	XDH	xanthine dehydrogenase/oxidase [Source:RefSeq peptide;Acc:NP_776397]	protein_coding	14176298	14281717	-1	11	\ENSBTAT00000016620, ENSBTAT00000032589\""	280960	-1.10017	10.4461	42.7614	6.18e-11	5.1e-09	887.905	1899.48	-1011.57	9.98238	NA	NA
ENSBTAG00000014898	BT.41815	hexokinase-3 [Source:RefSeq peptide;Acc:NP_001095399]	protein_coding	39693214	39712385	-1	7	\ENSBTAT00000019834, ENSBTAT00000055605\""	510616	-0.814101	8.80276	42.8081	6.04e-11	5.1e-09	324.286	569.016	-244.73	7.93505	NA	NA
ENSBTAG00000024318	BT.25501	Uncharacterized protein [Source:UniProtKB/TrEMBL;Acc:E1B813]	protein_coding	102940224	102966384	1	5	\ENSBTAT00000051899, ENSBTAT00000052854\""	\786796, 100851149\""	2.44701	4.49292	42.7618	6.18e-11	5.1e-09	38.1053	6.86799	31.2373	4.9652	NA	NA
ENSBTAG00000004556	SLC2A3	\solute carrier family 2, facilitated glucose transporter member 3 [Source:RefSeq peptide;Acc:NP_777028]\""	protein_coding	101896622	101909500	-1	5	ENSBTAT00000042889	282358	0.810141	10.3545	42.7117	6.34e-11	5.2e-09	1670.76	951.015	719.745	9.49134	410.91	233.895
ENSBTAG00000013670	TSCOT	thymic stromal cotransporter homolog [Source:RefSeq peptide;Acc:NP_001019690]	protein_coding	103820184	103831670	-1	8	ENSBTAT00000018168	511556	-1.42754	5.35478	42.6235	6.64e-11	5.4e-09	21.992	58.9601	-36.9681	5.20821	9.63294	25.8257
ENSBTAG00000009617	SLC2A1	\Solute carrier family 2, facilitated glucose transporter member 1 [Source:UniProtKB/Swiss-Prot;Acc:P27674]\""	protein_coding	103902890	103931096	1	3	ENSBTAT00000042960	282356	1.40018	5.02653	42.531	6.96e-11	5.6e-09	47.1013	17.7431	29.3582	4.87569	18.5951	7.00478
ENSBTAG00000013371	KIAA0226L	Uncharacterized protein KIAA0226-like [Source:UniProtKB/Swiss-Prot;Acc:A7E316]	protein_coding	16418106	16456993	-1	12	ENSBTAT00000017794	517231	1.93786	10.2091	42.4744	7.16e-11	5.8e-09	1873.79	488.176	1385.61	10.4363	478.862	124.757
ENSBTAG00000015630	RLIM	E3 ubiquitin-protein ligase RLIM [Source:RefSeq peptide;Acc:NP_001179251]	protein_coding	81551755	81571039	1	X	ENSBTAT00000020757	539871	0.831318	6.37359	42.3449	7.65e-11	6.1e-09	106.02	59.6113	46.4091	5.53633	36.1474	20.3243
ENSBTAG00000007988	STX2	Uncharacterized protein [Source:UniProtKB/TrEMBL;Acc:F1MNQ8]	protein_coding	47324800	47352599	1	17	ENSBTAT00000061491	519148	-1.19188	5.37888	42.2907	7.87e-11	6.2e-09	25.1013	57.4133	-32.312	5.014	26.2291	59.993
ENSBTAG00000025401	DOK3	docking protein 3 [Source:RefSeq peptide;Acc:NP_001192253]	protein_coding	40362436	40367515	-1	7	ENSBTAT00000035679	514894	-1.16695	4.74921	42.2312	8.11e-11	6.4e-09	16.2519	36.4295	-20.1777	4.33469	11.7512	26.341
ENSBTAG00000021240	TM7SF4	Uncharacterized protein [Source:UniProtKB/TrEMBL;Acc:E1BI32]	protein_coding	62247265	62451661	-1	14	ENSBTAT00000031443	512133	-2.53452	1.91596	42.186	8.3e-11	6.5e-09	0.977797	5.80174	-4.82395	2.27021	0.49786	2.95404
ENSBTAG00000043480	SNORD14	Small nucleolar RNA SNORD14 [Source:RFAM;Acc:RF00016]	snoRNA	34216818	34216901	-1	15	ENSBTAT00000060472	NA	1.9397	1.7115	42.1361	8.51e-11	6.6e-09	4.84414	1.22061	3.62352	1.85739	Inf	Inf
ENSBTAG00000006645	P2RY5	lysophosphatidic acid receptor 6 [Source:RefSeq peptide;Acc:NP_001094754]	protein_coding	18282157	18284006	-1	12	ENSBTAT00000008730	782518	-1.32002	4.56668	42.0246	9.01e-11	7e-09	13.3926	33.336	-19.9434	4.31784	7.23927	18.0195
ENSBTAG00000002341	ETS1	protein C-ets-1 [Source:RefSeq peptide;Acc:NP_001092576]	protein_coding	32358407	32430222	-1	29	ENSBTAT00000003022	540313	0.726222	10.0114	41.9707	9.26e-11	7.1e-09	1288.97	777.057	511.909	8.99974	580.615	350.025
ENSBTAG00000006843	UTP15	U3 small nucleolar RNA-associated protein 15 homolog [Source:UniProtKB/Swiss-Prot;Acc:A7MB12]	protein_coding	7973680	7992443	-1	20	ENSBTAT00000036838	526343	1.0651	4.42627	41.971	9.26e-11	7.1e-09	28.9443	13.8185	15.1258	3.91894	7.14674	3.41197
ENSBTAG00000031707	FRMD6	FERM domain-containing protein 6 [Source:RefSeq peptide;Acc:NP_001095603]	protein_coding	44342323	44615289	1	10	ENSBTAT00000052708	\100335364, 530910\""	1.30958	4.79966	41.944	9.39e-11	7.1e-09	39.5432	15.9451	23.598	4.56059	7.8897	3.18139
ENSBTAG00000013093	ALDH3B1	Aldehyde dehydrogenase family 3 member B1 [Source:UniProtKB/Swiss-Prot;Acc:Q1JPA0]	protein_coding	46188321	46203015	1	29	\ENSBTAT00000044598, ENSBTAT00000017408\""	\784146, 511469\""	-0.97265	4.6937	41.7998	1.01e-10	7.6e-09	17.2251	33.6503	-16.4252	4.03784	NA	NA
ENSBTAG00000000256	TLE1	transducin-like enhancer protein 1 [Source:RefSeq peptide;Acc:NP_001091489]	protein_coding	57935462	58010785	-1	8	ENSBTAT00000000322	512888	0.942789	4.8897	41.8152	1e-10	7.6e-09	38.8046	20.0722	18.7324	4.22746	14.2979	7.39581
ENSBTAG00000034995	ITPRIPL1	Uncharacterized protein [Source:UniProtKB/TrEMBL;Acc:F1MLM6]	protein_coding	2394759	2396426	1	11	ENSBTAT00000049472	539436	0.878907	5.37234	41.6968	1.07e-10	7.9e-09	53.5131	28.8814	24.6316	4.62244	32.0822	17.315
ENSBTAG00000013736	PROM1	prominin-1 precursor [Source:RefSeq peptide;Acc:NP_001232881]	protein_coding	115981183	116105180	-1	6	ENSBTAT00000018252	618054	2.68424	1.12662	41.4487	1.21e-10	9e-09	3.32598	0.479789	2.84619	1.50903	1.20989	0.174532
ENSBTAG00000000781	HIP1	huntingtin-interacting protein 1 [Source:RefSeq peptide;Acc:NP_001179007]	protein_coding	34393880	34528240	-1	25	ENSBTAT00000001039	505919	-1.36481	4.36266	41.3791	1.25e-10	9.2e-09	11.2603	29.0134	-17.7531	4.15	3.59411	9.2606
ENSBTAG00000022991	NBEA	Uncharacterized protein [Source:UniProtKB/TrEMBL;Acc:F1MF64]	protein_coding	25792986	26361421	-1	12	ENSBTAT00000061623	525624	0.678373	5.87115	41.2843	1.32e-10	9.6e-09	72.0047	44.7345	27.2702	4.76925	8.15455	5.0662
ENSBTAG00000019669	CD163	Scavenger receptor cysteine-rich type 1 protein M130 Soluble CD163 [Source:UniProtKB/Swiss-Prot;Acc:P85521]	protein_coding	102245937	102278444	1	5	ENSBTAT00000026215	533844	-1.5061	6.98001	41.1662	1.4e-10	1.02e-08	65.7096	185.621	-119.912	6.90583	19.3834	54.7555
ENSBTAG00000020394	TNFAIP8L2	Tumor necrosis factor alpha-induced protein 8-like protein 2 [Source:UniProtKB/Swiss-Prot;Acc:Q3ZBK5]	protein_coding	19695881	19698696	-1	3	ENSBTAT00000027182	510652	-0.748767	5.48742	41.1003	1.45e-10	1.05e-08	33.1608	55.7263	-22.5655	4.49605	29.2423	49.1414
ENSBTAG00000019153	JMJD6	Bifunctional arginine demethylase and lysyl-hydroxylase JMJD6 [Source:UniProtKB/Swiss-Prot;Acc:Q58DS6]	protein_coding	55675264	55681075	1	19	ENSBTAT00000025492	508343	-0.930861	5.36352	41.0369	1.49e-10	1.07e-08	27.9693	53.3131	-25.3437	4.66356	16.9923	32.3895
ENSBTAG00000009736	CDC42BPG	serine/threonine-protein kinase MRCK gamma [Source:RefSeq peptide;Acc:NP_001095972]	protein_coding	43678395	43696730	-1	29	\ENSBTAT00000034021, ENSBTAT00000012838\""	518121	1.10716	5.77509	40.9046	1.6e-10	1.14e-08	74.5453	34.3924	40.153	5.32743	NA	NA
ENSBTAG00000020070	ABCC3	canalicular multispecific organic anion transporter 2 [Source:RefSeq peptide;Acc:NP_001179685]	protein_coding	36676547	36724513	-1	19	ENSBTAT00000026744	533151	-1.07246	4.90533	40.7797	1.7e-10	1.21e-08	19.0178	40.0971	-21.0793	4.39776	3.72096	7.84526
ENSBTAG00000006500	RBM15B	putative RNA-binding protein 15B [Source:RefSeq peptide;Acc:NP_001193510]	protein_coding	49941346	49944165	-1	22	ENSBTAT00000008515	508868	0.726998	6.06915	40.5776	1.89e-10	1.33e-08	83.5684	50.2451	33.3233	5.05846	29.6342	17.8174
ENSBTAG00000044105	FOXO1	Uncharacterized protein [Source:UniProtKB/TrEMBL;Acc:E1BPQ1]	protein_coding	21915747	22005338	1	12	ENSBTAT00000061127	506618	0.824	5.70759	40.5834	1.88e-10	1.33e-08	66.5795	37.5197	29.0598	4.86095	35.5091	20.0105
ENSBTAG00000015612	UTP6	U3 small nucleolar RNA-associated protein 6 homolog [Source:RefSeq peptide;Acc:NP_001092610]	protein_coding	18570891	18598085	1	19	ENSBTAT00000020740	614984	0.835375	6.93585	40.5215	1.94e-10	1.35e-08	157.369	87.733	69.6362	6.12177	46.4079	25.8723
ENSBTAG00000004354	NA	Uncharacterized protein [Source:UniProtKB/TrEMBL;Acc:E1BKN3]	protein_coding	11161738	11183816	1	13	ENSBTAT00000011189	NA	1.88726	3.79058	40.5238	1.94e-10	1.35e-08	21.6798	5.83264	15.8472	3.98616	12.4454	3.34824
ENSBTAG00000000431	TRD@	Uncharacterized protein [Source:UniProtKB/TrEMBL;Acc:E1B7X5]	protein_coding	22195667	22211636	-1	10	\ENSBTAT00000052114, ENSBTAT00000046304\""	NA	1.13254	8.51961	40.4997	1.97e-10	1.36e-08	504.268	229.776	274.493	8.10062	NA	NA
ENSBTAG00000014668	NAGK	N-acetyl-D-glucosamine kinase [Source:UniProtKB/Swiss-Prot;Acc:Q3SZM9]	protein_coding	13405927	13415101	-1	11	ENSBTAT00000019528	508132	-0.843383	6.43277	40.4405	2.03e-10	1.39e-08	61.7798	110.412	-48.632	5.60383	50.0242	89.4023
ENSBTAG00000012219	CSPG4	chondroitin sulfate proteoglycan 4 precursor [Source:RefSeq peptide;Acc:NP_001179711]	protein_coding	33574740	33610470	1	21	ENSBTAT00000016206	533653	2.90934	2.64358	40.3337	2.14e-10	1.46e-08	10.6776	1.36481	9.31282	3.21922	1.32972	0.169964
ENSBTAG00000005647	GPR132	Uncharacterized protein [Source:UniProtKB/TrEMBL;Acc:G3X6J0]	protein_coding	71077800	71078924	-1	21	ENSBTAT00000007420	539146	1.46187	6.05011	40.289	2.19e-10	1.49e-08	97.4369	34.9531	62.4839	5.96541	86.6106	31.0694
ENSBTAG00000000725	USP42	Ubiquitin carboxyl-terminal hydrolase 42 [Source:UniProtKB/Swiss-Prot;Acc:E1B9W9]	protein_coding	38638460	38673274	1	25	ENSBTAT00000000967	\100850906, 532721\""	0.795819	4.92033	40.1656	2.33e-10	1.58e-08	38.1184	21.9352	16.1833	4.01643	9.50347	5.46875
ENSBTAG00000007480	CIRBP	cold-inducible RNA-binding protein [Source:RefSeq peptide;Acc:NP_001029450]	protein_coding	45354486	45359172	1	7	ENSBTAT00000004477	507120	0.829061	8.25467	40.1385	2.37e-10	1.59e-08	391.889	219.396	172.493	7.43039	126.375	70.75
ENSBTAG00000019255	BT.17324	nuclear factor erythroid 2-related factor 2 [Source:RefSeq peptide;Acc:NP_001011678]	protein_coding	19659540	19692048	1	2	ENSBTAT00000025637	497024	-1.23329	6.38408	40.1122	2.4e-10	1.6e-08	49.464	116.391	-66.9271	6.06452	20.5501	48.3553
ENSBTAG00000018691	RHOU	Rho-related GTP-binding protein RhoU [Source:UniProtKB/Swiss-Prot;Acc:A5D7J5]	protein_coding	2167764	2177307	-1	28	ENSBTAT00000024876	781044	1.48955	3.22806	40.0955	2.42e-10	1.61e-08	13.4844	4.80454	8.6799	3.11768	4.90522	1.74774
ENSBTAG00000019708	ACSL6	long-chain-fatty-acid--CoA ligase 6 [Source:RefSeq peptide;Acc:NP_001033131]	protein_coding	23779096	23882198	1	7	ENSBTAT00000008826	506059	-1.07414	6.56048	40.0116	2.52e-10	1.67e-08	60.4114	127.098	-66.6864	6.05932	24.2909	51.1048
ENSBTAG00000021986	MAPK1IP1L	MAPK-interacting and spindle-stabilizing protein-like [Source:UniProtKB/Swiss-Prot;Acc:Q5E9L3]	protein_coding	67756279	67765176	1	10	ENSBTAT00000043779	540411	0.763834	5.86282	39.8634	2.72e-10	1.79e-08	72.9249	42.9136	30.0113	4.90743	58.6213	34.4965
ENSBTAG00000039529	BTBD19	BTB/POZ domain-containing protein 19 [Source:UniProtKB/Swiss-Prot;Acc:A6QPA3]	protein_coding	101784090	101789519	-1	3	ENSBTAT00000055916	615438	1.93638	2.59038	39.7167	2.94e-10	1.92e-08	9.2132	2.40956	6.80364	2.76631	4.36231	1.14089
ENSBTAG00000017716	BEGAIN	brain-enriched guanylate kinase-associated protein [Source:RefSeq peptide;Acc:NP_001069370]	protein_coding	67072575	67100143	-1	21	ENSBTAT00000023562	527886	1.77191	1.88264	39.6923	2.97e-10	1.93e-08	5.30981	1.52556	3.78425	1.92001	2.72158	0.78194
ENSBTAG00000005947	PLAU	Urokinase-type plasminogen activator Urokinase-type plasminogen activator long chain A Urokinase-type plasminogen activator short chain A Urokinase-type plasminogen activator chain B [Source:UniProtKB/Swiss-Prot;Acc:Q05589]	protein_coding	29964983	29971029	1	28	ENSBTAT00000007806	281408	1.50584	9.24515	39.6797	2.99e-10	1.94e-08	896.413	314.563	581.85	9.1845	380.643	133.572
ENSBTAG00000008733	BT.62984	melanoma-associated antigen D1 [Source:RefSeq peptide;Acc:NP_001039590]	protein_coding	95708020	95714844	-1	X	ENSBTAT00000011507	512562	0.620958	6.00162	39.5702	3.16e-10	2.04e-08	77.3336	50.2718	27.0618	4.75819	28.2755	18.3809
ENSBTAG00000001489	BT.53243	tubulin alpha-1B chain [Source:RefSeq peptide;Acc:NP_001159977]	protein_coding	30821251	30825700	1	5	ENSBTAT00000001948	\782966, 404053\""	0.883959	4.90237	39.4792	3.32e-10	2.12e-08	38.5083	20.8159	17.6925	4.14506	20.225	10.9327
ENSBTAG00000002623	SAMSN1	SAM domain-containing protein SAMSN-1 [Source:RefSeq peptide;Acc:NP_001030481]	protein_coding	22123655	22181827	1	1	ENSBTAT00000003394	\100850526, 534171\""	1.10107	7.62297	39.4605	3.35e-10	2.13e-08	270.353	125.31	145.043	7.18034	151.884	70.3988
ENSBTAG00000007883	NA	NA	pseudogene	11110265	11111041	1	26	ENSBTAT00000010367	NA	-1.30399	7.78853	39.3129	3.61e-10	2.29e-08	126.534	313.079	-186.546	7.54338	Inf	Inf
ENSBTAG00000040169	BT.51450	zinc finger protein LOC509810 [Source:RefSeq peptide;Acc:NP_001071362]	protein_coding	65197726	65211381	1	18	ENSBTAT00000044684	509810	1.18437	4.86535	39.2957	3.64e-10	2.29e-08	40.4298	17.6851	22.7447	4.50746	12.6462	5.53177
ENSBTAG00000008817	LAMA4	laminin subunit alpha-4 precursor [Source:RefSeq peptide;Acc:NP_001192894]	protein_coding	38644310	38810902	1	9	ENSBTAT00000011612	529670	2.11063	3.67157	39.2888	3.66e-10	2.29e-08	20.5677	4.64932	15.9184	3.99262	3.53884	0.799952
ENSBTAG00000012738	ZNF827	Uncharacterized protein [Source:UniProtKB/TrEMBL;Acc:F1MWZ3]	protein_coding	12587397	12739481	1	17	ENSBTAT00000016933	535359	0.933638	4.29815	39.1599	3.9e-10	2.44e-08	25.6178	13.3022	12.3156	3.62242	7.87754	4.09046
ENSBTAG00000014880	ICOSLG	Uncharacterized protein [Source:UniProtKB/TrEMBL;Acc:E1BCU8]	protein_coding	145688433	145695944	-1	1	ENSBTAT00000019810	507857	0.965617	5.16786	38.9734	4.3e-10	2.65e-08	47.2974	24.1309	23.1665	4.53397	44.1619	22.5312
ENSBTAG00000043296	U6	U6 spliceosomal RNA [Source:RFAM;Acc:RF00026]	snRNA	86422361	86422462	1	2	ENSBTAT00000060288	NA	3.0222	0.926877	38.983	4.28e-10	2.65e-08	2.89174	0.308068	2.58367	1.36942	Inf	NA
ENSBTAG00000015520	SLC11A1	natural resistance-associated macrophage protein 1 [Source:RefSeq peptide;Acc:NP_777077]	protein_coding	107114929	107125867	1	2	ENSBTAT00000020627	282470	-1.16839	7.77553	38.926	4.4e-10	2.71e-08	135.049	301.894	-166.845	7.38237	59.5455	133.11
ENSBTAG00000011358	IER3	radiation-inducible immediate-early gene IEX-1 [Source:RefSeq peptide;Acc:NP_001068670]	protein_coding	28088456	28089722	1	23	ENSBTAT00000015092	505455	-1.41051	5.79309	38.8562	4.56e-10	2.78e-08	29.9863	79.7717	-49.7854	5.63765	25.6952	68.3562
ENSBTAG00000012741	CCPG1	Uncharacterized protein [Source:UniProtKB/TrEMBL;Acc:F1MWZ1]	protein_coding	55001792	55028162	1	10	ENSBTAT00000016938	538508	-0.925564	7.29197	38.8633	4.55e-10	2.78e-08	108	204.691	-96.6914	6.59532	46.2327	87.6246
ENSBTAG00000016879	KIAA1147	Uncharacterized protein [Source:UniProtKB/TrEMBL;Acc:F1MN85]	protein_coding	105751619	105777622	-1	4	ENSBTAT00000022453	506984	-1.30487	4.99341	38.7924	4.71e-10	2.85e-08	18.0782	44.5652	-26.487	4.72721	11.3485	27.9756
ENSBTAG00000014903	ABCA3	ATP-binding cassette sub-family A member 3 [Source:RefSeq peptide;Acc:NP_001107218]	protein_coding	1796660	1828217	-1	25	ENSBTAT00000019840	505787	-0.942712	6.26073	38.7511	4.81e-10	2.9e-08	52.3088	100.151	-47.8418	5.5802	9.14649	17.5119
ENSBTAG00000012544	BT.49564	interferon gamma receptor 1 precursor [Source:RefSeq peptide;Acc:NP_001030235]	protein_coding	76092204	76116593	-1	9	ENSBTAT00000016650	508619	-0.978675	7.77715	38.5913	5.23e-10	3.13e-08	147.042	290.189	-143.147	7.16135	64.0148	126.334
ENSBTAG00000014405	OSBPL6	Oxysterol-binding protein [Source:UniProtKB/TrEMBL;Acc:F1N4V9]	protein_coding	18476915	18564896	-1	2	ENSBTAT00000019160	533634	1.63923	3.35903	38.5716	5.28e-10	3.15e-08	15.331	4.85051	10.4805	3.38964	5.21819	1.65096
ENSBTAG00000003334	ADAP2	arf-GAP with dual PH domain-containing protein 2 [Source:RefSeq peptide;Acc:NP_001179727]	protein_coding	18353810	18388312	-1	19	ENSBTAT00000004328	534106	-1.48711	3.05156	38.5335	5.38e-10	3.2e-08	4.14923	11.632	-7.48277	2.90357	2.51621	7.05397
ENSBTAG00000017179	USP12	Ubiquitin carboxyl-terminal hydrolase 12 [Source:UniProtKB/Swiss-Prot;Acc:A5D9H7]	protein_coding	32892931	32955471	1	12	\ENSBTAT00000022828, ENSBTAT00000054576\""	525655	0.698914	6.59803	38.5078	5.45e-10	3.22e-08	119.857	73.7817	46.0752	5.52592	NA	NA
ENSBTAG00000045948	CSF2RA	Uncharacterized protein [Source:UniProtKB/TrEMBL;Acc:G3MXS9]	protein_coding	119457279	119466260	1	3	\ENSBTAT00000064345, ENSBTAT00000066197\""	100336606	-1.13548	5.77485	38.3752	5.84e-10	3.43e-08	34.008	74.4609	-40.4529	5.33817	NA	NA
ENSBTAG00000009127	TSPYL4	testis-specific Y-encoded-like protein 4 [Source:RefSeq peptide;Acc:NP_001094534]	protein_coding	34889676	34893768	1	9	ENSBTAT00000012028	508104	0.645426	6.13031	38.2297	6.29e-10	3.68e-08	85.3319	54.2956	31.0363	4.95588	20.8482	13.2655
ENSBTAG00000044208	DUSP4	dual specificity protein phosphatase 4 [Source:RefSeq peptide;Acc:NP_001193882]	protein_coding	24815381	24828237	-1	27	ENSBTAT00000061049	540380	2.57056	2.98324	38.1925	6.41e-10	3.73e-08	13.2593	2.26778	10.9915	3.45831	10.7276	1.83477
ENSBTAG00000001328	SLBP	histone RNA hairpin-binding protein [Source:RefSeq peptide;Acc:NP_001039345]	protein_coding	109613823	109629337	-1	6	ENSBTAT00000001753	\100335526, 444868\""	0.681939	6.42642	38.1423	6.58e-10	3.81e-08	105.754	65.8022	39.952	5.32019	62.5394	38.9132
ENSBTAG00000013288	SUGP2	Uncharacterized protein [Source:UniProtKB/TrEMBL;Acc:E1BE55]	protein_coding	4115345	4142907	1	7	ENSBTAT00000017672	516567	-0.711817	5.99606	38.1321	6.61e-10	3.82e-08	48.0061	78.855	-30.8489	4.94715	13.5114	22.1939
ENSBTAG00000021435	MAFF	Transcription factor MafF [Source:UniProtKB/Swiss-Prot;Acc:A7YY73]	protein_coding	110475770	110484826	1	5	ENSBTAT00000028574	617914	1.60115	3.47341	38.0959	6.74e-10	3.87e-08	16.387	5.46484	10.9222	3.44919	7.84444	2.61601
ENSBTAG00000000202	SLC25A19	Mitochondrial thiamine pyrophosphate carrier [Source:UniProtKB/Swiss-Prot;Acc:Q29RM1]	protein_coding	56842382	56853762	1	19	ENSBTAT00000000237	504418	-0.801797	6.35225	37.9317	7.33e-10	4.19e-08	59.1674	103.084	-43.9162	5.45668	24.6736	42.9873
ENSBTAG00000002135	CD69	early activation antigen CD69 [Source:RefSeq peptide;Acc:NP_776439]	protein_coding	100740574	100747672	1	5	ENSBTAT00000002767	281058	1.55064	6.69004	37.9083	7.41e-10	4.22e-08	153.21	52.5955	100.615	6.6527	89.965	30.8841
ENSBTAG00000010136	CMAS	N-acylneuraminate cytidylyltransferase [Source:RefSeq peptide;Acc:NP_001030475]	protein_coding	88565333	88580843	-1	5	ENSBTAT00000013373	100336710	-0.962059	5.15797	37.8678	7.57e-10	4.23e-08	23.9507	46.6832	-22.7325	4.50668	16.8667	32.8755
ENSBTAG00000014804	BT.69182	heterogeneous nuclear ribonucleoprotein D-like [Source:RefSeq peptide;Acc:NP_001077194]	protein_coding	98983515	98990087	-1	6	ENSBTAT00000019699	534770	0.68617	8.55802	37.8594	7.6e-10	4.23e-08	465.553	288.583	176.97	7.46736	153.648	95.242
ENSBTAG00000004636	PLEKHA1	pleckstrin homology domain-containing family A member 1 [Source:RefSeq peptide;Acc:NP_001069061]	protein_coding	42579750	42633511	1	26	ENSBTAT00000006081	513040	0.799547	5.49068	37.8651	7.58e-10	4.23e-08	56.9705	32.6949	24.2756	4.60144	36.3564	20.8646
ENSBTAG00000046185	BTBD7	Uncharacterized protein [Source:UniProtKB/TrEMBL;Acc:G3X8E7]	protein_coding	58455752	58541454	-1	21	ENSBTAT00000063586	100300409	0.853107	4.65754	37.8516	7.63e-10	4.23e-08	32.2639	17.7433	14.5206	3.86003	8.69648	4.78257
ENSBTAG00000014417	BT.45558	Uncharacterized protein [Source:UniProtKB/TrEMBL;Acc:F1N308]	protein_coding	33157514	33168430	1	25	ENSBTAT00000019176	524593	1.18714	5.00346	37.892	7.48e-10	4.23e-08	44.4312	19.3061	25.1251	4.65106	28.8327	12.5283
ENSBTAG00000039847	NA	Uncharacterized protein [Source:UniProtKB/TrEMBL;Acc:E3W9A0]	protein_coding	102324544	102353256	1	5	\ENSBTAT00000028129, ENSBTAT00000057422\""	NA	1.4084	4.36491	37.8598	7.6e-10	4.23e-08	29.7215	11.0789	18.6426	4.22053	NA	NA
ENSBTAG00000038034	ZNF628	zinc finger protein 628 [Source:RefSeq peptide;Acc:NP_001179987]	protein_coding	62475322	62481823	-1	18	ENSBTAT00000057114	615021	1.23138	5.06554	37.8257	7.74e-10	4.26e-08	46.7618	19.8161	26.9457	4.75198	14.8686	6.30083
ENSBTAG00000020053	ZEB1	zinc finger E-box-binding homeobox 1 [Source:RefSeq peptide;Acc:NP_001193519]	protein_coding	34063175	34261299	-1	13	ENSBTAT00000038847	535183	0.753858	5.59975	37.7387	8.09e-10	4.44e-08	60.6044	35.9604	24.6439	4.62316	17.9197	10.6329
ENSBTAG00000000746	BT.6431	Uncharacterized protein [Source:UniProtKB/TrEMBL;Acc:F1MRA1]	protein_coding	44857815	44928998	1	1	ENSBTAT00000000994	NA	-0.704482	6.93012	37.7031	8.24e-10	4.5e-08	92.3657	150.42	-58.054	5.85932	36.1086	58.8036
ENSBTAG00000023907	BT.11942	collagen alpha-1(XVIII) chain precursor [Source:RefSeq peptide;Acc:NP_001076857]	protein_coding	146989244	147040968	1	1	ENSBTAT00000034655	508076	1.59342	5.8168	37.6784	8.34e-10	4.54e-08	84.831	27.7749	57.0561	5.83431	18.0376	5.90578
ENSBTAG00000007722	MOCS3	Adenylyltransferase and sulfurtransferase MOCS3 Molybdopterin-synthase adenylyltransferase Molybdopterin-synthase sulfurtransferase [Source:UniProtKB/Swiss-Prot;Acc:A1A4L8]	protein_coding	79598150	79601073	1	13	ENSBTAT00000010154	539728	0.740544	5.47886	37.6126	8.63e-10	4.67e-08	55.4857	33.2248	22.2609	4.47644	20.2207	12.1082
ENSBTAG00000045768	NA	Uncharacterized protein [Source:UniProtKB/TrEMBL;Acc:F1MKN8]	protein_coding	103032491	103060434	-1	5	ENSBTAT00000052627	NA	2.89064	3.41441	37.5722	8.81e-10	4.75e-08	18.36	2.4143	15.9457	3.9951	6.65217	0.874748
ENSBTAG00000019427	KIAA0232	Uncharacterized protein [Source:UniProtKB/TrEMBL;Acc:E1B9H2]	protein_coding	118129452	118178266	1	6	ENSBTAT00000025878	514704	-0.739731	6.29973	37.5157	9.07e-10	4.87e-08	58.7976	97.774	-38.9763	5.28453	13.0952	21.7759
ENSBTAG00000012638	S100A12	Protein S100-A12 [Source:UniProtKB/Swiss-Prot;Acc:P79105]	protein_coding	17163820	17165262	1	3	\ENSBTAT00000063314, ENSBTAT00000034108\""	282467	-1.38526	10.1574	37.2917	1.02e-09	5.44e-08	629.331	1649.65	-1020.32	9.9948	NA	NA
ENSBTAG00000003764	AKIRIN2	Akirin-2 [Source:UniProtKB/Swiss-Prot;Acc:A8YXY8]	protein_coding	63127339	63150180	1	9	ENSBTAT00000004897	614292	0.672175	6.80523	37.204	1.06e-09	5.66e-08	137.016	86.0717	50.9441	5.67084	70.0848	44.0264
ENSBTAG00000004741	IL12B	Interleukin-12 subunit beta [Source:UniProtKB/Swiss-Prot;Acc:P46282]	protein_coding	73006707	73017100	-1	7	ENSBTAT00000006222	281857	-2.12864	2.08282	37.1391	1.1e-09	5.8e-08	1.3814	6.25102	-4.86963	2.28381	1.36501	6.1769
ENSBTAG00000047431	SNORA42	Small nucleolar RNA SNORA42/SNORA80 family [Source:RFAM;Acc:RF00406]	snoRNA	87176851	87176982	1	11	ENSBTAT00000065919	NA	2.10084	1.77818	37.1452	1.1e-09	5.8e-08	5.09954	1.19178	3.90777	1.96634	Inf	Inf
ENSBTAG00000012894	SAMD9	sterile alpha motif domain-containing protein 9 [Source:RefSeq peptide;Acc:NP_001192710]	protein_coding	10302667	10307412	-1	4	ENSBTAT00000061545	514205	-0.920847	8.78904	37.0542	1.15e-09	6.04e-08	305.502	578.405	-272.903	8.09225	64.3704	121.872
ENSBTAG00000000381	S1PR4	Uncharacterized protein [Source:UniProtKB/TrEMBL;Acc:F1ME98]	protein_coding	21889526	21890683	-1	7	ENSBTAT00000000492	539534	-0.829556	5.55475	36.775	1.33e-09	6.94e-08	33.6525	59.6224	-25.97	4.69877	29.0608	51.4874
ENSBTAG00000038149	NLRP12	\NACHT, LRR and PYD domains-containing protein 12 [Source:RefSeq peptide;Acc:NP_001179480]\""	protein_coding	61091348	61143063	1	18	\ENSBTAT00000066252, ENSBTAT00000057509\""	522018	-1.46257	4.31868	36.7245	1.36e-09	7.09e-08	10.3558	28.5114	-18.1556	4.18234	NA	NA
ENSBTAG00000035183	BT.26980	beta-defensin 10 precursor [Source:RefSeq peptide;Acc:NP_001108556]	protein_coding	6194470	6196146	-1	27	ENSBTAT00000049679	\100141457, 100852347\""	-2.84961	2.22466	36.6484	1.41e-09	7.25e-08	1.00115	7.31472	-6.31357	2.65846	5.2971	38.7022
ENSBTAG00000019910	SDCBP	syntenin-1 [Source:RefSeq peptide;Acc:NP_001068951]	protein_coding	26412824	26447192	1	14	ENSBTAT00000026526	510979	-0.817538	8.8144	36.6489	1.41e-09	7.25e-08	324.719	572.125	-247.406	7.95074	162.278	285.919
ENSBTAG00000038116	TGOLN2	TGOLN2 protein; Uncharacterized protein [Source:UniProtKB/TrEMBL;Acc:A6QQ20]	protein_coding	49493204	49497907	-1	11	ENSBTAT00000027753	511904	-0.749345	5.85859	36.6486	1.41e-09	7.25e-08	43.055	72.07	-29.015	4.85873	25.4764	42.645
ENSBTAG00000002116	ZCCHC3	zinc finger CCHC domain-containing protein 3 [Source:RefSeq peptide;Acc:NP_001073703]	protein_coding	61254418	61257121	-1	13	ENSBTAT00000002733	507116	0.731592	5.4341	36.649	1.41e-09	7.25e-08	53.7466	32.2245	21.5221	4.42775	19.8767	11.9173
ENSBTAG00000006775	SLC12A7	Uncharacterized protein [Source:UniProtKB/TrEMBL;Acc:F1N140]	protein_coding	71395142	71420351	1	20	ENSBTAT00000039197	NA	-1.01694	7.2091	36.6094	1.44e-09	7.36e-08	97.9682	197.253	-99.2844	6.63349	24.3884	49.1045
ENSBTAG00000021166	FAM71A	protein FAM71A [Source:RefSeq peptide;Acc:NP_001092861]	protein_coding	72811911	72814133	-1	16	ENSBTAT00000028208	616153	1.84491	3.01405	36.3347	1.66e-09	8.44e-08	12.2035	3.46045	8.74303	3.12813	5.48964	1.55666
ENSBTAG00000006910	ASRGL1	L-asparaginase [Source:UniProtKB/Swiss-Prot;Acc:Q32LE5]	protein_coding	41454920	41473601	1	29	ENSBTAT00000009073	767970	-1.19751	8.43891	36.2372	1.75e-09	8.84e-08	210.705	481.917	-271.211	8.08327	184.505	421.993
ENSBTAG00000016836	PDK1	[Source:RefSeq peptide;Acc:NP_001192886]	protein_coding	24067475	24107467	-1	2	ENSBTAT00000038518	528655	1.08446	5.98373	36.2068	1.77e-09	8.94e-08	86.0265	40.2408	45.7857	5.51682	51.792	24.2269
ENSBTAG00000000900	LRRC8C	Leucine-rich repeat-containing protein 8C [Source:UniProtKB/Swiss-Prot;Acc:A5PK13]	protein_coding	53717832	53810701	-1	3	ENSBTAT00000001193	527708	0.820133	6.21824	36.1756	1.8e-09	9.05e-08	94.865	53.7123	41.1527	5.36292	34.014	19.2586
ENSBTAG00000002096	FCGR3A	low affinity immunoglobulin gamma Fc region receptor III isoform 1 [Source:RefSeq peptide;Acc:NP_001070870]	protein_coding	7996519	8005228	1	3	ENSBTAT00000033730	281766	-1.14238	7.78999	36.1051	1.87e-09	9.34e-08	137.405	304.187	-166.782	7.38182	70.9738	157.122
ENSBTAG00000021272	BT.29337	ATP-binding cassette sub-family G member 1 [Source:RefSeq peptide;Acc:NP_001192457]	protein_coding	143990494	144053318	1	1	ENSBTAT00000028342	510745	1.10148	4.82087	36.0662	1.91e-09	9.49e-08	38.4171	17.7324	20.6847	4.37049	15.0655	6.95387
ENSBTAG00000021527	IGF1R	Insulin-like growth factor 1 receptor Insulin-like growth factor 1 receptor alpha chain Insulin-like growth factor 1 receptor beta chain [Source:UniProtKB/Swiss-Prot;Acc:Q05688]	protein_coding	8208822	8268093	1	21	ENSBTAT00000028690	281848	-0.830959	5.35731	36.0283	1.94e-09	9.6e-08	29.2379	51.9497	-22.7119	4.50537	8.36802	14.8683
ENSBTAG00000018052	PTPRS	Uncharacterized protein [Source:UniProtKB/TrEMBL;Acc:E1BIU8]	protein_coding	20191965	20256722	1	7	ENSBTAT00000044949	537480	1.18017	4.69601	36.0288	1.94e-09	9.6e-08	35.7214	15.6178	20.1036	4.32938	6.04525	2.64305
ENSBTAG00000010948	CLIC2	chloride intracellular channel protein 2 [Source:RefSeq peptide;Acc:NP_001075196]	protein_coding	38498587	38523525	1	X	ENSBTAT00000014537	532777	-2.30126	2.24013	36.0162	1.96e-09	9.62e-08	1.46067	7.11335	-5.65268	2.49893	0.544215	2.65028
ENSBTAG00000026172	FAM84B	protein FAM84B [Source:RefSeq peptide;Acc:NP_001099102]	protein_coding	15464448	15469509	1	14	ENSBTAT00000037080	540325	-1.00976	5.41162	36.0058	1.97e-09	9.64e-08	27.905	56.3338	-28.4288	4.82928	6.25813	12.6337
ENSBTAG00000019059	ATG16L2	autophagy-related protein 16-2 [Source:RefSeq peptide;Acc:NP_001179209]	protein_coding	53137073	53152599	1	15	ENSBTAT00000025375	511036	-0.699716	7.24003	35.9336	2.04e-09	9.96e-08	115.1	186.264	-71.164	6.15308	61.749	99.9271
ENSBTAG00000014729	MRPL51	\39S ribosomal protein L51, mitochondrial [Source:UniProtKB/Swiss-Prot;Acc:P0C2B6]\""	protein_coding	104273438	104276752	1	5	ENSBTAT00000019602	513622	-0.765322	5.20756	35.8331	2.15e-09	1.04e-07	27.0899	46.0159	-18.926	4.24229	9.62343	16.3467
ENSBTAG00000018920	TRIM47	tripartite motif-containing protein 47 [Source:RefSeq peptide;Acc:NP_001180126]	protein_coding	56373299	56377735	1	19	ENSBTAT00000025190	618638	-1.37122	3.64668	35.7404	2.25e-09	1.09e-07	6.71159	17.3645	-10.653	3.41318	2.97764	7.70388
ENSBTAG00000011245	PLXNC1	plexin-C1 precursor [Source:RefSeq peptide;Acc:NP_001179410]	protein_coding	24072282	24224562	1	5	ENSBTAT00000014932	518168	-0.868241	7.20516	35.7413	2.25e-09	1.09e-07	104.182	189.955	-85.7726	6.42244	21.0427	38.367
ENSBTAG00000034384	VWA3B	Uncharacterized protein [Source:UniProtKB/TrEMBL;Acc:E1BB22]	protein_coding	3366420	3528949	1	11	\ENSBTAT00000025796, ENSBTAT00000048703\""	NA	-2.0877	2.97187	35.5551	2.48e-09	1.19e-07	2.86833	12.0621	-9.19381	3.20066	NA	NA
ENSBTAG00000019076	PAK6	serine/threonine-protein kinase PAK 6 [Source:RefSeq peptide;Acc:NP_001179127]	protein_coding	35984430	36013346	1	10	ENSBTAT00000025396	539224	2.27321	2.70786	35.5487	2.49e-09	1.19e-07	10.4147	2.11292	8.30174	3.05341	2.86196	0.580632
ENSBTAG00000018137	A2M	Alpha-2-macroglobulin [Source:UniProtKB/Swiss-Prot;Acc:Q7SIH1]	protein_coding	101298127	101346611	1	5	ENSBTAT00000006167	513856	-1.08291	9.08021	35.3982	2.69e-09	1.28e-07	345.753	731.388	-385.635	8.59109	72.3332	153.01
ENSBTAG00000046307	NA	NA	pseudogene	20738814	20740407	1	14	ENSBTAT00000064621	NA	-0.989988	7.87389	35.3977	2.69e-09	1.28e-07	156.947	310.358	-153.411	7.26126	Inf	Inf
ENSBTAG00000004768	RAI1	Uncharacterized protein [Source:UniProtKB/TrEMBL;Acc:E1B9X1]	protein_coding	35252242	35263546	-1	19	ENSBTAT00000006264	528972	0.808543	5.40448	35.3406	2.77e-09	1.3e-07	53.7311	30.5441	23.187	4.53524	9.08848	5.16646
ENSBTAG00000032281	NA	NA	pseudogene	75849444	75850834	1	14	ENSBTAT00000045777	NA	1.47555	2.68529	35.3394	2.77e-09	1.3e-07	9.12764	3.29933	5.8283	2.54308	Inf	Inf
ENSBTAG00000011224	CITED2	Cbp/p300-interacting transactivator 2 [Source:UniProtKB/Swiss-Prot;Acc:Q0VCT9]	protein_coding	78071006	78073397	-1	9	ENSBTAT00000014907	521378	-0.714476	5.98806	35.2143	2.95e-09	1.39e-07	47.8289	78.324	-30.4952	4.93051	24.8333	40.6667
ENSBTAG00000015829	ENPP5	ectonucleotide pyrophosphatase/phosphodiesterase family member 5 precursor [Source:RefSeq peptide;Acc:NP_001193653]	protein_coding	19388894	19395134	-1	23	ENSBTAT00000057413	512304	-1.3167	4.43364	35.1326	3.08e-09	1.43e-07	12.1313	30.1441	-18.0128	4.17095	10.7356	26.6762
ENSBTAG00000021158	SATB1	DNA-binding protein SATB1 [Source:RefSeq peptide;Acc:NP_001095510]	protein_coding	157169740	157261755	-1	1	ENSBTAT00000028199	516952	0.790999	7.76957	35.1487	3.05e-09	1.43e-07	276.69	159.716	116.973	6.87003	71.9983	41.5604
ENSBTAG00000009933	DTX3L	E3 ubiquitin-protein ligase DTX3L [Source:RefSeq peptide;Acc:NP_001179325]	protein_coding	67588920	67597019	1	1	ENSBTAT00000013108	515051	-1.06641	6.22567	35.0033	3.29e-09	1.53e-07	48.0137	100.684	-52.6698	5.7189	18.3961	38.5761
ENSBTAG00000006353	TXNL4B	thioredoxin-like protein 4B [Source:RefSeq peptide;Acc:NP_001014897]	protein_coding	39163673	39171071	1	18	ENSBTAT00000008329	510719	-1.20721	4.13731	34.8724	3.52e-09	1.63e-07	10.4347	23.9214	-13.4868	3.75347	4.90582	11.2466
ENSBTAG00000047676	BT.20369	\proline dehydrogenase 1, mitochondrial [Source:RefSeq peptide;Acc:NP_001068653]\""	protein_coding	74439064	74456082	-1	17	ENSBTAT00000062994	505094	-0.853791	6.85166	34.8661	3.53e-09	1.63e-07	81.9456	147.569	-65.6234	6.03614	51.0247	91.8861
ENSBTAG00000006065	PCNA	Proliferating cell nuclear antigen [Source:UniProtKB/Swiss-Prot;Acc:Q3ZBW4]	protein_coding	47788530	47794602	-1	13	ENSBTAT00000007967	515499	0.713159	6.61783	34.8222	3.61e-09	1.66e-07	121.622	74.1877	47.4341	5.56785	61.1779	37.3178
ENSBTAG00000016477	C19ORF35	Uncharacterized protein [Source:UniProtKB/TrEMBL;Acc:E1BNQ1]	protein_coding	22569683	22574912	1	7	ENSBTAT00000021901	618430	-1.56122	3.78913	34.7868	3.68e-09	1.67e-07	6.74027	19.8863	-13.146	3.71655	4.81104	14.1943
ENSBTAG00000035230	TOR1AIP2	torsin A interacting protein 2 isoform 1 [Source:RefSeq peptide;Acc:NP_001092654]	protein_coding	62493958	62528817	-1	16	ENSBTAT00000049723	782450	-0.942982	3.77478	34.8042	3.65e-09	1.67e-07	9.11729	17.4985	-8.38126	3.06717	3.91132	7.50688
ENSBTAG00000020294	PTPN6	tyrosine-protein phosphatase non-receptor type 6 [Source:RefSeq peptide;Acc:NP_001091486]	protein_coding	103862679	103872171	-1	5	ENSBTAT00000027046	512312	-0.710311	9.49095	34.763	3.72e-09	1.69e-07	544.838	891.252	-346.414	8.43635	256.515	419.61
ENSBTAG00000002223	POP4	Ribonuclease P protein subunit p29 [Source:UniProtKB/Swiss-Prot;Acc:Q2KIB9]	protein_coding	40370765	40379995	1	18	ENSBTAT00000002876	614870	0.797173	4.85431	34.6892	3.87e-09	1.75e-07	36.4443	20.8674	15.5769	3.96134	23.8354	13.6477
ENSBTAG00000001807	AKAP8	A-kinase anchor protein 8 [Source:RefSeq peptide;Acc:NP_001095542]	protein_coding	8787435	8805446	1	7	ENSBTAT00000002363	522905	0.618732	7.18583	34.5927	4.06e-09	1.83e-07	176.515	114.458	62.0564	5.95551	52.928	34.3204
ENSBTAG00000016163	BT.45038	oncostatin-M precursor [Source:RefSeq peptide;Acc:NP_783644]	protein_coding	71434468	71437372	-1	17	ENSBTAT00000021515	319086	2.12615	5.5539	34.5352	4.19e-09	1.88e-07	76.0835	17.4189	58.6646	5.87442	103.515	23.6992
ENSBTAG00000018524	AMHR2	Uncharacterized protein [Source:UniProtKB/TrEMBL;Acc:E1BHR7]	protein_coding	26753574	26759487	-1	5	ENSBTAT00000024657	NA	1.01094	4.14406	34.4489	4.38e-09	1.96e-07	23.2686	11.5502	11.7185	3.55071	16.2604	8.0714
ENSBTAG00000012629	ZNF362	zinc finger protein 362 [Source:RefSeq peptide;Acc:NP_001179097]	protein_coding	121242594	121268659	-1	2	ENSBTAT00000016763	508065	0.808571	4.89449	34.3502	4.6e-09	2.05e-07	37.6305	21.4087	16.2218	4.01986	13.7992	7.85066
ENSBTAG00000019716	IL-8	Interleukin-8 [Source:UniProtKB/Swiss-Prot;Acc:P79255]	protein_coding	90559882	90563647	1	6	ENSBTAT00000026275	280828	2.4355	8.27958	34.3017	4.72e-09	2.09e-07	525.645	96.3635	429.282	8.74578	354.926	65.0665
ENSBTAG00000011465	BT.54476	myosin-binding protein H [Source:RefSeq peptide;Acc:NP_001068903]	protein_coding	760056	768350	-1	16	ENSBTAT00000015235	510169	-1.52551	5.42263	34.2634	4.81e-09	2.13e-07	21.8639	62.4053	-40.5414	5.34133	11.9737	34.176
ENSBTAG00000007881	IFIT1	Uncharacterized protein [Source:UniProtKB/TrEMBL;Acc:F1MM71]	protein_coding	11108663	11110084	1	26	ENSBTAT00000010366	100139670	-1.24903	8.19863	34.2448	4.86e-09	2.14e-07	172.621	411.293	-238.672	7.89888	121.393	289.236
ENSBTAG00000047954	BT.66539	zinc finger protein 75D [Source:RefSeq peptide;Acc:NP_001098509]	protein_coding	18874919	18886469	1	X	ENSBTAT00000031011	100125581	0.609055	5.60136	34.2373	4.88e-09	2.14e-07	58.4559	38.1984	20.2574	4.34038	30.88	20.1788
ENSBTAG00000025126	NA	uncharacterized protein LOC788205 [Source:RefSeq peptide;Acc:NP_001099114]	protein_coding	26675245	26676864	1	19	ENSBTAT00000035149	788205	2.39849	1.52714	34.2283	4.9e-09	2.14e-07	4.30696	0.772501	3.53445	1.82149	2.7931	0.500973
ENSBTAG00000000494	PDE4D	Uncharacterized protein [Source:UniProtKB/TrEMBL;Acc:F1MS27]	protein_coding	20268721	20321935	1	20	ENSBTAT00000000631	539556	1.22498	4.23843	34.1498	5.1e-09	2.22e-07	26.3251	11.2192	15.1059	3.91704	15.0001	6.39269
ENSBTAG00000006539	SIRPB2	Uncharacterized protein [Source:UniProtKB/TrEMBL;Acc:F1MGF4]	protein_coding	60226028	60232034	1	13	ENSBTAT00000008588	NA	-1.25113	4.7964	34.027	5.44e-09	2.36e-07	16.172	38.2107	-22.0388	4.46197	22.8741	54.0463
ENSBTAG00000042134	SNORD14	Small nucleolar RNA SNORD14 [Source:RFAM;Acc:RF00016]	snoRNA	34217728	34217813	-1	15	ENSBTAT00000059126	NA	1.7644	2.12371	34.0051	5.5e-09	2.38e-07	6.3004	1.82464	4.47575	2.16213	Inf	Inf
ENSBTAG00000002980	GPT2	alanine aminotransferase 2 [Source:RefSeq peptide;Acc:NP_001180116]	protein_coding	15370927	15405215	1	18	ENSBTAT00000003881	618400	-1.56896	4.52346	33.9348	5.7e-09	2.46e-07	11.4038	33.532	-22.1281	4.46781	5.21915	15.3464
ENSBTAG00000010830	LRP1	Uncharacterized protein [Source:UniProtKB/TrEMBL;Acc:E1BGJ0]	protein_coding	56562309	56641157	-1	5	ENSBTAT00000017556	533894	-1.54573	8.58829	33.8504	5.95e-09	2.54e-07	197.13	572.103	-374.974	8.55065	14.3336	41.5984
ENSBTAG00000000546	TOB1	protein Tob1 [Source:RefSeq peptide;Acc:NP_001070543]	protein_coding	36512064	36515184	1	19	ENSBTAT00000000714	\768016, 784737\""	0.821467	5.79946	33.8539	5.94e-09	2.54e-07	70.6982	39.9808	30.7173	4.94098	48.3902	27.3654
ENSBTAG00000019839	BT.89253	latent-transforming growth factor beta-binding protein 1 precursor [Source:RefSeq peptide;Acc:NP_001096561]	protein_coding	15493304	15947670	1	11	\ENSBTAT00000026435, ENSBTAT00000055559\""	510559	1.5237	4.89532	33.8667	5.9e-09	2.54e-07	43.8716	15.1811	28.6906	4.84251	NA	NA
ENSBTAG00000038240	ZNF134	Uncharacterized protein [Source:UniProtKB/TrEMBL;Acc:F1MK15]	protein_coding	65038945	65049569	1	18	\ENSBTAT00000006170, ENSBTAT00000064641\""	540014	1.17179	3.65481	33.8042	6.09e-09	2.59e-07	17.1951	7.46834	9.72672	3.28195	NA	NA
ENSBTAG00000014728	BT.98677	tapasin-related protein precursor [Source:RefSeq peptide;Acc:NP_001095591]	protein_coding	104292854	104300410	-1	5	ENSBTAT00000019601	529141	-0.596175	6.51473	33.7713	6.2e-09	2.63e-07	72.5506	109.527	-36.9764	5.20853	25.6091	38.6611
ENSBTAG00000006729	ARID5B	AT-rich interactive domain-containing protein 5B [Source:UniProtKB/TrEMBL;Acc:G5E585]	protein_coding	18003736	18191994	1	28	ENSBTAT00000008847	783538	0.665325	6.30587	33.7282	6.34e-09	2.68e-07	96.869	61.0801	35.7889	5.16144	28.5245	17.9859
ENSBTAG00000011824	OGN	mimecan precursor [Source:RefSeq peptide;Acc:NP_776371]	protein_coding	85453019	85468721	1	8	\ENSBTAT00000063991, ENSBTAT00000015694\""	280884	2.01179	3.26802	33.6332	6.65e-09	2.8e-07	15.2229	3.7315	11.4914	3.52248	NA	NA
ENSBTAG00000025964	MAST4	Uncharacterized protein [Source:UniProtKB/TrEMBL;Acc:E1BH93]	protein_coding	12379229	12461102	-1	20	\ENSBTAT00000064460, ENSBTAT00000036805, ENSBTAT00000064503\""	NA	0.8901	5.10917	33.5675	6.88e-09	2.89e-07	44.5937	24.0202	20.5734	4.36271	NA	NA
ENSBTAG00000001576	TMEM140	transmembrane protein 140 precursor [Source:RefSeq peptide;Acc:NP_001098843]	protein_coding	99699931	99714029	1	4	ENSBTAT00000002060	515475	-1.06534	6.01199	33.5306	7.02e-09	2.93e-07	41.3746	86.2864	-44.9119	5.48902	19.8249	41.3447
ENSBTAG00000023648	BT.91045	ecto-ADP-ribosyltransferase 5 precursor [Source:RefSeq peptide;Acc:NP_001069983]	protein_coding	52255760	52259540	1	15	ENSBTAT00000039858	618664	-1.50635	5.15695	33.3909	7.54e-09	3.14e-07	18.328	51.824	-33.496	5.06592	11.6442	32.925
ENSBTAG00000007895	SLC20A1	sodium-dependent phosphate transporter 1 [Source:RefSeq peptide;Acc:NP_001178114]	protein_coding	46218716	46232124	1	11	ENSBTAT00000010384	514255	0.769706	8.33213	33.3726	7.61e-09	3.16e-07	406.993	237.798	169.194	7.40254	148.864	86.9782
ENSBTAG00000012239	SLC37A3	Sugar phosphate exchanger 3 [Source:UniProtKB/Swiss-Prot;Acc:Q17QZ3]	protein_coding	104577333	104624773	-1	4	ENSBTAT00000033491	506910	0.970875	6.82674	33.3336	7.76e-09	3.21e-07	150.537	76.4338	74.1033	6.21147	51.4305	26.1134
ENSBTAG00000000130	TNFSF13	tumor necrosis factor ligand superfamily member 13 [Source:RefSeq peptide;Acc:NP_001029819]	protein_coding	27901945	27904808	1	19	ENSBTAT00000000141	538567	-1.21618	5.08237	33.2989	7.9e-09	3.26e-07	20.1116	46.7123	-26.6006	4.73339	11.3114	26.2724
ENSBTAG00000021999	CPT1A	Uncharacterized protein [Source:UniProtKB/TrEMBL;Acc:E1BKY3]	protein_coding	46822027	46862300	-1	29	ENSBTAT00000029336	506812	-1.3373	6.7121	33.2747	8e-09	3.29e-07	59.259	149.276	-90.0166	6.49212	22.6007	56.932
ENSBTAG00000000979	C27H8orf40	UPF0697 protein C8orf40 homolog [Source:UniProtKB/Swiss-Prot;Acc:A5D7B5]	protein_coding	37055089	37070241	1	27	\ENSBTAT00000064873, ENSBTAT00000001296\""	515895	0.75808	6.49516	33.2626	8.05e-09	3.3e-07	113.18	66.8264	46.3534	5.5346	NA	NA
ENSBTAG00000004680	SLC13A5	solute carrier family 13 member 5 [Source:RefSeq peptide;Acc:NP_001178375]	protein_coding	25792457	25815845	1	19	\ENSBTAT00000006144, ENSBTAT00000066121\""	507000	-1.19973	7.22517	33.1815	8.39e-09	3.43e-07	90.1886	206.664	-116.475	6.86388	NA	NA
ENSBTAG00000001737	ZCCHC6	terminal uridylyltransferase 7 [Source:RefSeq peptide;Acc:NP_001192681]	protein_coding	80842965	80899685	-1	8	ENSBTAT00000002277	513209	-0.824041	8.48896	33.0783	8.85e-09	3.6e-07	258.933	457.506	-198.573	7.63353	54.1701	95.7126
ENSBTAG00000024492	NA	Uncharacterized protein [Source:UniProtKB/TrEMBL;Acc:F1N376]	protein_coding	52660395	52665705	-1	16	ENSBTAT00000034027	526769	-1.82045	2.86548	33.059	8.94e-09	3.63e-07	2.98756	10.6418	-7.65428	2.93627	1.93746	6.90132
ENSBTAG00000008471	MX2	interferon-induced GTP-binding protein Mx2 [Source:RefSeq peptide;Acc:NP_776366]	protein_coding	143119272	143155057	1	1	ENSBTAT00000011146	280873	-1.30783	6.16469	33.0442	9.01e-09	3.64e-07	40.9297	101.291	-60.3614	5.91555	13.7996	34.1507
ENSBTAG00000011912	SLC25A25	Calcium-binding mitochondrial carrier protein SCaMC-2 [Source:UniProtKB/Swiss-Prot;Acc:Q0V7M4]	protein_coding	98750459	98760803	1	11	\ENSBTAT00000015802, ENSBTAT00000032751\""	527786	0.652254	5.49933	33.0335	9.06e-09	3.65e-07	55.087	34.8994	20.1876	4.3354	NA	NA
ENSBTAG00000039556	BT.89318	WD repeat domain phosphoinositide-interacting protein 1 [Source:RefSeq peptide;Acc:NP_001092510]	protein_coding	62424507	62457703	1	19	ENSBTAT00000054838	528410	-1.17201	3.05076	32.9824	9.3e-09	3.73e-07	4.85415	10.911	-6.05681	2.59856	2.76906	6.22417
ENSBTAG00000017040	LY6E	lymphocyte antigen 6E precursor [Source:RefSeq peptide;Acc:NP_001039535]	protein_coding	2624758	2628462	-1	14	ENSBTAT00000022654	510977	0.789851	7.17779	32.9791	9.32e-09	3.73e-07	183.716	105.711	78.0053	6.2855	153.866	88.5349
ENSBTAG00000031965	BT.90060	Uncharacterized protein [Source:UniProtKB/TrEMBL;Acc:E1BNU5]	protein_coding	83280521	83280990	1	4	ENSBTAT00000038934	NA	1.50318	3.30614	32.9059	9.67e-09	3.86e-07	14.3103	4.99717	9.31313	3.21927	39.7508	13.881
ENSBTAG00000039658	PDCD7	programmed cell death protein 7 [Source:RefSeq peptide;Acc:NP_001192378]	protein_coding	12021448	12030315	-1	10	ENSBTAT00000054198	784973	-0.90849	3.82133	32.8763	9.82e-09	3.91e-07	9.56974	17.9325	-8.36272	3.06397	5.55412	10.4077
ENSBTAG00000006921	ABCA6	Uncharacterized protein [Source:UniProtKB/TrEMBL;Acc:F1MYG7]	protein_coding	62027821	62094302	1	19	ENSBTAT00000009089	537351	-1.78723	6.30929	32.8516	9.95e-09	3.94e-07	35.6253	121.426	-85.8006	6.42292	6.80132	23.1817
ENSBTAG00000004954	TOX	thymocyte selection-associated high mobility group box protein TOX [Source:RefSeq peptide;Acc:NP_001095566]	protein_coding	26631190	26941726	-1	14	ENSBTAT00000006516	525888	0.769062	4.90785	32.812	1.02e-08	4.01e-07	37.5399	22.1091	15.4308	3.94774	14.081	8.29299
ENSBTAG00000005504	TP53INP2	Uncharacterized protein [Source:UniProtKB/TrEMBL;Acc:E1B8N8]	protein_coding	64624466	64626041	1	13	ENSBTAT00000007235	511340	2.02905	1.86066	32.7873	1.03e-08	4.05e-07	5.38021	1.31026	4.06995	2.02501	7.97068	1.94113
ENSBTAG00000011162	ZKSCAN2	zinc finger protein with KRAB and SCAN domains 2 [Source:RefSeq peptide;Acc:NP_001192599]	protein_coding	23091497	23104117	-1	25	ENSBTAT00000014826	\100850255, 539463\""	2.19409	1.39305	32.7794	1.03e-08	4.05e-07	3.9047	0.825273	3.07943	1.62266	1.34182	0.283599
ENSBTAG00000013860	GADD45A	Growth arrest and DNA damage-inducible protein GADD45 alpha [Source:UniProtKB/Swiss-Prot;Acc:Q3ZBN6]	protein_coding	77972153	77975265	-1	3	ENSBTAT00000033450	505463	-1.20015	6.44523	32.6635	1.1e-08	4.29e-07	52.2803	120.571	-68.2908	6.09362	40.6218	93.6839
ENSBTAG00000005523	XYLT1	Uncharacterized protein [Source:UniProtKB/TrEMBL;Acc:F1N211]	protein_coding	15820835	15992972	1	25	ENSBTAT00000007264	541295	0.832765	4.97525	32.6595	1.1e-08	4.29e-07	40.1049	22.3577	17.7472	4.14952	16.1258	8.98983
ENSBTAG00000019741	C3AR1	C3a anaphylatoxin chemotactic receptor [Source:RefSeq peptide;Acc:NP_001077221]	protein_coding	102025881	102035208	-1	5	ENSBTAT00000026308	540702	-1.90064	2.89882	32.6176	1.12e-08	4.36e-07	2.97088	11.0962	-8.12527	3.02242	0.863378	3.22469
ENSBTAG00000014906	VCAN	versican core protein precursor [Source:RefSeq peptide;Acc:NP_851378]	protein_coding	85666058	85782896	1	7	\ENSBTAT00000019848, ENSBTAT00000042718, ENSBTAT00000019852, ENSBTAT00000042717\""	282662	-1.53769	8.26182	32.535	1.17e-08	4.54e-07	157.445	456.098	-298.653	8.22233	NA	NA
ENSBTAG00000037456	AHDC1	AT-hook DNA-binding motif-containing protein 1 [Source:RefSeq peptide;Acc:NP_001193338]	protein_coding	126350164	126354957	1	2	ENSBTAT00000061325	522105	0.966681	4.82383	32.3772	1.27e-08	4.91e-07	37.0669	18.9916	18.0754	4.17595	7.73194	3.96153
ENSBTAG00000009982	IGSF8	immunoglobulin superfamily member 8 precursor [Source:RefSeq peptide;Acc:NP_001075908]	protein_coding	9695129	9702141	1	3	ENSBTAT00000013165	519266	-0.968116	5.34962	32.1919	1.4e-08	5.33e-07	27.3962	53.3391	-25.9429	4.69727	12.5383	24.4115
ENSBTAG00000011284	SLC39A1	Zinc transporter ZIP1 [Source:UniProtKB/Swiss-Prot;Acc:Q3SYU3]	protein_coding	16530784	16534816	1	3	ENSBTAT00000034015	530352	-0.78546	5.34251	32.1925	1.4e-08	5.33e-07	29.5022	50.6797	-21.1774	4.40446	14.3773	24.6977
ENSBTAG00000019033	CD84	Uncharacterized protein [Source:UniProtKB/TrEMBL;Acc:E1B9X8]	protein_coding	9215138	9239453	1	3	\ENSBTAT00000053223, ENSBTAT00000025333\""	NA	0.78862	5.71362	32.1943	1.39e-08	5.33e-07	66.2255	38.2542	27.9713	4.80587	NA	NA
ENSBTAG00000046379	SLC34A3	Uncharacterized protein [Source:UniProtKB/TrEMBL;Acc:G3MXY5]	protein_coding	105866118	105869982	-1	11	ENSBTAT00000063824	100299927	1.80417	1.75224	32.1969	1.39e-08	5.33e-07	4.80578	1.35663	3.44914	1.78624	2.76671	0.781021
ENSBTAG00000021398	C9H6ORF203	uncharacterized protein C6orf203 homolog [Source:RefSeq peptide;Acc:NP_001095737]	protein_coding	43435674	43446267	-1	9	ENSBTAT00000028523	613695	-1.27728	3.03958	32.1194	1.45e-08	5.52e-07	4.62124	11.0696	-6.44838	2.68894	1.62377	3.88954
ENSBTAG00000001511	BCL6	B-cell lymphoma 6 protein [Source:RefSeq peptide;Acc:NP_001193379]	protein_coding	80179482	80202388	1	1	ENSBTAT00000001978	539020	-1.07109	7.17126	32.1081	1.46e-08	5.53e-07	92.372	194.042	-101.67	6.66776	41.441	87.0536
ENSBTAG00000047605	NA	Uncharacterized protein [Source:UniProtKB/TrEMBL;Acc:E1BIE9]	protein_coding	99882313	99932341	-1	4	ENSBTAT00000054744	100298868	-0.941204	6.31277	32.1008	1.46e-08	5.54e-07	54.0178	103.76	-49.7417	5.63639	25.5524	49.0821
ENSBTAG00000020835	KIAA0513	Uncharacterized protein [Source:UniProtKB/TrEMBL;Acc:E1BGF1]	protein_coding	11172008	11188928	1	18	ENSBTAT00000027767	507534	-0.95631	6.03916	31.9238	1.6e-08	6.05e-07	44.2828	86.1014	-41.8186	5.38607	35.5115	69.0468
ENSBTAG00000007256	DYRK2	Uncharacterized protein [Source:UniProtKB/TrEMBL;Acc:E1BG90]	protein_coding	46323523	46333943	-1	5	ENSBTAT00000009545	514916	0.68616	6.96378	31.7741	1.73e-08	6.51e-07	153.924	95.3285	58.5954	5.87271	85.5133	52.9603
ENSBTAG00000011196	C1QB	Complement C1q subcomponent subunit B [Source:UniProtKB/Swiss-Prot;Acc:Q2KIV9]	protein_coding	130769172	130775911	-1	2	ENSBTAT00000014871	617435	-1.03353	5.24298	31.717	1.78e-08	6.69e-07	24.5547	50.1966	-25.6419	4.68043	25.9016	52.95
ENSBTAG00000018309	NA	NA	pseudogene	49302303	49303199	-1	23	ENSBTAT00000024363	789095	-0.828903	5.69052	31.6908	1.81e-08	6.73e-07	36.8471	65.3849	-28.5377	4.8348	Inf	Inf
ENSBTAG00000012449	AFF3	Uncharacterized protein [Source:UniProtKB/TrEMBL;Acc:E1BJW8]	protein_coding	4632101	4685312	-1	11	\ENSBTAT00000061254, ENSBTAT00000016523\""	787488	0.768362	4.53869	31.6934	1.81e-08	6.73e-07	28.9274	17.0622	11.8651	3.56866	NA	NA
ENSBTAG00000009852	NAV3	neuron navigator 3 [Source:RefSeq peptide;Acc:NP_001179598]	protein_coding	7393738	7675749	1	5	ENSBTAT00000061560	528870	0.81188	4.96922	31.4843	2.01e-08	7.47e-07	39.5963	22.6142	16.9821	4.08594	5.68341	3.2459
ENSBTAG00000011103	SLC24A6	sodium/potassium/calcium exchanger 6 precursor [Source:RefSeq peptide;Acc:NP_001171067]	protein_coding	63561392	63591370	-1	17	ENSBTAT00000029532	508887	-0.712015	7.24294	31.4598	2.04e-08	7.54e-07	114.646	187.273	-72.6274	6.18244	34.7517	56.7667
ENSBTAG00000002148	BT.20052	ras-related protein Rab-3D [Source:RefSeq peptide;Acc:NP_001178304]	protein_coding	16961023	16970091	-1	7	ENSBTAT00000002783	100139105	-1.0493	5.33575	31.3128	2.2e-08	8.11e-07	25.9887	53.7758	-27.7871	4.79634	17.5126	36.2371
ENSBTAG00000014046	BPI	Bactericidal permeability-increasing protein [Source:UniProtKB/Swiss-Prot;Acc:P17453]	protein_coding	67835164	67861379	1	13	ENSBTAT00000018669	280734	-2.50522	3.68663	31.2233	2.3e-08	8.47e-07	3.65903	20.7939	-17.1349	4.09886	2.19104	12.4514
ENSBTAG00000010382	MUC13	Uncharacterized protein [Source:UniProtKB/TrEMBL;Acc:E1BAQ3]	protein_coding	69935163	69961881	-1	1	ENSBTAT00000013702	100295610	-2.26997	1.56346	31.0679	2.49e-08	9.12e-07	0.884266	4.19599	-3.31172	1.72758	0.521999	2.47697
ENSBTAG00000014541	BT.18780	platelet-derived growth factor subunit A precursor [Source:RefSeq peptide;Acc:NP_001068699]	protein_coding	42573239	42589974	1	25	ENSBTAT00000019323	505908	1.9976	1.93657	31.0664	2.49e-08	9.12e-07	5.63452	1.43866	4.19586	2.06897	3.89393	0.994235
ENSBTAG00000004224	C19ORF38	Uncharacterized protein [Source:UniProtKB/TrEMBL;Acc:E1BKF5]	protein_coding	16534413	16544398	1	7	ENSBTAT00000045933	100294941	-0.960804	4.20602	30.9782	2.61e-08	9.52e-07	12.2503	23.7998	-11.5494	3.52975	18.0683	35.1029
ENSBTAG00000018223	BT.60417	chitinase-3-like protein 1 precursor [Source:RefSeq peptide;Acc:NP_001073688]	protein_coding	771323	781451	-1	16	ENSBTAT00000024253	\788983, 286869\""	-1.19957	7.13063	30.8898	2.73e-08	9.9e-07	84.5836	193.12	-108.537	6.76204	48.3335	110.354
ENSBTAG00000009183	SHISA5	protein shisa-5 precursor [Source:RefSeq peptide;Acc:NP_001030563]	protein_coding	51944064	51969644	1	22	ENSBTAT00000012101	\100335346, 616861\""	-0.894032	6.0663	30.894	2.73e-08	9.9e-07	46.6882	86.4182	-39.73	5.31216	28.2787	52.343
ENSBTAG00000002226	FBXO31	Uncharacterized protein [Source:UniProtKB/TrEMBL;Acc:F1N243]	protein_coding	12974880	13009289	-1	18	ENSBTAT00000002878	NA	0.746499	5.79279	30.788	2.88e-08	1.04e-06	69.3548	41.1137	28.2411	4.81972	45.5084	26.9775
ENSBTAG00000017512	MAPT	Microtubule-associated protein tau [Source:UniProtKB/Swiss-Prot;Acc:P29172]	protein_coding	46524375	46644713	1	19	\ENSBTAT00000064492, ENSBTAT00000065660, ENSBTAT00000023284, ENSBTAT00000064966, ENSBTAT00000065509, ENSBTAT00000042687, ENSBTAT00000065483\""	281296	1.7171	2.48459	30.7976	2.86e-08	1.04e-06	8.19648	2.44483	5.75164	2.52397	NA	NA
ENSBTAG00000045744	NKRF	NF-kappa-B-repressing factor [Source:RefSeq peptide;Acc:NP_001096023]	protein_coding	3791621	3806381	-1	X	ENSBTAT00000065879	100124519	0.8166	4.53228	30.7228	2.98e-08	1.07e-06	29.3311	16.5807	12.7504	3.67247	9.09774	5.1429
ENSBTAG00000038498	ZBTB39	Uncharacterized protein [Source:UniProtKB/TrEMBL;Acc:F1MRS4]	protein_coding	56764459	56766582	1	5	ENSBTAT00000056411	510453	0.889504	4.1796	30.6605	3.07e-08	1.1e-06	23.1997	12.6148	10.5849	3.40394	10.9227	5.93917
ENSBTAG00000014554	BT.61987	zinc finger protein SNAI1 [Source:RefSeq peptide;Acc:NP_001106179]	protein_coding	78766068	78772194	1	13	ENSBTAT00000019345	504492	1.2611	2.70018	30.5931	3.18e-08	1.14e-06	8.75815	3.73895	5.0192	2.32746	5.13073	2.19036
ENSBTAG00000007485	GRHL1	grainyhead-like protein 1 homolog [Source:RefSeq peptide;Acc:NP_001069918]	protein_coding	87565731	87616670	-1	11	ENSBTAT00000009846	617248	-1.52579	2.26908	30.5527	3.25e-08	1.15e-06	2.26893	6.68919	-4.42027	2.14413	0.648822	1.91284
ENSBTAG00000021822	BT.48907	protein ARV1 [Source:RefSeq peptide;Acc:NP_001030379]	protein_coding	3689550	3712667	-1	28	ENSBTAT00000029091	515046	-1.37865	3.11004	30.5605	3.24e-08	1.15e-06	4.56351	11.9249	-7.36136	2.87997	3.48094	9.09601
ENSBTAG00000016533	FOXP1	Forkhead box protein P1 [Source:UniProtKB/Swiss-Prot;Acc:A4IFD2]	protein_coding	30411677	30803681	1	22	ENSBTAT00000021993	515903	0.647913	7.88955	30.5651	3.23e-08	1.15e-06	290.248	184.135	106.113	6.72946	88.3826	56.0705
ENSBTAG00000012066	BT.59680	platelet endothelial cell adhesion molecule precursor [Source:RefSeq peptide;Acc:NP_776996]	protein_coding	49175892	49238414	-1	19	ENSBTAT00000042695	282303	-0.762742	5.5907	30.5042	3.33e-08	1.18e-06	35.5577	60.16	-24.6023	4.62072	10.3335	17.4833
ENSBTAG00000011359	CD7	T-cell antigen CD7 precursor [Source:RefSeq peptide;Acc:NP_001092392]	protein_coding	51152180	51155591	1	19	ENSBTAT00000015095	510073	0.877385	4.7605	30.4767	3.38e-08	1.19e-06	34.7742	18.8428	15.9314	3.9938	31.1877	16.8994
ENSBTAG00000042974	SNORD24	Small nucleolar RNA SNORD24 [Source:RFAM;Acc:RF00069]	snoRNA	56693779	56693860	-1	16	ENSBTAT00000059966	NA	1.22071	3.08688	30.404	3.51e-08	1.23e-06	11.6281	4.95305	6.67505	2.73878	Inf	Inf
ENSBTAG00000014726	VAMP3	Vesicle-associated membrane protein 3 [Source:UniProtKB/Swiss-Prot;Acc:Q2KJD2]	protein_coding	46455183	46464710	-1	16	ENSBTAT00000019438	505379	0.581952	6.4388	30.2756	3.75e-08	1.31e-06	103.817	69.163	34.6536	5.11493	48.0632	32.0199
ENSBTAG00000004899	ABLIM1	Uncharacterized protein [Source:UniProtKB/TrEMBL;Acc:F1MI97]	protein_coding	35198881	35385824	-1	26	ENSBTAT00000006447	NA	0.752799	7.39265	30.2193	3.86e-08	1.35e-06	211.399	124.859	86.5394	6.43529	83.6559	49.41
ENSBTAG00000012456	HEPACAM2	HEPACAM family member 2 [Source:UniProtKB/Swiss-Prot;Acc:A6QQC6]	protein_coding	10372349	10419397	-1	4	ENSBTAT00000016529	513430	-1.6353	3.46772	30.1975	3.9e-08	1.36e-06	5.20135	16.0373	-10.836	3.43775	2.64296	8.14904
ENSBTAG00000019859	B3GALT2	\beta-1,3-galactosyltransferase 2 [Source:RefSeq peptide;Acc:NP_001069656]\""	protein_coding	12680819	12688442	1	16	ENSBTAT00000022206	539815	-1.35455	2.5688	30.1916	3.91e-08	1.36e-06	3.12914	7.90966	-4.78052	2.25717	0.974508	2.4633
ENSBTAG00000003341	DOK2	Docking protein 2 [Source:UniProtKB/Swiss-Prot;Acc:A7MBB8]	protein_coding	69724704	69729317	-1	8	ENSBTAT00000004337	514616	-0.648466	6.56773	30.1813	3.93e-08	1.36e-06	73.6691	115.278	-41.6088	5.37882	40.2343	62.959
ENSBTAG00000017462	BT.76048	cyclic AMP-dependent transcription factor ATF-4 [Source:RefSeq peptide;Acc:NP_001029514]	protein_coding	111462845	111464936	1	5	ENSBTAT00000023213	509107	0.571616	8.96903	30.1756	3.95e-08	1.36e-06	599.352	402.216	197.137	7.62305	424.771	285.057
ENSBTAG00000035587	ARRB2	beta-arrestin-2 [Source:RefSeq peptide;Acc:NP_001192206]	protein_coding	27268438	27276816	-1	19	ENSBTAT00000050078	\100851153, 281638\""	-0.619777	8.07663	30.1425	4.01e-08	1.38e-06	212.459	326.088	-113.628	6.82818	129.233	198.35
ENSBTAG00000037608	BT.66080	Uncharacterized protein [Source:UniProtKB/TrEMBL;Acc:E1B8B5]	protein_coding	62379392	62384881	-1	24	ENSBTAT00000053165	NA	2.96982	4.47213	30.1058	4.09e-08	1.4e-06	38.5489	4.92278	33.6261	5.07151	45.566	5.81889
ENSBTAG00000000306	ITK	tyrosine-protein kinase ITK/TSK [Source:RefSeq peptide;Acc:NP_001098858]	protein_coding	70911162	70973272	1	7	ENSBTAT00000035086	522311	0.750857	7.01402	30.0772	4.15e-08	1.42e-06	162.442	96.1843	66.2578	6.05002	37.1042	21.9699
ENSBTAG00000004496	FAM18B1	Protein FAM18B1 [Source:UniProtKB/Swiss-Prot;Acc:Q29S14]	protein_coding	33585303	33594740	-1	19	ENSBTAT00000035053	513550	0.865573	4.99216	30.08	4.15e-08	1.42e-06	40.9372	22.3527	18.5844	4.21602	23.406	12.7803
ENSBTAG00000012507	PDZD3	Na(+)/H(+) exchange regulatory cofactor NHE-RF4 [Source:RefSeq peptide;Acc:NP_001029836]	protein_coding	30297042	30302445	1	15	ENSBTAT00000023657	539171	-2.21185	1.70487	30.0209	4.27e-08	1.46e-06	0.964031	4.66588	-3.70184	1.88824	0.300415	1.454
ENSBTAG00000008294	KCNJ2	Inward rectifier potassium channel 2 [Source:UniProtKB/Swiss-Prot;Acc:O19182]	protein_coding	61185603	61195897	-1	19	ENSBTAT00000010914	281883	-0.990851	5.70655	30.0129	4.29e-08	1.46e-06	34.5637	68.831	-34.2673	5.09876	6.86332	13.6678
ENSBTAG00000021430	UPK3B	Uroplakin-3b [Source:UniProtKB/Swiss-Prot;Acc:Q864V4]	protein_coding	35018574	35023604	1	25	ENSBTAT00000044381	282115	0.868308	5.51897	30.009	4.3e-08	1.46e-06	58.932	32.1624	26.7696	4.74252	25.7795	14.0693
ENSBTAG00000017213	MFAP1	Microfibrillar-associated protein 1 [Source:UniProtKB/Swiss-Prot;Acc:Q5EA98]	protein_coding	55977102	55988466	-1	21	ENSBTAT00000022877	510905	-0.602855	5.92032	29.9824	4.36e-08	1.47e-06	47.9041	72.5593	-24.6552	4.62382	24.9111	37.7323
ENSBTAG00000025666	RPS29	40S ribosomal protein S29 [Source:RefSeq peptide;Acc:NP_777229]	protein_coding	26814899	26815069	-1	10	ENSBTAT00000014734	\100848316, 100849741, 286884\""	1.05416	6.7935	29.9711	4.39e-08	1.48e-06	150.244	71.8418	78.4026	6.29283	878.623	420.128
ENSBTAG00000000671	PARP3	Uncharacterized protein [Source:UniProtKB/TrEMBL;Acc:E1BD56]	protein_coding	49538818	49544236	-1	22	ENSBTAT00000045795	507426	-1.23063	4.01565	29.9216	4.5e-08	1.51e-06	9.42638	22.0586	-12.6322	3.65903	5.68197	13.2963
ENSBTAG00000014181	RNF111	E3 ubiquitin-protein ligase Arkadia [Source:RefSeq peptide;Acc:NP_001095709]	protein_coding	51288677	51380159	-1	10	ENSBTAT00000018858	\100851916, 540353\""	0.70859	6.0578	29.8794	4.6e-08	1.54e-06	82.2682	50.4184	31.8499	4.99322	17.0116	10.4256
ENSBTAG00000025161	BT.22590	1-acyl-sn-glycerol-3-phosphate acyltransferase beta precursor [Source:RefSeq peptide;Acc:NP_001073733]	protein_coding	104134683	104146456	-1	11	ENSBTAT00000035230	512112	1.34056	3.27964	29.8793	4.6e-08	1.54e-06	13.4749	5.28569	8.18918	3.03372	16.1569	6.33776
ENSBTAG00000021997	ITSN1	Uncharacterized protein [Source:UniProtKB/TrEMBL;Acc:E1BKY4]	protein_coding	944294	1188287	-1	1	\ENSBTAT00000029333, ENSBTAT00000065213\""	510879	-1.04244	4.52519	29.7589	4.89e-08	1.63e-06	14.7971	30.5138	-15.7167	3.97423	NA	NA
ENSBTAG00000015952	BT.62790	arf-GAP with dual PH domain-containing protein 1 [Source:RefSeq peptide;Acc:NP_776938]	protein_coding	42330026	42362918	1	25	ENSBTAT00000053527	282176	-0.65994	6.30015	29.6474	5.18e-08	1.72e-06	60.8756	95.9262	-35.0506	5.13137	51.4586	81.0872
ENSBTAG00000047254	ABCA2	Uncharacterized protein [Source:UniProtKB/TrEMBL;Acc:G3MWN6]	protein_coding	106209227	106222883	1	11	\ENSBTAT00000065373, ENSBTAT00000063417\""	100299651	0.951631	6.9509	29.6297	5.23e-08	1.73e-06	163.464	83.767	79.6966	6.31645	NA	NA
ENSBTAG00000044064	RNF144A	Uncharacterized protein [Source:UniProtKB/TrEMBL;Acc:F1MME3]	protein_coding	89875186	89967246	-1	11	ENSBTAT00000061067	618176	0.839353	4.18476	29.6142	5.27e-08	1.74e-06	23.094	12.8267	10.2673	3.35999	24.7524	13.7478
ENSBTAG00000022161	TLR7	toll-like receptor 7 [Source:RefSeq peptide;Acc:NP_001028933]	protein_coding	141044355	141063596	-1	X	ENSBTAT00000029895	493686	-1.57752	5.34071	29.5401	5.48e-08	1.81e-06	20.0477	60.0967	-40.0491	5.3237	5.89117	17.6599
ENSBTAG00000037537	NA	Uncharacterized protein [Source:UniProtKB/TrEMBL;Acc:F1MST2]	protein_coding	57588055	57594260	1	18	ENSBTAT00000031802	NA	-1.46433	3.25663	29.5205	5.53e-08	1.82e-06	4.87291	13.4998	-8.62692	3.10885	3.54393	9.81805
ENSBTAG00000016918	MYOF	myoferlin [Source:RefSeq peptide;Acc:NP_001180141]	protein_coding	14667438	14848281	-1	26	ENSBTAT00000038965	513597	-1.13212	6.30778	29.4949	5.61e-08	1.84e-06	49.6159	107.986	-58.37	5.86716	7.14001	15.5398
ENSBTAG00000006378	RIPK1	receptor-interacting serine/threonine-protein kinase 1 [Source:RefSeq peptide;Acc:NP_001030184]	protein_coding	50420991	50446719	-1	23	ENSBTAT00000008367	504727	-0.63479	7.19444	29.4806	5.65e-08	1.85e-06	114.304	177.499	-63.195	5.98174	48.1078	74.7051
ENSBTAG00000045543	NA	NA	processed_pseudogene	5534176	5534589	-1	20	ENSBTAT00000064591	NA	-1.51493	2.98821	29.425	5.81e-08	1.9e-06	3.96559	11.2629	-7.29734	2.86737	Inf	Inf
ENSBTAG00000013631	BT.64559	Glutamine synthetase [Source:UniProtKB/Swiss-Prot;Acc:P15103]	protein_coding	64948332	64958885	-1	16	ENSBTAT00000038488	281199	-0.956169	8.20168	29.4201	5.83e-08	1.9e-06	200.319	387.745	-187.426	7.55017	75.1668	145.495
ENSBTAG00000005915	SFMBT2	Uncharacterized protein [Source:UniProtKB/TrEMBL;Acc:E1BMP1]	protein_coding	16366946	16640879	1	13	ENSBTAT00000007770	NA	0.949685	5.10107	29.3998	5.89e-08	1.91e-06	45.1707	23.1812	21.9895	4.45875	15.077	7.73738
ENSBTAG00000019437	SLFN11	Uncharacterized protein [Source:UniProtKB/TrEMBL;Acc:E1B9R8]	protein_coding	15129226	15141376	1	19	ENSBTAT00000025891	521795	-0.745043	5.30605	29.3656	5.99e-08	1.94e-06	29.3379	49.0652	-19.7274	4.30213	10.8901	18.2128
ENSBTAG00000002699	KIT	Mast/stem cell growth factor receptor Kit [Source:UniProtKB/Swiss-Prot;Acc:P43481]	protein_coding	71796318	71917431	1	6	ENSBTAT00000003498	280832	1.23326	3.90217	29.3453	6.06e-08	1.95e-06	20.7034	8.68393	12.0195	3.58731	4.02477	1.68817
ENSBTAG00000011193	C1QC	complement C1q subcomponent subunit C precursor [Source:RefSeq peptide;Acc:NP_001193325]	protein_coding	130783987	130788357	-1	2	ENSBTAT00000014865	509968	-1.03947	5.45431	29.3322	6.1e-08	1.96e-06	28.4893	58.2724	-29.7831	4.89642	26.6255	54.4602
ENSBTAG00000021842	FCGR2	Low affinity immunoglobulin gamma Fc region receptor II [Source:UniProtKB/Swiss-Prot;Acc:Q28110]	protein_coding	7928113	7944607	-1	3	\ENSBTAT00000029116, ENSBTAT00000029114, ENSBTAT00000048452, ENSBTAT00000065268\""	282229	-0.841427	5.75552	29.3307	6.1e-08	1.96e-06	38.2523	68.7674	-30.5151	4.93145	NA	NA
ENSBTAG00000040569	NLRX1	NLR family member X1 [Source:RefSeq peptide;Acc:NP_001095705]	protein_coding	30278100	30296544	1	15	ENSBTAT00000016601	539974	-0.833078	5.8159	29.2792	6.27e-08	2.01e-06	40.2018	71.4231	-31.2214	4.96446	10.6467	18.915
ENSBTAG00000015837	P2RY12	P2Y purinoceptor 12 [Source:RefSeq peptide;Acc:NP_001001174]	protein_coding	117588523	117640789	1	1	\ENSBTAT00000044491, ENSBTAT00000064076\""	408007	-1.95603	4.21029	29.2529	6.35e-08	2.03e-06	7.39154	28.5821	-21.1905	4.40535	NA	NA
ENSBTAG00000016137	ZNF608	zinc finger protein 608 [Source:RefSeq peptide;Acc:NP_001193235]	protein_coding	30346723	30452439	1	7	ENSBTAT00000021480	509992	1.22903	3.45785	29.2087	6.5e-08	2.07e-06	15.0337	6.45531	8.57836	3.1007	3.03343	1.30252
ENSBTAG00000014472	LCMT2	Uncharacterized protein [Source:UniProtKB/TrEMBL;Acc:G3N0F1]	protein_coding	55600930	55602987	-1	21	ENSBTAT00000019239	538825	1.33468	3.74613	29.1831	6.59e-08	2.09e-06	19.0232	7.49241	11.5308	3.52742	9.24352	3.64063
ENSBTAG00000020848	PIK3CG	\phosphatidylinositol-4,5-bisphosphate 3-kinase catalytic subunit gamma isoform [Source:RefSeq peptide;Acc:NP_001095595]\""	protein_coding	48267575	48302663	1	4	ENSBTAT00000027780	530001	-0.627719	6.56582	29.165	6.65e-08	2.11e-06	74.155	114.526	-40.3713	5.33526	18.5852	28.7033
ENSBTAG00000018186	PDXK	Pyridoxal kinase [Source:UniProtKB/Swiss-Prot;Acc:Q0II59]	protein_coding	146490839	146516806	1	1	ENSBTAT00000024203	514168	-0.910937	5.72057	29.1367	6.74e-08	2.13e-06	36.3232	67.9139	-31.5907	4.98143	24.4272	45.6717
ENSBTAG00000012668	PILRA	Uncharacterized protein [Source:UniProtKB/TrEMBL;Acc:E1BAC6]	protein_coding	36844019	36855872	1	25	ENSBTAT00000001414	617785	-1.19967	5.20653	29.1029	6.86e-08	2.16e-06	22.1663	50.6755	-28.5092	4.83336	18.3648	41.9847
ENSBTAG00000017246	UBB	Polyubiquitin-B Ubiquitin [Source:UniProtKB/Swiss-Prot;Acc:P0CG53]	protein_coding	33853788	33855685	-1	19	ENSBTAT00000022919	\444874, 281370\""	0.621941	9.25134	29.0677	6.99e-08	2.19e-06	738.159	479.261	258.898	8.01624	645.244	418.934
ENSBTAG00000019734	CD276	Uncharacterized protein [Source:UniProtKB/TrEMBL;Acc:F1N2H6]	protein_coding	20341750	20354153	1	10	ENSBTAT00000026300	508656	1.90119	1.47989	29.0666	6.99e-08	2.19e-06	4.02817	1.07668	2.9515	1.56145	2.54143	0.679291
ENSBTAG00000015329	FAM63A	protein FAM63A [Source:RefSeq peptide;Acc:NP_001039389]	protein_coding	19808483	19817752	1	3	ENSBTAT00000033792	505719	-0.838924	5.01115	29.0543	7.04e-08	2.2e-06	22.8093	40.8027	-17.9934	4.1694	9.84433	17.6102
ENSBTAG00000045767	BT.18889	linker for activation of T-cells family member 2 precursor [Source:RefSeq peptide;Acc:NP_001068651]	protein_coding	33687248	33702733	-1	25	ENSBTAT00000064802	505016	-0.640287	7.73085	29.0287	7.13e-08	2.23e-06	165.853	258.066	-92.2135	6.52691	106.316	165.427
ENSBTAG00000027760	NA	NA	pseudogene	21890883	21891976	-1	14	ENSBTAT00000040022	511847	-0.935066	5.17439	28.9041	7.61e-08	2.37e-06	24.5023	46.8249	-22.3226	4.48043	Inf	Inf
ENSBTAG00000046174	GNA13	Uncharacterized protein [Source:UniProtKB/TrEMBL;Acc:G5E6P3]	protein_coding	62550515	62575992	-1	19	ENSBTAT00000062941	505611	0.57982	6.4599	28.8757	7.72e-08	2.4e-06	105.158	70.3138	34.844	5.12284	122.992	82.2384
ENSBTAG00000008758	KIF20A	Kinesin-like protein KIF20A [Source:UniProtKB/Swiss-Prot;Acc:Q29RT6]	protein_coding	51214237	51222637	1	7	ENSBTAT00000011539	527854	-1.41155	2.26802	28.7748	8.13e-08	2.51e-06	2.38163	6.45739	-4.07576	2.02707	0.795203	2.15606
ENSBTAG00000015708	CXCR6	C-X-C chemokine receptor type 6 [Source:RefSeq peptide;Acc:NP_001014859]	protein_coding	53998567	54003908	-1	22	ENSBTAT00000020855	506807	-1.00832	4.52646	28.7765	8.12e-08	2.51e-06	15.0277	30.1759	-15.1482	3.92108	7.6868	15.4353
ENSBTAG00000011484	ZDHHC3	palmitoyltransferase ZDHHC3 [Source:RefSeq peptide;Acc:NP_001068746]	protein_coding	54836042	54881848	1	22	ENSBTAT00000015263	506728	-0.641299	6.34415	28.7699	8.15e-08	2.51e-06	63.1753	98.3115	-35.1361	5.13488	23.4765	36.5334
ENSBTAG00000010060	SLC43A3	Solute carrier family 43 member 3 [Source:UniProtKB/Swiss-Prot;Acc:Q1JPD8]	protein_coding	81978440	81996848	-1	15	ENSBTAT00000013267	516840	-2.9192	1.765	28.7532	8.22e-08	2.53e-06	0.661082	5.15888	-4.4978	2.16922	0.258437	2.01676
ENSBTAG00000020433	NLRP1	Uncharacterized protein [Source:UniProtKB/TrEMBL;Acc:E1BNN6]	protein_coding	26638785	26668466	1	19	ENSBTAT00000027232	NA	-1.53169	6.32459	28.7244	8.34e-08	2.56e-06	40.9715	117.604	-76.6327	6.25989	9.3096	26.7222
ENSBTAG00000003754	STARD9	Uncharacterized protein [Source:UniProtKB/TrEMBL;Acc:F1MUY5]	protein_coding	38111923	38135944	1	10	ENSBTAT00000004887	NA	-0.722339	5.17383	28.7057	8.43e-08	2.58e-06	26.904	44.5197	-17.6158	4.13879	5.70967	9.44816
ENSBTAG00000012564	KIAA1267	Uncharacterized protein [Source:UniProtKB/TrEMBL;Acc:E1BL93]	protein_coding	46650344	46775847	-1	19	\ENSBTAT00000034753, ENSBTAT00000066075\""	535946	0.594642	7.42661	28.6396	8.72e-08	2.66e-06	207.196	136.605	70.5909	6.14141	NA	NA
ENSBTAG00000017632	AEN	Uncharacterized protein [Source:UniProtKB/TrEMBL;Acc:F1MZX4]	protein_coding	20002742	20007367	1	21	ENSBTAT00000023454	614749	1.37209	3.10903	28.6123	8.84e-08	2.69e-06	12.1197	4.66465	7.45508	2.89822	12.3924	4.76958
ENSBTAG00000006721	TWISTNB	DNA-directed RNA polymerase I subunit RPA43 [Source:RefSeq peptide;Acc:NP_001099092]	protein_coding	28446103	28456952	-1	4	ENSBTAT00000047621	512375	0.94333	4.67682	28.5418	9.17e-08	2.78e-06	33.4088	17.2962	16.1126	4.01012	27.3843	14.1772
ENSBTAG00000019281	MCRS1	microspherule protein 1 [Source:RefSeq peptide;Acc:NP_001069134]	protein_coding	30435181	30444371	1	5	ENSBTAT00000046234	514410	0.636426	6.15169	28.4968	9.39e-08	2.84e-06	86.3538	55.3537	31.0002	4.9542	46.3769	29.7281
ENSBTAG00000009139	C18ORF1	Uncharacterized protein [Source:UniProtKB/TrEMBL;Acc:E1BCJ0]	protein_coding	43861727	43919241	1	24	ENSBTAT00000012044	511553	0.928061	4.90287	28.3288	1.02e-07	3.09e-06	39.0539	20.2882	18.7657	4.23003	29.3859	15.2658
ENSBTAG00000000928	SPECC1	Uncharacterized protein [Source:UniProtKB/TrEMBL;Acc:F1MEN2]	protein_coding	34124435	34195907	-1	19	ENSBTAT00000035035	506538	-1.01769	4.3561	28.309	1.03e-07	3.12e-06	13.2588	26.7142	-13.4553	3.75011	4.44629	8.95848
ENSBTAG00000012700	CD247	T-cell surface glycoprotein CD3 zeta chain precursor [Source:RefSeq peptide;Acc:NP_776437]	protein_coding	1230988	1314962	1	3	ENSBTAT00000016878	281056	0.795897	8.74009	28.2974	1.04e-07	3.13e-06	543.839	311.706	232.134	7.85881	314.54	180.281
ENSBTAG00000009562	ZNF593	zinc finger protein 593 [Source:RefSeq peptide;Acc:NP_001179115]	protein_coding	127523710	127524790	-1	2	ENSBTAT00000012578	508477	1.37824	2.48093	28.2719	1.05e-07	3.16e-06	7.77698	2.92807	4.84892	2.27766	10.397	3.91453
ENSBTAG00000012779	FAM49A	Protein FAM49A [Source:UniProtKB/Swiss-Prot;Acc:Q17QT7]	protein_coding	81977713	82033357	1	11	ENSBTAT00000016983	504763	-0.904393	6.58276	28.2034	1.09e-07	3.25e-06	66.2455	124.116	-57.8705	5.85476	58.3661	109.353
ENSBTAG00000010717	BT.45850	single-stranded DNA-binding protein 3 [Source:RefSeq peptide;Acc:NP_001098456]	protein_coding	92411760	92576787	1	3	ENSBTAT00000014192	530184	0.760358	6.37964	28.2135	1.09e-07	3.25e-06	104.787	61.5846	43.2026	5.43305	54.0977	31.7938
ENSBTAG00000039817	BT.66792	Uncharacterized protein [Source:UniProtKB/TrEMBL;Acc:F1N6N9]	protein_coding	102393240	102427984	1	5	ENSBTAT00000055624	NA	1.60608	2.50278	28.2025	1.09e-07	3.25e-06	8.2196	2.60922	5.61038	2.4881	2.40269	0.762707
ENSBTAG00000020247	ADCYAP1R1	Pituitary adenylate cyclase-activating polypeptide type I receptor [Source:UniProtKB/Swiss-Prot;Acc:Q29627]	protein_coding	65670543	65729276	-1	4	\ENSBTAT00000026333, ENSBTAT00000063163\""	319095	0.868854	5.06507	28.1566	1.12e-07	3.32e-06	43.0889	23.3891	19.6998	4.30011	NA	NA
ENSBTAG00000004608	BT.26763	CD33 antigen-like precursor [Source:RefSeq peptide;Acc:NP_001178276]	protein_coding	57574117	57583637	1	18	ENSBTAT00000052760	100138951	-0.882836	4.90407	28.113	1.14e-07	3.39e-06	20.8237	38.2767	-17.453	4.1254	11.7053	21.5159
ENSBTAG00000012039	PHACTR1	phosphatase and actin regulator 1 [Source:RefSeq peptide;Acc:NP_001179840]	protein_coding	43052892	43647528	-1	23	\ENSBTAT00000035406, ENSBTAT00000064101\""	537594	1.11721	4.51524	28.0844	1.16e-07	3.43e-06	31.0036	14.321	16.6826	4.06027	NA	NA
ENSBTAG00000027075	BT.62501	Uncharacterized protein [Source:UniProtKB/TrEMBL;Acc:E1BFM3]	protein_coding	14304505	14304970	1	21	ENSBTAT00000013301	NA	0.699647	7.73421	28.0292	1.19e-07	3.52e-06	263.519	161.841	101.678	6.66786	565.492	347.299
ENSBTAG00000004950	BRN	Brain ribonuclease [Source:UniProtKB/Swiss-Prot;Acc:P39873]	protein_coding	26288223	26289852	1	10	ENSBTAT00000006510	280720	-2.12701	4.09389	27.9976	1.21e-07	3.57e-06	6.17348	26.7624	-20.5889	4.3638	7.31455	31.709
ENSBTAG00000046855	NA	Uncharacterized protein [Source:UniProtKB/TrEMBL;Acc:G3N0Q0]	protein_coding	26799821	26801623	1	25	ENSBTAT00000065620	NA	-0.973939	4.94989	27.913	1.27e-07	3.72e-06	20.4809	40.3323	-19.8514	4.31117	37.718	74.2768
ENSBTAG00000020544	BCL7B	B-cell CLL/lymphoma 7 protein family member B [Source:UniProtKB/Swiss-Prot;Acc:Q3T0A6]	protein_coding	34163444	34181192	1	25	ENSBTAT00000027371	615062	0.622184	5.56805	27.9087	1.27e-07	3.72e-06	57.2476	37.0681	20.1795	4.33482	35.8245	23.1965
ENSBTAG00000001711	C19H17orf59	Uncharacterized protein C17orf59 homolog [Source:UniProtKB/Swiss-Prot;Acc:Q3SX20]	protein_coding	28443498	28445326	-1	19	ENSBTAT00000002241	539395	-0.886027	3.77294	27.8823	1.29e-07	3.76e-06	9.35162	17.0845	-7.73288	2.951	5.11297	9.34089
ENSBTAG00000039197	SLC2A9	Uncharacterized protein [Source:UniProtKB/TrEMBL;Acc:F1MLS1]	protein_coding	109907506	110062237	-1	6	ENSBTAT00000060963	100337051	-1.00278	4.87178	27.8537	1.31e-07	3.81e-06	19.2336	38.397	-19.1633	4.26028	14.5599	29.0666
ENSBTAG00000021819	IFNAR1	Interferon alpha/beta receptor 1 [Source:UniProtKB/Swiss-Prot;Acc:Q04790]	protein_coding	1467704	1496151	-1	1	ENSBTAT00000029080	282257	-0.577787	8.26042	27.8415	1.32e-07	3.83e-06	245.851	365.968	-120.117	6.9083	74.6814	111.169
ENSBTAG00000003758	TKT	transketolase [Source:RefSeq peptide;Acc:NP_001003906]	protein_coding	48264511	48288061	1	22	\ENSBTAT00000004892, ENSBTAT00000052142\""	445425	-0.72713	9.58233	27.738	1.39e-07	4.03e-06	577.223	954.101	-376.878	8.55795	NA	NA
ENSBTAG00000010832	JAGN1	Protein jagunal homolog 1 [Source:UniProtKB/Swiss-Prot;Acc:Q2NKY9]	protein_coding	16901720	16904521	-1	22	ENSBTAT00000030816	539101	-1.0235	3.97928	27.6915	1.42e-07	4.12e-06	10.1687	20.4812	-10.3125	3.36633	9.41546	18.9641
ENSBTAG00000000812	CD300A	CMRF35-like molecule 8 precursor [Source:RefSeq peptide;Acc:NP_001179385]	protein_coding	57604425	57621461	-1	19	ENSBTAT00000040026	516915	-1.00649	5.89124	27.6741	1.44e-07	4.13e-06	38.986	78.6651	-39.6791	5.31031	34.6851	69.9868
ENSBTAG00000012678	GLT25D1	Procollagen galactosyltransferase 1 [Source:UniProtKB/Swiss-Prot;Acc:A5PK45]	protein_coding	5471576	5493984	-1	7	ENSBTAT00000016841	513167	-0.679154	7.27575	27.6719	1.44e-07	4.13e-06	118.978	190.401	-71.4224	6.1583	37.0765	59.3334
ENSBTAG00000016757	ZKSCAN1	zinc finger protein with KRAB and SCAN domains 1 [Source:RefSeq peptide;Acc:NP_001192439]	protein_coding	36941800	36947947	-1	25	ENSBTAT00000029042	100140434	0.70442	5.69303	27.6724	1.44e-07	4.13e-06	64.0956	39.0732	25.0224	4.64515	37.8815	23.0929
ENSBTAG00000016267	BT.22969	factor XIIa inhibitor precursor [Source:RefSeq peptide;Acc:NP_777246]	protein_coding	82159474	82172143	1	15	ENSBTAT00000021638	\100847889, 100850266, 281035\""	2.00294	1.43224	27.5454	1.53e-07	4.4e-06	3.86323	0.973536	2.88969	1.53091	2.39952	0.604681
ENSBTAG00000015815	CFP	properdin precursor [Source:RefSeq peptide;Acc:NP_001069646]	protein_coding	91441704	91447087	-1	X	ENSBTAT00000021009	539605	-0.919176	7.20772	27.5027	1.57e-07	4.49e-06	101.967	192.11	-90.1435	6.49415	65.8275	124.022
ENSBTAG00000005215	IL10RA	interleukin-10 receptor subunit alpha precursor [Source:RefSeq peptide;Acc:NP_001192686]	protein_coding	29093384	29102483	1	15	ENSBTAT00000006870	513478	-0.653469	6.78709	27.4901	1.58e-07	4.5e-06	85.5959	134.208	-48.6125	5.60325	49.6208	77.802
ENSBTAG00000009655	TNS3	Uncharacterized protein [Source:UniProtKB/TrEMBL;Acc:E1BFE8]	protein_coding	75451285	75567973	1	4	ENSBTAT00000012722	516555	-0.908378	6.39227	27.4375	1.62e-07	4.62e-06	58.0073	108.791	-50.7834	5.66629	12.6903	23.8002
ENSBTAG00000014642	BT.23360	nicotinate phosphoribosyltransferase [Source:RefSeq peptide;Acc:NP_001092327]	protein_coding	2327870	2331019	1	14	ENSBTAT00000019496	399559	-1.02003	4.52111	27.4247	1.63e-07	4.64e-06	14.8422	30.108	-15.2658	3.93223	8.84517	17.9428
ENSBTAG00000007901	EMR1	Uncharacterized protein [Source:UniProtKB/TrEMBL;Acc:E1BNX3]	protein_coding	18767695	18834685	-1	7	ENSBTAT00000010390	NA	-1.54083	6.12561	27.4084	1.65e-07	4.66e-06	35.2008	103.192	-67.9914	6.08728	9.93531	29.1256
ENSBTAG00000014665	ADAMTS2	A disintegrin and metalloproteinase with thrombospondin motifs 2 [Source:UniProtKB/Swiss-Prot;Acc:P79331]	protein_coding	1956352	2165242	1	7	ENSBTAT00000019526	282401	-1.03365	5.54929	27.4018	1.65e-07	4.66e-06	30.5344	62.3122	-31.7778	4.98995	6.65818	13.5875
ENSBTAG00000018600	VGLL4	transcription cofactor vestigial-like protein 4 [Source:RefSeq peptide;Acc:NP_001092598]	protein_coding	56220084	56290873	-1	22	ENSBTAT00000043987	613904	1.32263	3.47531	27.4034	1.65e-07	4.66e-06	15.5258	6.18178	9.344	3.22404	9.93332	3.95507
ENSBTAG00000005650	SKAP2	Src kinase-associated phosphoprotein 2 [Source:UniProtKB/Swiss-Prot;Acc:Q32LP7]	protein_coding	69580421	69753788	1	4	ENSBTAT00000046037	616545	-0.892818	7.67115	27.3921	1.66e-07	4.67e-06	142.074	264.302	-122.228	6.93344	38.5338	71.6849
ENSBTAG00000000073	BT.87657	alpha-2-macroglobulin receptor-associated protein precursor [Source:RefSeq peptide;Acc:NP_001073694]	protein_coding	107207883	107221544	1	6	ENSBTAT00000000081	504957	-0.566653	6.18605	27.3737	1.68e-07	4.7e-06	58.3726	86.3659	-27.9933	4.80701	38.8115	57.4241
ENSBTAG00000018358	STAC3	SH3 and cysteine-rich domain-containing protein 3 [Source:RefSeq peptide;Acc:NP_001179413]	protein_coding	56524691	56530822	1	5	ENSBTAT00000024422	518234	0.939329	3.93244	27.3741	1.68e-07	4.7e-06	19.8033	10.1637	9.63964	3.26898	12.1196	6.22014
ENSBTAG00000014558	DDX21	nucleolar RNA helicase 2 [Source:RefSeq peptide;Acc:NP_001076996]	protein_coding	25376359	25399768	1	28	ENSBTAT00000019351	781917	0.569156	7.18845	27.3339	1.71e-07	4.77e-06	174.461	117.247	57.2142	5.8383	53.4666	35.9324
ENSBTAG00000015543	ARHGAP35	rho GTPase-activating protein 35 [Source:RefSeq peptide;Acc:NP_001179327]	protein_coding	54425390	54497692	1	18	ENSBTAT00000020651	540310	0.604927	6.60419	27.3348	1.71e-07	4.77e-06	117.328	76.8835	40.4443	5.33786	22.4293	14.6977
ENSBTAG00000019313	ZMIZ1	Uncharacterized protein [Source:UniProtKB/TrEMBL;Acc:F1MP12]	protein_coding	35032455	35142181	1	28	ENSBTAT00000025717	616740	0.672536	5.89459	27.3324	1.71e-07	4.77e-06	72.8125	45.7292	27.0834	4.75933	22.7468	14.2859
ENSBTAG00000003089	BT.38851	rhophilin-2 [Source:RefSeq peptide;Acc:NP_001076939]	protein_coding	43574291	43644737	-1	18	ENSBTAT00000004021	533687	1.8758	2.00363	27.236	1.8e-07	5e-06	5.93163	1.58666	4.34497	2.11934	1.88306	0.503702
ENSBTAG00000026893	EXOC3L4	exocyst complex component 3-like protein 4 [Source:RefSeq peptide;Acc:NP_001192859]	protein_coding	69418979	69428146	1	21	ENSBTAT00000038474	526547	3.32582	2.91656	27.2081	1.83e-07	5.06e-06	13.4643	1.26994	12.1944	3.60814	5.32396	0.502151
ENSBTAG00000004587	DUSP6	Dual specificity protein phosphatase 6 [Source:UniProtKB/Swiss-Prot;Acc:Q2KJ36]	protein_coding	19276348	19280028	-1	5	ENSBTAT00000006022	515310	0.902482	8.16483	27.1958	1.84e-07	5.08e-06	372.806	199.828	172.978	7.43445	181.414	97.2399
ENSBTAG00000014560	HLX	H2.0-like homeobox protein [Source:UniProtKB/Swiss-Prot;Acc:A7MB54]	protein_coding	25059261	25064940	1	16	ENSBTAT00000019352	519165	-1.02218	4.17916	27.1761	1.86e-07	5.12e-06	11.647	23.6263	-11.9793	3.58247	5.0927	10.3307
ENSBTAG00000039343	ZBTB34	Uncharacterized protein [Source:UniProtKB/TrEMBL;Acc:F1MIV1]	protein_coding	97651078	97652610	1	11	ENSBTAT00000052718	518084	-1.20429	3.41045	27.1632	1.87e-07	5.14e-06	6.25624	14.2883	-8.03207	3.00577	4.08105	9.32049
ENSBTAG00000001949	BT.55400	zinc finger protein 2 [Source:RefSeq peptide;Acc:NP_001039911]	protein_coding	1953347	1958756	1	11	\ENSBTAT00000002533, ENSBTAT00000052697\""	539022	-1.28993	2.65414	27.1429	1.89e-07	5.17e-06	3.4237	8.37222	-4.94852	2.307	NA	NA
ENSBTAG00000000250	HDHD3	Haloacid dehalogenase-like hydrolase domain-containing protein 3 [Source:UniProtKB/Swiss-Prot;Acc:Q5E9D6]	protein_coding	104331800	104334927	-1	8	ENSBTAT00000000314	510680	-0.88145	4.80468	27.1413	1.89e-07	5.17e-06	19.3475	35.6042	-16.2567	4.02296	11.9577	22.0051
ENSBTAG00000011601	BT.52500	\lactosylceramide alpha-2,3-sialyltransferase [Source:RefSeq peptide;Acc:NP_991376]\""	protein_coding	48848624	48905318	1	11	ENSBTAT00000015414	404164	0.5951	6.43455	27.1486	1.88e-07	5.17e-06	103.9	68.6969	35.203	5.13763	68.2206	45.1063
ENSBTAG00000014199	TBX21	T-box transcription factor TBX21 [Source:RefSeq peptide;Acc:NP_001179069]	protein_coding	39351741	39363523	-1	19	ENSBTAT00000018875	538933	-1.13429	6.61658	27.1225	1.91e-07	5.19e-06	60.8673	134.545	-73.6774	6.20315	22.3859	49.4831
ENSBTAG00000005286	BT.64617	homeobox protein TGIF2 [Source:RefSeq peptide;Acc:NP_001193014]	protein_coding	66334680	66351481	1	13	ENSBTAT00000006955	535632	1.11528	2.89305	27.1292	1.9e-07	5.19e-06	9.7774	4.49626	5.28114	2.40085	12.1308	5.57849
ENSBTAG00000019866	NRP1	neuropilin-1 precursor [Source:RefSeq peptide;Acc:NP_001192589]	protein_coding	19911857	20056980	1	13	ENSBTAT00000026471	539369	-1.29005	5.49897	27.0406	1.99e-07	5.41e-06	26.1293	63.6111	-37.4817	5.22811	8.50564	20.7067
ENSBTAG00000005861	CCNT1	Cyclin-T1 [Source:UniProtKB/Swiss-Prot;Acc:Q6T8E9]	protein_coding	31221136	31257293	1	5	\ENSBTAT00000033823, ENSBTAT00000007703\""	407194	0.666046	5.57117	26.9905	2.04e-07	5.54e-06	58.201	36.6384	21.5626	4.43046	NA	NA
ENSBTAG00000020527	IDH1	Isocitrate dehydrogenase [NADP] cytoplasmic [Source:UniProtKB/Swiss-Prot;Acc:Q9XSG3]	protein_coding	96941049	96962496	-1	2	ENSBTAT00000027348	281235	-1.12926	4.93663	26.9777	2.06e-07	5.56e-06	18.9786	41.5035	-22.5249	4.49345	8.24081	18.0215
ENSBTAG00000038477	GGCX	Vitamin K-dependent gamma-carboxylase [Source:UniProtKB/Swiss-Prot;Acc:Q07175]	protein_coding	49282691	49296194	1	11	ENSBTAT00000027811	281190	-0.626653	5.21354	26.926	2.11e-07	5.7e-06	28.8729	44.5494	-15.6766	3.97054	7.10629	10.9647
ENSBTAG00000020050	MLEC	malectin precursor [Source:RefSeq peptide;Acc:NP_001092453]	protein_coding	65184868	65194879	1	17	ENSBTAT00000026715	515309	-0.825216	5.29147	26.9072	2.13e-07	5.74e-06	28.0525	49.4339	-21.3814	4.41828	24.225	42.689
ENSBTAG00000005412	NEDD4L	E3 ubiquitin-protein ligase [Source:UniProtKB/TrEMBL;Acc:F1MJ09]	protein_coding	57965974	58053921	1	24	ENSBTAT00000018334	510003	0.753901	4.94607	26.8915	2.15e-07	5.78e-06	38.539	22.7586	15.7804	3.98006	12.5575	7.41565
ENSBTAG00000037935	BT.87407	SWI/SNF-related matrix-associated actin-dependent regulator of chromatin subfamily D member 1 [Source:RefSeq peptide;Acc:NP_001033648]	protein_coding	29968853	29979487	-1	5	ENSBTAT00000001284	533232	0.631491	5.4756	26.8771	2.17e-07	5.81e-06	53.9228	34.6636	19.2592	4.26748	33.9993	21.856
ENSBTAG00000009214	ETS2	protein C-ets-2 [Source:RefSeq peptide;Acc:NP_001073683]	protein_coding	152880454	152890252	1	1	ENSBTAT00000012144	281148	1.12459	5.76683	26.8579	2.19e-07	5.85e-06	74.3669	34.0655	40.3014	5.33276	45.4011	20.797
ENSBTAG00000008124	GK	Glycerol kinase [Source:UniProtKB/Swiss-Prot;Acc:Q0IID9]	protein_coding	118112447	118186827	-1	X	ENSBTAT00000030932	505987	-0.979078	4.7648	26.8341	2.22e-07	5.89e-06	17.9966	35.466	-17.4694	4.12676	8.97585	17.6888
ENSBTAG00000009841	CNDP2	Cytosolic non-specific dipeptidase [Source:UniProtKB/Swiss-Prot;Acc:Q3ZC84]	protein_coding	4267545	4278276	-1	24	ENSBTAT00000031107	512626	-0.66306	7.24516	26.8323	2.22e-07	5.89e-06	117.312	185.123	-67.8105	6.08344	58.862	92.8864
ENSBTAG00000000675	PGS1	\CDP-diacylglycerol--glycerol-3-phosphate 3-phosphatidyltransferase, mitochondrial [Source:UniProtKB/Swiss-Prot;Acc:Q2KJ28]\""	protein_coding	54404340	54441590	-1	19	ENSBTAT00000000897	535126	-0.606059	7.36989	26.8361	2.21e-07	5.89e-06	130.704	198.773	-68.0694	6.08893	36.4687	55.4613
ENSBTAG00000020561	KLHL15	kelch-like protein 15 [Source:RefSeq peptide;Acc:NP_001192728]	protein_coding	126287040	126303727	1	X	ENSBTAT00000027396	540246	1.33755	3.33542	26.8286	2.22e-07	5.89e-06	14.2401	5.62057	8.61954	3.10761	7.84579	3.09673
ENSBTAG00000039442	SEC62	translocation protein SEC62 [Source:RefSeq peptide;Acc:NP_001192533]	protein_coding	98180183	98202494	-1	1	ENSBTAT00000009720	538938	-0.698826	6.69182	26.7905	2.27e-07	5.99e-06	78.9288	127.398	-48.4688	5.59898	64.1698	103.575
ENSBTAG00000010681	NR1H3	Oxysterols receptor LXR-alpha [Source:UniProtKB/Swiss-Prot;Acc:Q5E9B6]	protein_coding	78323084	78330233	1	15	ENSBTAT00000014131	507176	-0.806549	4.92368	26.7728	2.29e-07	6.03e-06	21.9131	38.0314	-16.1183	4.01063	13.0746	22.6917
ENSBTAG00000047238	BT.35830	integrin alpha-M precursor [Source:RefSeq peptide;Acc:NP_001035046]	protein_coding	27602222	27639821	1	25	ENSBTAT00000063617	407124	-0.711994	8.20486	26.7662	2.3e-07	6.03e-06	223.506	366.173	-142.667	7.15651	64.6158	105.861
ENSBTAG00000002479	BT.24745	pantothenate kinase 4 [Source:RefSeq peptide;Acc:NP_001076898]	protein_coding	51589109	51604672	1	16	ENSBTAT00000003219	514589	0.645121	5.53171	26.7687	2.29e-07	6.03e-06	56.2295	35.789	20.4405	4.35336	21.0125	13.3741
ENSBTAG00000038929	BCAS4	breast carcinoma-amplified sequence 4 [Source:RefSeq peptide;Acc:NP_001069942]	protein_coding	79479044	79536892	1	13	ENSBTAT00000056673	617710	-0.931235	4.54655	26.7108	2.36e-07	6.18e-06	15.7768	30.0522	-14.2754	3.83546	15.7453	29.9922
ENSBTAG00000013801	PBX1	pre-B-cell leukemia transcription factor 1 [Source:RefSeq peptide;Acc:NP_001179697]	protein_coding	4228463	4527283	-1	3	ENSBTAT00000018349	540688	2.07198	1.63511	26.7097	2.36e-07	6.18e-06	4.69697	1.07995	3.61702	1.8548	3.63262	0.835227
ENSBTAG00000018799	GPSM1	Uncharacterized protein [Source:UniProtKB/TrEMBL;Acc:E1BJ24]	protein_coding	103840005	103869617	1	11	\ENSBTAT00000025023, ENSBTAT00000066046\""	100139799	0.894973	5.4661	26.6693	2.41e-07	6.3e-06	57.4072	30.7237	26.6835	4.73787	NA	NA
ENSBTAG00000014799	ARMC7	armadillo repeat-containing protein 7 [Source:RefSeq peptide;Acc:NP_001076973]	protein_coding	56957747	56972759	-1	19	ENSBTAT00000019692	613424	-0.742776	4.60421	26.6599	2.43e-07	6.31e-06	17.8644	29.8389	-11.9745	3.5819	9.59418	16.0252
ENSBTAG00000039037	SERPINB4	\serpin peptidase inhibitor, clade B like [Source:RefSeq peptide;Acc:NP_001193642]\""	protein_coding	62364703	62384881	-1	24	ENSBTAT00000055709	\618956, 786195, 786348, 786410, 786821, 786863, 786983, 787126, 787285, 787348, 787406, 787407, 100849391\""	3.34115	6.28219	26.6633	2.42e-07	6.31e-06	140.093	13.798	126.295	6.98066	83.9384	8.26721
ENSBTAG00000012498	BT.61625	Uncharacterized protein [Source:UniProtKB/TrEMBL;Acc:F1MWQ4]	protein_coding	61399822	61566719	-1	8	ENSBTAT00000016584	538371	0.762289	5.76553	26.6402	2.45e-07	6.36e-06	68.1563	40.1457	28.0106	4.8079	55.0536	32.4279
ENSBTAG00000004532	BT.44742	FGFR1 oncogene partner 2 [Source:RefSeq peptide;Acc:NP_001095617]	protein_coding	83260874	83278970	-1	5	ENSBTAT00000005959	532881	-0.959666	4.51554	26.6167	2.48e-07	6.42e-06	15.298	29.7604	-14.4625	3.85424	19.2912	37.5289
ENSBTAG00000040061	ZBTB38	Uncharacterized protein [Source:UniProtKB/TrEMBL;Acc:F1ME21]	protein_coding	128532757	128536371	-1	1	ENSBTAT00000052575	539843	-0.81685	5.88925	26.57	2.54e-07	6.56e-06	42.6534	75.3038	-32.6503	5.02903	11.799	20.8309
ENSBTAG00000018205	PHC1	polyhomeotic-like protein 1 [Source:RefSeq peptide;Acc:NP_001192685]	protein_coding	101453054	101472170	-1	5	ENSBTAT00000024230	540021	0.68524	6.20956	26.5076	2.63e-07	6.77e-06	91.1731	56.4939	34.6793	5.116	25.8135	15.9949
ENSBTAG00000010590	FAM118A	protein FAM118A [Source:RefSeq peptide;Acc:NP_001033124]	protein_coding	116447252	116460623	1	5	ENSBTAT00000013993	505415	1.00493	5.60231	26.4606	2.69e-07	6.92e-06	64.5256	32.052	32.4736	5.0212	27.8969	13.8573
ENSBTAG00000004328	CHST10	carbohydrate sulfotransferase 10 precursor [Source:RefSeq peptide;Acc:NP_001091480]	protein_coding	5469350	5488597	-1	11	ENSBTAT00000005667	511215	1.09095	3.48435	26.4451	2.71e-07	6.96e-06	14.8822	6.91906	7.96312	2.99333	6.08181	2.82757
ENSBTAG00000045997	NA	NA	pseudogene	46468398	46469045	-1	18	ENSBTAT00000064090	NA	2.04089	1.66162	26.4386	2.72e-07	6.97e-06	4.61458	1.06876	3.54582	1.82612	Inf	Inf
ENSBTAG00000025494	PAQR8	membrane progestin receptor beta [Source:RefSeq peptide;Acc:NP_001094605]	protein_coding	24528155	24571511	1	23	ENSBTAT00000035844	531018	-1.04907	4.68024	26.4299	2.73e-07	6.98e-06	16.4005	34.0628	-17.6624	4.14261	4.39455	9.12724
ENSBTAG00000017951	POLD4	DNA polymerase delta subunit 4 [Source:UniProtKB/Swiss-Prot;Acc:Q3T0X9]	protein_coding	45899600	45901384	-1	29	ENSBTAT00000023866	617899	-0.701514	5.28223	26.4013	2.77e-07	7.07e-06	29.318	47.6263	-18.3083	4.19443	29.8858	48.5488
ENSBTAG00000012417	C15H11orf46	ARF7 effector protein [Source:UniProtKB/Swiss-Prot;Acc:Q5EA92]	protein_coding	61834229	61847775	1	15	ENSBTAT00000044657	523894	0.705606	5.7554	26.3373	2.87e-07	7.3e-06	66.8025	40.7758	26.0266	4.70192	51.1896	31.2459
ENSBTAG00000017704	ABCG2	ATP-binding cassette sub-family G member 2 [Source:UniProtKB/Swiss-Prot;Acc:Q4GZT4]	protein_coding	37913110	38030583	1	6	\ENSBTAT00000055044, ENSBTAT00000023552\""	536203	1.08912	2.76033	26.2806	2.95e-07	7.5e-06	8.94611	4.12151	4.8246	2.27041	NA	NA
ENSBTAG00000005663	CEP27	HAUS augmin-like complex subunit 2 [Source:RefSeq peptide;Acc:NP_001070287]	protein_coding	37995372	38008615	1	10	ENSBTAT00000045340	508698	0.769903	4.80594	26.2502	3e-07	7.6e-06	35.0224	20.5703	14.452	3.8532	13.7396	8.06996
ENSBTAG00000008978	USP22	Ubiquitin carboxyl-terminal hydrolase 22 [Source:UniProtKB/Swiss-Prot;Acc:P0C8Z3]	protein_coding	35728070	35746498	-1	19	ENSBTAT00000011818	509694	0.518173	8.1254	26.2359	3.02e-07	7.64e-06	329.101	228.967	100.133	6.64578	79.8207	55.5342
ENSBTAG00000013407	PLXNB1	Uncharacterized protein [Source:UniProtKB/TrEMBL;Acc:E1B7F6]	protein_coding	52011053	52033986	1	22	ENSBTAT00000017840	616798	1.04669	3.24565	26.2202	3.05e-07	7.69e-06	12.4495	5.98357	6.46592	2.69286	1.93736	0.93115
ENSBTAG00000009418	FAM131B	Protein FAM131B [Source:UniProtKB/Swiss-Prot;Acc:A0JNG6]	protein_coding	107560495	107567847	-1	4	ENSBTAT00000012395	617268	1.24926	2.76317	26.1589	3.14e-07	7.92e-06	9.23225	3.82509	5.40716	2.43487	7.61737	3.15601
ENSBTAG00000020865	PELI1	E3 ubiquitin-protein ligase pellino homolog 1 [Source:RefSeq peptide;Acc:NP_001071472]	protein_coding	62471609	62528075	-1	11	ENSBTAT00000027798	535054	0.593553	6.94044	26.0882	3.26e-07	8.2e-06	147.281	97.7191	49.5624	5.63117	41.8294	27.7532
ENSBTAG00000018579	DOK1	docking protein 1 [Source:RefSeq peptide;Acc:NP_001019714]	protein_coding	10068212	10071090	-1	11	\ENSBTAT00000024728, ENSBTAT00000024727\""	514962	-0.572479	5.45972	26.0796	3.28e-07	8.22e-06	35.0858	52.1142	-17.0285	4.08988	NA	NA
ENSBTAG00000012495	SF3B4	splicing factor 3B subunit 4 [Source:RefSeq peptide;Acc:NP_001192513]	protein_coding	20727610	20731285	1	3	ENSBTAT00000016577	506123	0.530921	5.81879	26.0673	3.3e-07	8.24e-06	66.4748	45.7873	20.6876	4.37069	44.2281	30.4639
ENSBTAG00000014207	ADAMTS10	A disintegrin and metalloproteinase with thrombospondin motifs 10 precursor [Source:RefSeq peptide;Acc:NP_001192679]	protein_coding	18391616	18408987	-1	7	ENSBTAT00000018887	513140	0.871293	6.40772	26.0677	3.3e-07	8.24e-06	109.919	59.6426	50.2764	5.65181	32.8215	17.8091
ENSBTAG00000002127	TCP11L2	T-complex protein 11-like protein 2 [Source:UniProtKB/Swiss-Prot;Acc:A7Z033]	protein_coding	70013667	70054229	1	5	ENSBTAT00000002748	541012	0.507583	7.53138	26.0377	3.35e-07	8.35e-06	217.224	152.407	64.8176	6.01831	56.9694	39.9703
ENSBTAG00000006223	C1ORF38	Uncharacterized protein [Source:UniProtKB/TrEMBL;Acc:E1BN78]	protein_coding	126058353	126070741	-1	2	ENSBTAT00000008171	507126	-1.13475	7.11799	25.9975	3.42e-07	8.5e-06	85.9788	189.881	-103.902	6.69908	42.3333	93.4914
ENSBTAG00000046573	PGBD1	Uncharacterized protein [Source:UniProtKB/TrEMBL;Acc:G3N1T1]	protein_coding	30134406	30156794	-1	23	ENSBTAT00000065782	NA	1.77225	1.85211	25.9942	3.42e-07	8.5e-06	5.18944	1.50899	3.68045	1.87988	1.90508	0.553963
ENSBTAG00000002455	KLHL8	Uncharacterized protein [Source:UniProtKB/TrEMBL;Acc:E1BPB7]	protein_coding	103844033	103871753	-1	6	ENSBTAT00000003191	532960	-1.06032	6.62043	25.9874	3.44e-07	8.52e-06	63.2884	132.181	-68.8928	6.10628	25.3356	52.9148
ENSBTAG00000047988	NA	Uncharacterized protein [Source:UniProtKB/TrEMBL;Acc:G3X898]	protein_coding	12109821	12113234	-1	3	ENSBTAT00000053853	NA	-0.890684	5.84087	25.9211	3.56e-07	8.8e-06	39.9764	73.8663	-33.8899	5.08278	31.9046	58.9516
ENSBTAG00000013099	ALDOC	fructose-bisphosphate aldolase C [Source:RefSeq peptide;Acc:NP_001091453]	protein_coding	20588068	20591570	-1	19	ENSBTAT00000017416	504584	-0.68517	5.97019	25.8923	3.61e-07	8.89e-06	47.8579	76.6971	-28.8392	4.84996	30.309	48.5732
ENSBTAG00000014471	BT.75887	A-kinase anchor protein 2 [Source:RefSeq peptide;Acc:NP_001179963]	protein_coding	101361501	101406330	1	8	ENSBTAT00000019242	614497	0.859038	5.10503	25.8975	3.6e-07	8.89e-06	44.259	24.3381	19.9209	4.31621	6.68161	3.67423
ENSBTAG00000012159	CNBP	Cellular nucleic acid-binding protein [Source:UniProtKB/Swiss-Prot;Acc:Q3T0Q6]	protein_coding	59738963	59740707	-1	22	ENSBTAT00000016130	504831	0.537132	8.12287	25.8341	3.72e-07	9.15e-06	330.118	226.808	103.309	6.69083	372.173	255.703
ENSBTAG00000001465	P2RY1	P2Y purinoceptor 1 [Source:UniProtKB/Swiss-Prot;Acc:P48042]	protein_coding	115834618	115836268	-1	1	ENSBTAT00000001919	281963	-1.2074	3.84923	25.7457	3.89e-07	9.56e-06	8.48307	19.5129	-11.0298	3.46334	5.13814	11.8188
ENSBTAG00000020395	BT.68733	lysM and putative peptidoglycan-binding domain-containing protein 1 [Source:RefSeq peptide;Acc:NP_001071366]	protein_coding	19687360	19695881	1	3	ENSBTAT00000027183	510653	-0.971645	3.8329	25.7148	3.96e-07	9.69e-06	9.35057	18.4233	-9.07269	3.18153	4.29911	8.47047
ENSBTAG00000018019	BCL11B	Uncharacterized protein [Source:UniProtKB/TrEMBL;Acc:E1BD25]	protein_coding	65841997	65938304	-1	21	ENSBTAT00000023987	783269	1.18284	6.42512	25.706	3.98e-07	9.72e-06	119.61	52.2134	67.397	6.07461	44.0554	19.2314
ENSBTAG00000039016	NA	Uncharacterized protein [Source:UniProtKB/TrEMBL;Acc:F1MZ44]	protein_coding	53845848	53865217	1	13	\ENSBTAT00000008233, ENSBTAT00000045380\""	NA	-0.977619	4.8583	25.6731	4.04e-07	9.86e-06	19.2029	37.6387	-18.4358	4.20444	NA	NA
ENSBTAG00000010336	TALDO1	transaldolase [Source:RefSeq peptide;Acc:NP_001030360]	protein_coding	50856122	50863486	-1	29	\ENSBTAT00000055244, ENSBTAT00000013650\""	513453	-0.60848	8.5447	25.6534	4.09e-07	9.95e-06	295.356	449.709	-154.353	7.27009	NA	NA
ENSBTAG00000009410	TBRG1	transforming growth factor beta regulator 1 [Source:RefSeq peptide;Acc:NP_001068783]	protein_coding	28469440	28481171	1	29	\ENSBTAT00000030289, ENSBTAT00000030290\""	507460	0.6049	5.99667	25.6304	4.13e-07	1e-05	76.8269	50.4908	26.336	4.71897	NA	NA
ENSBTAG00000005892	ZAP70	tyrosine-protein kinase ZAP-70 [Source:RefSeq peptide;Acc:NP_001179946]	protein_coding	3016325	3056118	1	11	ENSBTAT00000007743	504509	0.737922	9.26295	25.6125	4.17e-07	1.01e-05	771.428	459.659	311.769	8.28433	195.645	116.576
ENSBTAG00000033076	TRPM6	Uncharacterized protein [Source:UniProtKB/TrEMBL;Acc:F1MWK1]	protein_coding	51119869	51223217	-1	8	ENSBTAT00000046932	527597	-1.35777	4.58901	25.591	4.22e-07	1.02e-05	13.2394	33.861	-20.6215	4.36608	2.08266	5.32656
ENSBTAG00000007592	RARG	retinoic acid receptor gamma [Source:RefSeq peptide;Acc:NP_001124228]	protein_coding	26935718	26956343	1	5	ENSBTAT00000009984	540425	-0.697418	6.45422	25.5993	4.2e-07	1.02e-05	66.4761	107.727	-41.2508	5.36635	23.5397	38.1469
ENSBTAG00000019251	EPB41L3	band 4.1-like protein 3 [Source:RefSeq peptide;Acc:NP_001193098]	protein_coding	39312037	39404644	-1	24	ENSBTAT00000061281	532616	-1.3426	5.14584	25.5245	4.37e-07	1.05e-05	19.8115	50.0713	-30.2598	4.91933	5.11	12.915
ENSBTAG00000009091	RNASEL	2-5A-dependent ribonuclease [Source:RefSeq peptide;Acc:NP_001091634]	protein_coding	65097628	65115555	-1	16	ENSBTAT00000044248	100048947	-0.932833	4.72101	25.5331	4.35e-07	1.05e-05	17.8203	34.1717	-16.3514	4.03134	6.4125	12.2964
ENSBTAG00000016411	BT.35049	RING finger protein 122 [Source:RefSeq peptide;Acc:NP_001095390]	protein_coding	28450185	28459083	-1	27	ENSBTAT00000021827	510037	-0.928713	5.28275	25.5307	4.35e-07	1.05e-05	26.3829	50.3365	-23.9536	4.58217	28.8654	55.0728
ENSBTAG00000024918	BIRC3	baculoviral IAP repeat-containing protein 3 [Source:RefSeq peptide;Acc:NP_001030370]	protein_coding	6639728	6654015	-1	15	ENSBTAT00000034719	514386	-0.620551	7.67187	25.5027	4.42e-07	1.06e-05	160.545	246.604	-86.0594	6.42726	69.5602	106.848
ENSBTAG00000008600	BT.87724	adapter protein CIKS [Source:RefSeq peptide;Acc:NP_001030560]	protein_coding	39309720	39341546	1	9	ENSBTAT00000011347	616801	0.73742	4.73993	25.4671	4.5e-07	1.08e-05	33.1419	19.7168	13.4251	3.74686	15.7743	9.38446
ENSBTAG00000003541	ZNF614	Uncharacterized protein [Source:UniProtKB/TrEMBL;Acc:F1MV30]	protein_coding	58180500	58183055	1	18	ENSBTAT00000004602	NA	0.7694	5.11366	25.4553	4.53e-07	1.08e-05	43.4519	25.4487	18.0033	4.17019	25.1022	14.7017
ENSBTAG00000016185	ENAH	Uncharacterized protein [Source:UniProtKB/TrEMBL;Acc:F1N214]	protein_coding	29238992	29442791	-1	16	ENSBTAT00000021544	NA	1.08941	2.87007	25.4535	4.53e-07	1.08e-05	9.59119	4.48805	5.10314	2.35139	3.82424	1.78949
ENSBTAG00000015938	ARAP3	Uncharacterized protein [Source:UniProtKB/TrEMBL;Acc:E1BBA0]	protein_coding	54377030	54453900	-1	7	ENSBTAT00000021198	NA	-0.759711	6.22184	25.4262	4.6e-07	1.09e-05	55.0843	93.0504	-37.9661	5.24664	11.7777	19.8953
ENSBTAG00000031981	BT.22674	leucine-rich repeat-containing protein 57 [Source:RefSeq peptide;Acc:NP_001026924]	protein_coding	37989936	37995280	-1	10	ENSBTAT00000045347	\788456, 508699\""	0.655942	5.096	25.4204	4.61e-07	1.09e-05	41.5955	26.2991	15.2965	3.93513	22.8171	14.4263
ENSBTAG00000047996	IFITM10	Uncharacterized protein [Source:UniProtKB/TrEMBL;Acc:G3N2K1]	protein_coding	50450724	50460449	1	29	ENSBTAT00000063507	613464	1.56665	4.74387	25.4181	4.62e-07	1.09e-05	39.7599	13.3108	26.4491	4.72515	39.9597	13.3777
ENSBTAG00000010135	TMEM189	Transmembrane protein 189 [Source:UniProtKB/Swiss-Prot;Acc:A6QLM0]	protein_coding	78882751	78907460	-1	13	ENSBTAT00000013376	507694	0.70221	5.35997	25.3848	4.7e-07	1.11e-05	50.654	30.9736	19.6804	4.29869	50.8064	31.0668
ENSBTAG00000003072	ACADVL	\Very long-chain specific acyl-CoA dehydrogenase, mitochondrial [Source:UniProtKB/Swiss-Prot;Acc:P48818]\""	protein_coding	27568181	27573378	1	19	ENSBTAT00000003999	282130	-0.503229	7.71606	25.2881	4.94e-07	1.16e-05	173.763	245.819	-72.056	6.17105	81.3117	115.03
ENSBTAG00000021920	SEMA4C	semaphorin-4C precursor [Source:RefSeq peptide;Acc:NP_001179552]	protein_coding	2784990	2793644	-1	11	ENSBTAT00000029225	526028	1.241	2.41804	25.2924	4.93e-07	1.16e-05	7.10546	2.90099	4.20447	2.07192	2.57724	1.05223
ENSBTAG00000002279	LUC7L3	Luc7-like protein 3 [Source:UniProtKB/Swiss-Prot;Acc:Q3SX41]	protein_coding	36622184	36647084	-1	19	ENSBTAT00000002938	539955	-0.73085	7.50547	25.2562	5.02e-07	1.18e-05	136.817	226.003	-89.1858	6.47874	73.3602	121.181
ENSBTAG00000012120	TIPARP	TCDD-inducible poly [Source:RefSeq peptide;Acc:NP_001192977]	protein_coding	111830980	111853985	-1	1	ENSBTAT00000016071	540975	0.54294	6.65514	25.2592	5.01e-07	1.18e-05	119.374	81.8406	37.5335	5.23011	62.7624	43.0287
ENSBTAG00000030556	ZNF217	Uncharacterized protein [Source:UniProtKB/TrEMBL;Acc:E1BN65]	protein_coding	81854047	81863004	-1	13	ENSBTAT00000043137	507766	-0.547767	6.63815	25.2331	5.08e-07	1.19e-05	80.6296	117.799	-37.1695	5.21605	26.7695	39.1099
ENSBTAG00000039374	RANBP6	importin-5 [Source:RefSeq peptide;Acc:NP_001032906]	protein_coding	79000723	79039990	1	12	\ENSBTAT00000061564, ENSBTAT00000045636\""	508273	0.521731	7.5695	25.215	5.13e-07	1.19e-05	224.007	155.431	68.5768	6.09965	NA	NA
ENSBTAG00000023279	N4BP2L2	Uncharacterized protein [Source:UniProtKB/TrEMBL;Acc:F1MV44]	protein_coding	28545678	28560619	1	12	ENSBTAT00000009870	541201	0.627344	5.95893	25.2297	5.09e-07	1.19e-05	75.4711	48.7508	26.7203	4.73987	39.2058	25.3251
ENSBTAG00000024904	KIAA1683	Uncharacterized protein [Source:UniProtKB/TrEMBL;Acc:F1MCM7]	protein_coding	4875678	4904688	1	7	ENSBTAT00000000218	NA	1.38167	3.38168	25.2202	5.11e-07	1.19e-05	14.7826	5.62689	9.15567	3.19467	3.69934	1.40813
ENSBTAG00000004004	CSDC2	cold shock domain-containing protein C2 [Source:RefSeq peptide;Acc:NP_001070345]	protein_coding	113160819	113174721	1	5	ENSBTAT00000005226	525364	2.64637	0.653574	25.1951	5.18e-07	1.2e-05	2.23068	0.321807	1.90888	0.932723	0.911599	0.131511
ENSBTAG00000043442	SNORD65	Small nucleolar RNA SNORD65 [Source:RFAM;Acc:RF00571]	snoRNA	33813459	33813532	-1	19	ENSBTAT00000060434	NA	1.96355	1.4044	25.1746	5.24e-07	1.21e-05	3.7598	0.921775	2.83802	1.50489	Inf	Inf
ENSBTAG00000008792	RNASE6	Ribonuclease K6 [Source:UniProtKB/Swiss-Prot;Acc:P08904]	protein_coding	26402507	26404000	-1	10	ENSBTAT00000011585	282341	-1.10928	7.82255	25.1437	5.32e-07	1.23e-05	142.617	308.622	-166.005	7.37508	147.943	320.148
ENSBTAG00000008320	2005-09-01	septin-5 [Source:RefSeq peptide;Acc:NP_001069839]	protein_coding	74807351	74810464	1	17	ENSBTAT00000010956	615408	-1.23282	5.17506	25.131	5.36e-07	1.24e-05	21.1908	49.9933	-28.8024	4.84812	17.9128	42.2598
ENSBTAG00000002411	CTNND1	catenin delta-1 [Source:RefSeq peptide;Acc:NP_001179331]	protein_coding	82283934	82329276	1	15	ENSBTAT00000043778	515187	-1.16757	4.94923	25.1084	5.42e-07	1.25e-05	18.801	42.0636	-23.2627	4.53994	3.28401	7.34736
ENSBTAG00000012036	HR	protein hairless [Source:RefSeq peptide;Acc:NP_001096005]	protein_coding	69930956	69946715	-1	8	ENSBTAT00000015967	785815	1.34659	2.3285	25.0635	5.55e-07	1.27e-05	6.79769	2.65702	4.14068	2.04987	1.58381	0.619062
ENSBTAG00000034678	NA	Uncharacterized protein [Source:UniProtKB/TrEMBL;Acc:F1MBZ9]	protein_coding	103110444	103113609	-1	5	ENSBTAT00000056039	NA	1.61172	5.05004	25.0816	5.5e-07	1.27e-05	49.8338	16.067	33.7668	5.07753	40.0271	12.9052
ENSBTAG00000031569	GOLM1	Golgi membrane protein 1 [Source:RefSeq peptide;Acc:NP_001179392]	protein_coding	80641485	80687987	-1	8	ENSBTAT00000044756	517052	-1.20726	4.1672	25.0517	5.58e-07	1.28e-05	10.6543	24.5506	-13.8962	3.79662	8.64801	19.9274
ENSBTAG00000020477	AHSA1	activator of 90 kDa heat shock protein ATPase homolog 1 [Source:RefSeq peptide;Acc:NP_001029838]	protein_coding	89715736	89723188	1	10	ENSBTAT00000035554	539220	-0.515488	6.51978	25.0362	5.63e-07	1.29e-05	75.2852	107.468	-32.1831	5.00823	56.862	81.1694
ENSBTAG00000001035	SF1	splicing factor 1 [Source:RefSeq peptide;Acc:NP_001075083]	protein_coding	43623210	43636775	-1	29	ENSBTAT00000001376	541229	0.49	9.27424	25.0291	5.65e-07	1.29e-05	724.145	514.17	209.975	7.71407	227.575	161.587
ENSBTAG00000030930	BT.62601	UPF0361 protein C3orf37 homolog [Source:RefSeq peptide;Acc:NP_001069402]	protein_coding	59818309	59832821	1	22	ENSBTAT00000043777	530527	0.74456	7.02885	25.0226	5.67e-07	1.29e-05	163.804	97.2248	66.5788	6.05699	91.154	54.104
ENSBTAG00000036222	NA	Uncharacterized protein [Source:UniProtKB/TrEMBL;Acc:G5E621]	protein_coding	17742124	17783203	1	13	\ENSBTAT00000050251, ENSBTAT00000050712\""	NA	1.40316	3.32074	25.0308	5.64e-07	1.29e-05	14.2508	5.30053	8.95032	3.16194	NA	NA
ENSBTAG00000033248	CDH3	Cadherin-3 [Source:UniProtKB/Swiss-Prot;Acc:P19535]	protein_coding	36095734	36140923	1	18	ENSBTAT00000045591	281063	0.919571	3.55609	25.0115	5.7e-07	1.3e-05	15.068	7.9013	7.16673	2.84131	4.83725	2.53653
ENSBTAG00000011337	ANKRD33B	ankyrin repeat domain-containing protein 33B [Source:RefSeq peptide;Acc:NP_001192776]	protein_coding	62725184	62820226	-1	20	\ENSBTAT00000015064, ENSBTAT00000066263\""	518403	1.52428	2.70549	24.9778	5.8e-07	1.32e-05	9.43377	3.24239	6.19139	2.63026	NA	NA
ENSBTAG00000014432	HNMT	Histamine N-methyltransferase [Source:UniProtKB/Swiss-Prot;Acc:Q58DV7]	protein_coding	59376269	59417330	-1	2	ENSBTAT00000019196	613413	-1.37727	4.57303	24.9315	5.94e-07	1.34e-05	13.074	33.8381	-20.7641	4.37602	6.96165	18.0181
ENSBTAG00000026531	BT.64205	antigen WC1.1 precursor [Source:RefSeq peptide;Acc:NP_788824]	protein_coding	103375408	103439148	-1	5	\ENSBTAT00000052415, ENSBTAT00000064798, ENSBTAT00000055996\""	\751808, 783109, 338056\""	1.55649	6.07661	24.9142	5.99e-07	1.35e-05	100.811	33.9148	66.8961	6.06385	NA	NA
ENSBTAG00000010153	ANXA3	annexin A3 [Source:RefSeq peptide;Acc:NP_001030402]	protein_coding	95065256	95136945	1	6	ENSBTAT00000045455	518050	-0.882325	7.04594	24.8876	6.08e-07	1.37e-05	92.6572	170.573	-77.9154	6.28384	66.7559	122.891
ENSBTAG00000001146	HIVEP2	Uncharacterized protein [Source:UniProtKB/TrEMBL;Acc:E1B842]	protein_coding	81237678	81266493	-1	9	ENSBTAT00000001526	540396	0.611519	7.29753	24.8877	6.08e-07	1.37e-05	190.381	124.174	66.2066	6.0489	25.9763	16.9428
ENSBTAG00000002554	BT.44028	protein FAM115A [Source:RefSeq peptide;Acc:NP_001092524]	protein_coding	107839226	107876940	-1	4	ENSBTAT00000057182	533126	1.27567	3.88921	24.8894	6.07e-07	1.37e-05	20.7292	8.51403	12.2152	3.61061	3.69308	1.51684
ENSBTAG00000017851	BT.78456	Uncharacterized protein [Source:UniProtKB/TrEMBL;Acc:F1MX52]	protein_coding	105990344	106015000	1	11	ENSBTAT00000023729	507554	-0.759754	6.55305	24.8697	6.13e-07	1.38e-05	69.451	117.155	-47.7045	5.57605	45.1273	76.1244
ENSBTAG00000014393	CLK2	dual specificity protein kinase CLK2 [Source:RefSeq peptide;Acc:NP_001193193]	protein_coding	15422624	15431541	1	3	ENSBTAT00000019139	512737	-0.51467	6.9536	24.7602	6.49e-07	1.45e-05	101.836	145.234	-43.3985	5.43957	47.9226	68.3454
ENSBTAG00000012820	STX3	syntaxin-3 [Source:RefSeq peptide;Acc:NP_001095441]	protein_coding	84312814	84342216	1	15	ENSBTAT00000017032	513275	-0.866415	4.41412	24.6971	6.71e-07	1.5e-05	14.8008	26.9742	-12.1733	3.60565	15.932	29.0357
ENSBTAG00000019097	CNTNAP1	contactin-associated protein 1 precursor [Source:RefSeq peptide;Acc:NP_001193824]	protein_coding	43380114	43394478	1	19	ENSBTAT00000025424	540997	1.46064	4.99299	24.6367	6.92e-07	1.54e-05	46.6978	16.7672	29.9307	4.90355	10.3865	3.72935
ENSBTAG00000018203	CD101	immunoglobulin superfamily member 2 precursor [Source:RefSeq peptide;Acc:NP_001192588]	protein_coding	26319356	26347752	-1	3	ENSBTAT00000024229	509609	-1.39635	7.06843	24.584	7.11e-07	1.58e-05	73.0544	192.307	-119.252	6.89787	23.8506	62.7838
ENSBTAG00000019198	LRRC42	Leucine-rich repeat-containing protein 42 [Source:UniProtKB/Swiss-Prot;Acc:Q2HJ90]	protein_coding	92809554	92830529	-1	3	ENSBTAT00000043252	\787775, 534728\""	0.908016	3.9056	24.5837	7.11e-07	1.58e-05	19.2757	10.2526	9.02307	3.17362	12.0548	6.4119
ENSBTAG00000016998	ARL11	ADP-ribosylation factor-like protein 11 [Source:RefSeq peptide;Acc:NP_001179271]	protein_coding	19275074	19276925	1	12	ENSBTAT00000055638	513113	-1.40996	3.43863	24.5627	7.19e-07	1.59e-05	5.69101	15.1747	-9.4837	3.24545	4.97902	13.2762
ENSBTAG00000011971	NRP2	neuropilin-2 precursor [Source:RefSeq peptide;Acc:NP_001180166]	protein_coding	94455658	94573687	1	2	ENSBTAT00000015885	541004	-1.13498	4.59853	24.5652	7.18e-07	1.59e-05	14.9287	32.7027	-17.774	4.1517	4.77414	10.4582
ENSBTAG00000008436	CDC25B	M-phase inducer phosphatase 2 [Source:RefSeq peptide;Acc:NP_001178344]	protein_coding	51853965	51863562	-1	13	ENSBTAT00000011100	505847	0.717862	9.03581	24.559	7.21e-07	1.59e-05	654.299	395.873	258.426	8.01361	220.6	133.47
ENSBTAG00000010113	ZBTB24	zinc finger and BTB domain-containing protein 24 [Source:RefSeq peptide;Acc:NP_001192666]	protein_coding	41168310	41176127	1	9	\ENSBTAT00000013338, ENSBTAT00000064541\""	539966	0.597731	5.76903	24.5466	7.25e-07	1.6e-05	65.4615	43.0033	22.4581	4.48917	NA	NA
ENSBTAG00000012225	KPNA2	importin subunit alpha-2 [Source:RefSeq peptide;Acc:NP_001029621]	protein_coding	49569375	49579204	-1	19	ENSBTAT00000016216	513592	-0.795078	4.63969	24.4876	7.48e-07	1.65e-05	17.9759	31.2366	-13.2607	3.72908	9.15737	15.9127
ENSBTAG00000013926	FCGRT	IgG receptor FcRn large subunit p51 precursor [Source:RefSeq peptide;Acc:NP_788830]	protein_coding	56415700	56421861	1	18	\ENSBTAT00000018500, ENSBTAT00000031878, ENSBTAT00000043155\""	338062	-1.01315	6.86484	24.3834	7.89e-07	1.73e-05	76.9064	154.952	-78.0454	6.28624	NA	NA
ENSBTAG00000007992	HAS3	hyaluronan synthase 3 [Source:RefSeq peptide;Acc:NP_001179796]	protein_coding	36449383	36455306	1	18	ENSBTAT00000010506	286824	1.48382	2.38577	24.3842	7.89e-07	1.73e-05	7.32721	2.59203	4.73519	2.24342	3.25654	1.15201
ENSBTAG00000006572	BT.26197	caspase recruitment domain-containing protein 9 [Source:RefSeq peptide;Acc:NP_001070579]	protein_coding	103876015	103883072	-1	11	ENSBTAT00000008634	768054	-0.871685	6.52052	24.3232	8.15e-07	1.78e-05	64.849	117.857	-53.008	5.72814	35.5727	64.6501
ENSBTAG00000025898	TBC1D8	TBC1 domain family member 8 [Source:RefSeq peptide;Acc:NP_001193071]	protein_coding	6009139	6070490	-1	11	ENSBTAT00000036694	527162	-0.872056	7.19619	24.3166	8.17e-07	1.79e-05	103.425	188.587	-85.1619	6.41214	27.9526	50.9693
ENSBTAG00000018631	BT.48904	Histone deacetylase complex subunit SAP18 [Source:UniProtKB/Swiss-Prot;Acc:Q3T022]	protein_coding	35860636	35868470	-1	12	ENSBTAT00000024791	615692	0.551282	7.23729	24.2499	8.46e-07	1.85e-05	179.045	122.139	56.9068	5.83053	85.3004	58.189
ENSBTAG00000024950	ACE	angiotensin I converting enzyme (peptidyl-dipeptidase A) 3 precursor [Source:RefSeq peptide;Acc:NP_001193597]	protein_coding	48447902	48467904	1	19	ENSBTAT00000061106	509484	-1.64807	2.94577	24.184	8.76e-07	1.91e-05	3.52473	10.9652	-7.44045	2.89539	0.94345	2.93501
ENSBTAG00000045861	TARM1	Uncharacterized protein [Source:UniProtKB/TrEMBL;Acc:G3N3K5]	protein_coding	63479271	63486993	1	18	\ENSBTAT00000063662, ENSBTAT00000065827\""	527020	-1.14922	6.15953	24.172	8.81e-07	1.91e-05	43.9023	97.5047	-53.6024	5.74422	NA	NA
ENSBTAG00000038650	MS4A7	membrane-spanning 4-domains subfamily A member 7 [Source:RefSeq peptide;Acc:NP_001070508]	protein_coding	84526491	84543454	1	15	ENSBTAT00000006013	767975	-0.79033	6.17854	24.1808	8.77e-07	1.91e-05	52.6703	91.0707	-38.4004	5.26305	45.9601	79.4683
ENSBTAG00000015267	SGSH	N-sulphoglucosamine sulphohydrolase precursor [Source:RefSeq peptide;Acc:NP_001095659]	protein_coding	53041244	53048384	1	19	\ENSBTAT00000020308, ENSBTAT00000056223\""	535442	-0.970451	6.07258	24.1374	8.97e-07	1.94e-05	44.9405	88.143	-43.2025	5.43304	NA	NA
ENSBTAG00000011934	PCK2	phosphoenolpyruvate carboxykinase [Source:RefSeq peptide;Acc:NP_001192523]	protein_coding	20870284	20878569	-1	10	ENSBTAT00000015834	282856	-0.684683	5.033	24.1257	9.02e-07	1.95e-05	24.8193	39.8513	-15.032	3.90996	11.1447	17.8946
ENSBTAG00000015197	KLHDC8A	kelch domain-containing protein 8A [Source:RefSeq peptide;Acc:NP_001179651]	protein_coding	2930874	2936327	-1	16	ENSBTAT00000020221	532283	1.57879	2.66793	24.0726	9.28e-07	2e-05	9.12188	3.07248	6.04939	2.59679	8.53309	2.87417
ENSBTAG00000042339	snosnR60_Z15	Small nucleolar RNA snR60/Z15/Z230/Z193/J17 [Source:RFAM;Acc:RF00309]	snoRNA	56692230	56692310	-1	16	ENSBTAT00000059331	NA	1.33313	2.07301	24.0565	9.36e-07	2.02e-05	5.70278	2.17893	3.52385	1.81715	Inf	Inf
ENSBTAG00000008461	LSG1	large subunit GTPase 1 homolog [Source:RefSeq peptide;Acc:NP_001039375]	protein_coding	73484533	73507108	1	1	ENSBTAT00000011134	505082	0.604378	5.97779	24.0143	9.56e-07	2.06e-05	76.0233	49.7833	26.2401	4.7137	33.1112	21.6826
ENSBTAG00000011940	ZNF831	Uncharacterized protein [Source:UniProtKB/TrEMBL;Acc:F1MDR1]	protein_coding	57655459	57724296	-1	13	ENSBTAT00000015842	NA	0.59506	5.57287	24.0024	9.62e-07	2.07e-05	56.9983	37.7189	19.2794	4.26899	11.8672	7.85319
ENSBTAG00000039041	BT.53519	Uncharacterized protein [Source:UniProtKB/TrEMBL;Acc:F1MBC6]	protein_coding	102715224	102729724	1	5	\ENSBTAT00000056482, ENSBTAT00000054941, ENSBTAT00000016516\""	NA	1.5941	5.34161	23.9459	9.91e-07	2.13e-05	60.7885	20.0292	40.7593	5.34906	NA	NA
ENSBTAG00000046545	MEF2D	myocyte-specific enhancer factor 2D [Source:RefSeq peptide;Acc:NP_001192107]	protein_coding	14380072	14413740	1	3	ENSBTAT00000066030	100336730	0.584458	7.37331	23.9257	1e-06	2.14e-05	198.763	132.296	66.4676	6.05458	75.6329	50.3408
ENSBTAG00000047871	BT.104733	Uncharacterized protein [Source:UniProtKB/TrEMBL;Acc:G3N1K6]	protein_coding	102526631	102541169	-1	3	\ENSBTAT00000063796, ENSBTAT00000066005\""	516413	-2.45191	1.16964	23.9004	1.01e-06	2.17e-05	0.586595	3.2971	-2.71051	1.43856	NA	NA
ENSBTAG00000018922	RG9MTD3	RNA (guanine-9-)-methyltransferase domain-containing protein 3 [Source:UniProtKB/TrEMBL;Acc:F1MVM0]	protein_coding	62328443	62339566	1	8	ENSBTAT00000053555	NA	-0.675049	4.92781	23.8873	1.02e-06	2.18e-05	23.1906	36.8921	-13.7015	3.77626	19.4064	30.872
ENSBTAG00000012476	NRBF2	nuclear receptor-binding factor 2 [Source:RefSeq peptide;Acc:NP_001071599]	protein_coding	19352305	19381439	1	28	ENSBTAT00000052928	768316	-0.733645	4.26529	23.8594	1.04e-06	2.2e-05	14.1987	23.5119	-9.31315	3.21927	7.68744	12.7298
ENSBTAG00000042696	SNORD73	Small nucleolar RNA SNORD73 [Source:RFAM;Acc:RF00071]	snoRNA	6703755	6703823	-1	17	ENSBTAT00000059688	NA	1.29829	2.40584	23.864	1.03e-06	2.2e-05	7.25118	2.93057	4.32061	2.11123	Inf	Inf
ENSBTAG00000025856	JMY	Uncharacterized protein [Source:UniProtKB/TrEMBL;Acc:E1BE31]	protein_coding	10242751	10313028	1	10	ENSBTAT00000061226	528498	0.763567	4.55739	23.843	1.05e-06	2.22e-05	29.4752	17.2954	12.1798	3.60642	9.11981	5.35131
ENSBTAG00000005461	SOX15	protein SOX-15 [Source:RefSeq peptide;Acc:NP_001179004]	protein_coding	27929104	27930911	-1	19	ENSBTAT00000007184	505878	-1.18104	3.10109	23.8347	1.05e-06	2.23e-05	4.92033	11.2537	-6.33334	2.66297	4.26002	9.74343
ENSBTAG00000008849	SORT1	Uncharacterized protein [Source:UniProtKB/TrEMBL;Acc:E1BKZ9]	protein_coding	34150876	34214025	1	3	ENSBTAT00000011652	511591	-1.5206	3.93963	23.8135	1.06e-06	2.25e-05	7.69181	21.9223	-14.2305	3.83091	2.80621	7.99791
ENSBTAG00000007184	NUDT7	peroxisomal coenzyme A diphosphatase NUDT7 [Source:RefSeq peptide;Acc:NP_001103258]	protein_coding	4990463	5003016	1	18	ENSBTAT00000032609	504826	-0.778968	7.37251	23.7838	1.08e-06	2.28e-05	121.391	208.552	-87.1611	6.44561	27.5451	47.323
ENSBTAG00000005556	CYGB	cytoglobin [Source:RefSeq peptide;Acc:NP_001193649]	protein_coding	55846583	55855228	1	19	ENSBTAT00000007304	510299	1.84024	1.72175	23.7705	1.09e-06	2.29e-05	4.83884	1.29968	3.53917	1.82341	5.95184	1.59862
ENSBTAG00000004603	PHC2	polyhomeotic-like protein 2 [Source:RefSeq peptide;Acc:NP_001179837]	protein_coding	121176035	121225724	1	2	ENSBTAT00000006041	537511	0.577874	6.32231	23.6853	1.13e-06	2.38e-05	95.7736	63.9343	31.8393	4.99274	21.678	14.4713
ENSBTAG00000036078	EMP1	Uncharacterized protein [Source:UniProtKB/TrEMBL;Acc:E1BI85]	protein_coding	97081921	97101600	-1	5	ENSBTAT00000050559	786490	1.03394	4.94737	23.6865	1.13e-06	2.38e-05	41.2388	20.1455	21.0933	4.39871	58.4119	28.5347
ENSBTAG00000020997	GPR15	Uncharacterized protein [Source:UniProtKB/TrEMBL;Acc:E1BCM8]	protein_coding	42468327	42469403	1	1	ENSBTAT00000027963	538740	-1.30028	3.0519	23.6651	1.15e-06	2.41e-05	4.52582	11.1409	-6.61507	2.72576	4.20225	10.3444
ENSBTAG00000001632	NBR1	next to BRCA1 gene 1 protein [Source:RefSeq peptide;Acc:NP_001093837]	protein_coding	43785335	43812243	1	19	ENSBTAT00000011617	515032	-0.484412	7.51838	23.6562	1.15e-06	2.41e-05	152.679	213.241	-60.5617	5.92033	47.8919	66.8887
ENSBTAG00000019517	ELN	Elastin [Source:UniProtKB/TrEMBL;Acc:F1N0H9]	protein_coding	33787889	33820672	-1	25	ENSBTAT00000057593	NA	-1.17229	3.64101	23.5854	1.19e-06	2.5e-05	7.4053	16.7553	-9.35004	3.22497	2.74779	6.21719
ENSBTAG00000005014	BT.63292	Uncharacterized protein [Source:UniProtKB/TrEMBL;Acc:F1MLV6]	protein_coding	69204181	69321396	-1	11	\ENSBTAT00000006599, ENSBTAT00000063420\""	520912	0.855583	3.73422	23.5749	1.2e-06	2.51e-05	16.8981	9.3499	7.54822	2.91614	NA	NA
ENSBTAG00000015283	RPL32	60S ribosomal protein L32 [Source:UniProtKB/Swiss-Prot;Acc:Q3SZQ6]	protein_coding	56985249	56989012	1	22	ENSBTAT00000020323	615556	0.611778	9.40796	23.5625	1.21e-06	2.52e-05	821.698	535.67	286.029	8.16002	1630.35	1062.84
ENSBTAG00000002051	ARAP1	Uncharacterized protein [Source:UniProtKB/TrEMBL;Acc:F1MHU2]	protein_coding	53024476	53034828	-1	15	ENSBTAT00000039909	511889	-0.668883	7.90535	23.5398	1.22e-06	2.54e-05	184.838	292.905	-108.067	6.75579	157.309	249.281
ENSBTAG00000025848	RBM3	Uncharacterized protein [Source:UniProtKB/TrEMBL;Acc:F6RBQ9]	protein_coding	91768033	91770790	1	X	ENSBTAT00000024034	NA	0.568699	7.00308	23.5408	1.22e-06	2.54e-05	153.315	102.986	50.3285	5.6533	262.076	176.045
ENSBTAG00000009048	EFHD2	EF-hand domain-containing protein D2 [Source:UniProtKB/Swiss-Prot;Acc:A5D7A0]	protein_coding	53306776	53324889	-1	16	ENSBTAT00000044780	514259	-0.55503	9.11477	23.5192	1.24e-06	2.56e-05	448.59	658.032	-209.442	7.71041	185.598	272.252
ENSBTAG00000003937	NA	NA	protein_coding	22813811	22814335	1	13	ENSBTAT00000005143	NA	0.590778	6.84799	23.506	1.25e-06	2.57e-05	138.25	91.5288	46.7214	5.54601	263.334	174.341
ENSBTAG00000020713	BT.79862	Uncharacterized protein [Source:UniProtKB/TrEMBL;Acc:E1BIQ6]	protein_coding	61064369	61222077	1	9	\ENSBTAT00000027603, ENSBTAT00000065237\""	538296	0.841063	5.74968	23.5082	1.24e-06	2.57e-05	68.8749	38.2127	30.6622	4.93839	NA	NA
ENSBTAG00000010784	ABT1	Activator of basal transcription 1 [Source:UniProtKB/Swiss-Prot;Acc:Q148M8]	protein_coding	31278371	31281323	-1	23	ENSBTAT00000014277	539270	0.876316	3.89997	23.5002	1.25e-06	2.58e-05	18.9974	10.327	8.67037	3.11609	8.90642	4.84155
ENSBTAG00000039153	RPS6KA4	ribosomal protein S6 kinase alpha-4 [Source:RefSeq peptide;Acc:NP_001178329]	protein_coding	43267468	43281242	1	29	ENSBTAT00000020910	523746	-0.574855	6.02134	23.4823	1.26e-06	2.59e-05	51.9135	77.3777	-25.4642	4.6704	16.9597	25.2786
ENSBTAG00000016532	MAPKAPK3	MAP kinase-activated protein kinase 3 [Source:UniProtKB/Swiss-Prot;Acc:Q3SYZ2]	protein_coding	50281953	50310036	-1	22	ENSBTAT00000021983	615215	-0.546462	6.15208	23.4871	1.26e-06	2.59e-05	57.5922	83.9152	-26.323	4.71825	22.1508	32.2751
ENSBTAG00000018227	BT.36774	sodium bicarbonate cotransporter 3 [Source:RefSeq peptide;Acc:NP_001092396]	protein_coding	1746286	1877841	-1	22	\ENSBTAT00000065868, ENSBTAT00000024265\""	510209	0.561208	8.11108	23.458	1.28e-06	2.62e-05	329.542	223.235	106.307	6.73209	NA	NA
ENSBTAG00000048206	NA	Uncharacterized protein [Source:UniProtKB/TrEMBL;Acc:G3MXS5]	protein_coding	70356125	70357012	-1	X	ENSBTAT00000062937	NA	-1.8621	1.24023	23.4358	1.29e-06	2.64e-05	0.813343	3.06317	-2.24982	1.16981	0.915927	3.44951
ENSBTAG00000048122	CFD	Complement factor D [Source:UniProtKB/Swiss-Prot;Acc:Q3T0A3]	protein_coding	45030310	45032845	1	7	ENSBTAT00000063284	505647	-0.778752	8.31153	23.4381	1.29e-06	2.64e-05	234.032	399.623	-165.591	7.37148	271.815	464.138
ENSBTAG00000001856	POLR2C	DNA-directed RNA polymerase II subunit RPB3 [Source:UniProtKB/Swiss-Prot;Acc:Q3T0Q3]	protein_coding	25539095	25547404	1	18	ENSBTAT00000002420	504452	0.538954	6.86655	23.4388	1.29e-06	2.64e-05	137.964	94.6579	43.3063	5.4365	80.2584	55.0657
ENSBTAG00000039764	IER5	Uncharacterized protein [Source:UniProtKB/TrEMBL;Acc:F1MJL4]	protein_coding	63689680	63690654	1	16	ENSBTAT00000053957	523618	-0.631578	7.12698	23.3997	1.32e-06	2.68e-05	109.295	169.233	-59.9378	5.90539	112.098	173.572
ENSBTAG00000008729	BT.69011	protein FAM45A [Source:RefSeq peptide;Acc:NP_001070370]	protein_coding	39633701	39651266	1	26	\ENSBTAT00000011498, ENSBTAT00000048856\""	534370	-0.620169	7.00485	23.4007	1.32e-06	2.68e-05	100.975	155.095	-54.1199	5.75809	NA	NA
ENSBTAG00000001725	CXCL10	C-X-C motif chemokine 10 [Source:UniProtKB/Swiss-Prot;Acc:Q2KIQ8]	protein_coding	92623587	92625937	-1	6	ENSBTAT00000039533	615107	-1.71213	2.07058	23.3866	1.32e-06	2.69e-05	1.77331	5.94599	-4.17267	2.06097	1.50536	5.04753
ENSBTAG00000009663	CSDA	DNA-binding protein A [Source:RefSeq peptide;Acc:NP_001091543]	protein_coding	99335508	99360895	1	5	ENSBTAT00000012735	533297	0.711628	6.65085	23.3529	1.35e-06	2.74e-05	125.126	76.0162	49.1101	5.61795	71.953	43.7126
ENSBTAG00000008004	NCF2	neutrophil cytosol factor 2 [Source:RefSeq peptide;Acc:NP_776545]	protein_coding	66081122	66128113	-1	16	\ENSBTAT00000010525, ENSBTAT00000063771\""	281346	-0.752654	7.17318	23.3219	1.37e-06	2.77e-05	107.397	180.82	-73.4225	6.19815	NA	NA
ENSBTAG00000001601	PKM2	pyruvate kinase isozymes M1/M2 [Source:RefSeq peptide;Acc:NP_001192656]	protein_coding	18965984	18992445	-1	10	ENSBTAT00000047412	512571	-0.504751	10.0475	23.3282	1.37e-06	2.77e-05	874.792	1239.27	-364.479	8.50969	384.862	545.214
ENSBTAG00000007213	SIRPA	tyrosine-protein phosphatase non-receptor type substrate 1 precursor [Source:RefSeq peptide;Acc:NP_786982]	protein_coding	53667570	53710792	-1	13	\ENSBTAT00000038306, ENSBTAT00000009488\""	327666	-0.790003	10.1661	23.269	1.41e-06	2.84e-05	838.829	1449.62	-610.794	9.25454	NA	NA
ENSBTAG00000021669	KIAA0889	Uncharacterized protein [Source:UniProtKB/TrEMBL;Acc:E1BLI8]	protein_coding	66628906	66673721	-1	13	ENSBTAT00000028879	508997	0.94574	3.82099	23.1485	1.5e-06	3.02e-05	18.3064	9.38641	8.92	3.15704	4.2732	2.19104
ENSBTAG00000014420	AGER	advanced glycosylation end product-specific receptor precursor [Source:RefSeq peptide;Acc:NP_776407]	protein_coding	27008831	27011946	1	23	\ENSBTAT00000065259, ENSBTAT00000066156, ENSBTAT00000063820, ENSBTAT00000019179\""	280986	-0.869021	4.9965	23.1265	1.52e-06	3.05e-05	22.2275	40.7065	-18.4789	4.20781	NA	NA
ENSBTAG00000011108	USP54	Uncharacterized protein [Source:UniProtKB/TrEMBL;Acc:E1BC75]	protein_coding	29641419	29703405	-1	28	ENSBTAT00000061411	100336042	0.84001	3.97024	23.1292	1.51e-06	3.05e-05	19.8158	11.0863	8.72947	3.12589	3.80269	2.12748
ENSBTAG00000011032	MCPH1	microcephalin [Source:RefSeq peptide;Acc:NP_001096785]	protein_coding	4313369	4554747	1	27	ENSBTAT00000031604	100125236	0.685883	4.75195	23.0711	1.56e-06	3.13e-05	32.9602	20.4721	12.4881	3.64248	11.6839	7.25705
ENSBTAG00000004043	NA	Fc gamma 2 receptor [Source:RefSeq peptide;Acc:NP_001001138]	protein_coding	63174842	63177907	1	18	ENSBTAT00000005286	407171	-1.01808	8.53816	23.0465	1.58e-06	3.16e-05	243.667	495.313	-251.646	7.97525	154.513	314.086
ENSBTAG00000001198	GIMAP7	\GTPase, IMAP family member 7 [Source:RefSeq peptide;Acc:NP_001039773]\""	protein_coding	113780811	113781704	-1	4	ENSBTAT00000001588	530031	-0.701588	7.54724	23.0444	1.58e-06	3.16e-05	142.758	230.692	-87.9337	6.45834	159.685	258.044
ENSBTAG00000039563	NA	Uncharacterized protein [Source:UniProtKB/TrEMBL;Acc:E1BLG3]	protein_coding	6355436	6378384	1	19	ENSBTAT00000056360	781298	1.35559	2.55091	23.0299	1.59e-06	3.18e-05	8.0769	3.10726	4.96964	2.31314	10.1852	3.91836
ENSBTAG00000012215	CPNE7	Uncharacterized protein [Source:UniProtKB/TrEMBL;Acc:F1MZS0]	protein_coding	14543443	14555499	1	18	ENSBTAT00000016173	NA	1.38476	3.42038	23.024	1.6e-06	3.19e-05	15.0447	5.64431	9.40038	3.23272	6.54972	2.45725
ENSBTAG00000014579	MRPL34	\39S ribosomal protein L34, mitochondrial [Source:UniProtKB/Swiss-Prot;Acc:A8NN94]\""	protein_coding	5741608	5742859	-1	7	ENSBTAT00000019403	786454	-0.894559	4.00558	23.0017	1.62e-06	3.21e-05	11.0107	20.3844	-9.3737	3.22862	10.5568	19.544
ENSBTAG00000008607	ARID3A	AT-rich interactive domain-containing protein 3A [Source:RefSeq peptide;Acc:NP_001192624]	protein_coding	45084727	45113807	1	7	ENSBTAT00000011354	511283	-0.593046	6.09499	23.0043	1.62e-06	3.21e-05	54.1841	81.6185	-27.4344	4.77792	30.5607	46.0341
ENSBTAG00000007802	BCLAF1	bcl-2-associated transcription factor 1 [Source:RefSeq peptide;Acc:NP_001091586]	protein_coding	75262831	75291455	-1	9	ENSBTAT00000052712	540648	0.644202	7.94872	22.9904	1.63e-06	3.23e-05	302.484	192.713	109.771	6.77835	91.0823	58.0287
ENSBTAG00000021519	CAMLG	calcium signal-modulating cyclophilin ligand [Source:RefSeq peptide;Acc:NP_001032714]	protein_coding	47837918	47845672	1	7	ENSBTAT00000028680	615658	0.674764	4.97358	22.97	1.65e-06	3.26e-05	38.3881	23.9997	14.3883	3.84683	28.2473	17.6598
ENSBTAG00000001562	NFE2	Transcription factor NF-E2 45 kDa subunit [Source:UniProtKB/Swiss-Prot;Acc:Q5EAD3]	protein_coding	25929035	25936083	1	5	\ENSBTAT00000002043, ENSBTAT00000047424\""	514006	-1.04583	8.7451	22.9459	1.67e-06	3.29e-05	277.949	576.184	-298.235	8.22031	NA	NA
ENSBTAG00000014814	KIAA0240	uncharacterized protein KIAA0240 homolog [Source:RefSeq peptide;Acc:NP_001192709]	protein_coding	16478580	16509798	1	23	ENSBTAT00000019726	540169	0.587095	6.26539	22.9484	1.66e-06	3.29e-05	92.1587	61.1592	30.9995	4.95418	28.4704	18.8938
ENSBTAG00000045565	NHSL2	Uncharacterized protein [Source:UniProtKB/TrEMBL;Acc:G3MZ68]	protein_coding	83663266	83668629	-1	X	ENSBTAT00000063204	513680	-0.745875	5.35315	22.9275	1.68e-06	3.31e-05	30.2203	50.7551	-20.5348	4.36	11.6861	19.6269
ENSBTAG00000018291	C11H2orf68	UPF0561 protein C2orf68 homolog [Source:UniProtKB/Swiss-Prot;Acc:A4IFR8]	protein_coding	49230913	49236832	1	11	\ENSBTAT00000024344, ENSBTAT00000064372\""	616899	-0.656341	5.55438	22.8889	1.72e-06	3.38e-05	36.1426	57.0266	-20.8841	4.38433	NA	NA
ENSBTAG00000000297	ZNF330	Zinc finger protein 330 [Source:UniProtKB/Swiss-Prot;Acc:Q32LC9]	protein_coding	16835048	16854199	-1	17	ENSBTAT00000000370	533230	-1.1136	5.18473	22.8392	1.76e-06	3.46e-05	22.6155	49.0139	-26.3985	4.72238	16.2701	35.2618
ENSBTAG00000012361	ARHGEF11	Uncharacterized protein [Source:UniProtKB/TrEMBL;Acc:F1MZW2]	protein_coding	13887504	13970875	1	3	\ENSBTAT00000016407, ENSBTAT00000064318\""	511220	-0.726729	7.37915	22.8274	1.77e-06	3.47e-05	124.983	206.415	-81.4321	6.34753	NA	NA
ENSBTAG00000023283	AMICA1	junctional adhesion molecule-like precursor [Source:RefSeq peptide;Acc:NP_001073719]	protein_coding	29313736	29344970	-1	15	\ENSBTAT00000021233, ENSBTAT00000052211\""	509575	-1.08039	8.30126	22.804	1.79e-06	3.51e-05	200.828	426.01	-225.182	7.81495	NA	NA
ENSBTAG00000000292	TCIRG1	Uncharacterized protein [Source:UniProtKB/TrEMBL;Acc:F1MGS2]	protein_coding	46214074	46223038	1	29	ENSBTAT00000000367	NA	-0.724015	8.03992	22.793	1.8e-06	3.53e-05	197.887	326.108	-128.221	7.00249	73.1562	120.558
ENSBTAG00000020884	CASP4	Caspase-4 Caspase-4 subunit 1 Caspase-4 subunit 2 [Source:UniProtKB/Swiss-Prot;Acc:Q5E9C1]	protein_coding	3474706	3494168	1	15	\ENSBTAT00000027820, ENSBTAT00000052006\""	338039	-0.838417	7.40872	22.733	1.86e-06	3.63e-05	121.074	217.43	-96.3553	6.59029	NA	NA
ENSBTAG00000008851	BT.88266	Uncharacterized protein [Source:UniProtKB/TrEMBL;Acc:E1BKZ8]	protein_coding	57863011	57867573	-1	18	ENSBTAT00000011656	506364	-0.99474	5.23948	22.7276	1.87e-06	3.64e-05	24.8631	49.6213	-24.7582	4.62984	24.4475	48.7918
ENSBTAG00000040296	GPR21	probable G-protein coupled receptor 21 [Source:RefSeq peptide;Acc:NP_001091516]	protein_coding	94188119	94190302	1	11	ENSBTAT00000053314	\100850791, 519193\""	1.74561	1.13451	22.7175	1.88e-06	3.65e-05	2.97308	0.901193	2.07189	1.05095	1.68256	0.510013
ENSBTAG00000005955	RSPH3	Radial spoke head protein 3 homolog [Source:UniProtKB/Swiss-Prot;Acc:A8E4N3]	protein_coding	96765677	96782003	-1	9	ENSBTAT00000007814	\782426, 533135\""	-0.949232	3.40654	22.6883	1.91e-06	3.7e-05	6.99139	13.3968	-6.40539	2.67929	3.26243	6.25141
ENSBTAG00000038536	BT.43571	tripartite motif-containing protein 5 [Source:RefSeq peptide;Acc:NP_001029970]	protein_coding	48428346	48445590	-1	15	ENSBTAT00000005971	616948	-0.64421	6.01412	22.6822	1.91e-06	3.71e-05	50.2544	78.3824	-28.128	4.81394	20.8871	32.5779
ENSBTAG00000040432	CLDN3	Claudin-3 [Source:UniProtKB/Swiss-Prot;Acc:Q765N9]	protein_coding	34018456	34019669	1	25	ENSBTAT00000001810	404153	2.17885	0.515463	22.6542	1.94e-06	3.75e-05	1.84955	0.402254	1.4473	0.533364	1.52352	0.331346
ENSBTAG00000021289	BT.28081	pogo transposable element with ZNF domain [Source:RefSeq peptide;Acc:NP_001156662]	protein_coding	19361111	19410845	1	3	ENSBTAT00000033883	535254	0.486314	6.85961	22.6504	1.94e-06	3.76e-05	135.547	96.3205	39.2263	5.29375	22.7695	16.1802
ENSBTAG00000014269	SCARB1	Scavenger receptor class B member 1 [Source:UniProtKB/Swiss-Prot;Acc:O18824]	protein_coding	53180927	53273723	1	17	\ENSBTAT00000016321, ENSBTAT00000018959\""	282346	-0.905498	6.70737	22.631	1.96e-06	3.79e-05	72.1975	135.13	-62.9322	5.97573	NA	NA
ENSBTAG00000008409	MYC	Myc proto-oncogene protein [Source:UniProtKB/Swiss-Prot;Acc:Q2HJ27]	protein_coding	13769244	13774438	-1	14	ENSBTAT00000011066	511077	0.535476	7.06685	22.6195	1.97e-06	3.81e-05	158.329	109.144	49.1857	5.62017	71.7721	49.4758
ENSBTAG00000021499	BT.42764	Proactivator polypeptide Saposin-A Saposin-B Saposin-C Saposin-D [Source:UniProtKB/Swiss-Prot;Acc:P26779]	protein_coding	28123710	28157099	-1	28	\ENSBTAT00000047021, ENSBTAT00000028655\""	281433	-0.737915	11.2063	22.6061	1.99e-06	3.83e-05	1774.6	2949.7	-1175.1	10.1986	NA	NA
ENSBTAG00000042875	SNORA62	Small nucleolar RNA SNORA62/SNORA6 family [Source:RFAM;Acc:RF00091]	snoRNA	12740261	12740409	1	22	ENSBTAT00000059867	NA	1.60156	1.86076	22.5837	2.01e-06	3.86e-05	5.04018	1.66116	3.37902	1.75661	Inf	Inf
ENSBTAG00000031701	TAGAP	T-cell activation Rho GTPase-activating protein [Source:RefSeq peptide;Acc:NP_001070291]	protein_coding	96806294	96815764	-1	9	ENSBTAT00000039899	\784926, 509236\""	0.58536	7.84514	22.5489	2.05e-06	3.93e-05	275.571	183.871	91.6993	6.51884	89.7624	59.893
ENSBTAG00000023734	BT.20795	partitioning defective 6 homolog alpha [Source:RefSeq peptide;Acc:NP_001039739]	protein_coding	35333982	35335939	1	18	ENSBTAT00000032504	524653	1.57557	1.36085	22.539	2.06e-06	3.94e-05	3.44352	1.10647	2.33705	1.22469	2.57556	0.827575
ENSBTAG00000037882	ZNF584	Uncharacterized protein [Source:UniProtKB/TrEMBL;Acc:F1MN03]	protein_coding	65866463	65872294	1	18	ENSBTAT00000054145	531064	1.55107	2.42584	22.5236	2.08e-06	3.97e-05	7.66022	2.54048	5.11975	2.35607	6.27373	2.08065
ENSBTAG00000043378	SNORD81	Small nucleolar RNA SNORD81 [Source:RFAM;Acc:RF00136]	snoRNA	56691273	56691349	-1	16	ENSBTAT00000060370	NA	1.66459	1.7686	22.5046	2.1e-06	4e-05	4.85587	1.47291	3.38296	1.75828	Inf	Inf
ENSBTAG00000020450	CLDND2	claudin domain-containing protein 2 [Source:RefSeq peptide;Acc:NP_001193222]	protein_coding	57809113	57810395	-1	18	ENSBTAT00000027251	618259	-2.02319	1.24208	22.486	2.12e-06	4.03e-05	0.781003	3.25614	-2.47513	1.30751	1.55889	6.49927
ENSBTAG00000020767	SH2D1B	SH2 domain-containing protein 1B [Source:RefSeq peptide;Acc:NP_001180091]	protein_coding	7070264	7074707	-1	3	ENSBTAT00000027674	617485	-1.54488	2.42442	22.4815	2.12e-06	4.04e-05	2.56518	7.43513	-4.86995	2.28391	9.60742	27.8469
ENSBTAG00000001051	OSCAR	Uncharacterized protein [Source:UniProtKB/TrEMBL;Acc:E1B8Y2]	protein_coding	63467220	63474744	1	18	\ENSBTAT00000001395, ENSBTAT00000063567\""	100336423	-1.30038	5.27968	22.4522	2.15e-06	4.09e-05	22.1139	54.5289	-32.415	5.01859	NA	NA
ENSBTAG00000004150	GGFBPP5	\pro-neuregulin-1, membrane-bound isoform [Source:RefSeq peptide;Acc:NP_776553]\""	protein_coding	27624065	27853566	1	27	\ENSBTAT00000005431, ENSBTAT00000047665, ENSBTAT00000047662\""	281361	-1.65625	3.567	22.4416	2.17e-06	4.11e-05	5.46824	17.3287	-11.8605	3.56809	NA	NA
ENSBTAG00000046176	BT.39893	SPEG complex locus [Source:RefSeq peptide;Acc:NP_001135957]	protein_coding	108089328	108147468	1	2	ENSBTAT00000066051	523490	1.3032	3.008	22.4397	2.17e-06	4.11e-05	11.0713	4.40887	6.66238	2.73604	1.10713	0.440887
ENSBTAG00000007208	BT.35872	histone deacetylase 11 [Source:RefSeq peptide;Acc:NP_001095526]	protein_coding	59089634	59103701	-1	22	ENSBTAT00000009482	519899	-1.11631	4.06806	22.4067	2.21e-06	4.17e-05	10.302	22.1858	-11.8837	3.57092	8.74536	18.8334
ENSBTAG00000014261	TARS	\Threonine--tRNA ligase, cytoplasmic [Source:UniProtKB/Swiss-Prot;Acc:Q3ZBV8]\""	protein_coding	40349625	40373064	-1	20	ENSBTAT00000018947	510075	-0.785069	9.09917	22.404	2.21e-06	4.17e-05	400.777	693.213	-292.436	8.19198	143.288	247.842
ENSBTAG00000019685	BT.23547	large proline-rich protein BAG6 [Source:RefSeq peptide;Acc:NP_001068834]	protein_coding	27463438	27474655	1	23	ENSBTAT00000035789	508605	0.462717	8.86621	22.3993	2.21e-06	4.17e-05	541.81	391.881	149.929	7.22814	144.483	104.501
ENSBTAG00000038055	KLF16	Uncharacterized protein [Source:UniProtKB/TrEMBL;Acc:E1BCW6]	protein_coding	45789552	45801206	-1	7	\ENSBTAT00000052722, ENSBTAT00000064075\""	519163	1.06215	3.50036	22.4064	2.21e-06	4.17e-05	14.8842	7.01263	7.87156	2.97665	NA	NA
ENSBTAG00000046533	BT.64758	ras-related protein Rab-31 [Source:RefSeq peptide;Acc:NP_001070412]	protein_coding	42256081	42305185	1	24	ENSBTAT00000066041	616979	-0.872148	6.37662	22.3798	2.24e-06	4.2e-05	58.2779	106.354	-48.0762	5.58725	58.9858	107.646
ENSBTAG00000039922	ARAP2	Uncharacterized protein [Source:UniProtKB/TrEMBL;Acc:F1MTN6]	protein_coding	57070203	57251086	-1	6	ENSBTAT00000047153	512010	0.558638	6.16096	22.3776	2.24e-06	4.2e-05	85.1435	57.7884	27.3551	4.77374	16.0436	10.8891
ENSBTAG00000019818	BT.104317	Uncharacterized protein [Source:UniProtKB/TrEMBL;Acc:F1N4I0]	protein_coding	43786499	43839928	1	16	ENSBTAT00000026402	536765	1.069	3.58819	22.3715	2.25e-06	4.21e-05	15.9305	7.51697	8.4135	3.07271	3.41782	1.61274
ENSBTAG00000047621	BT.30402	Uncharacterized protein [Source:UniProtKB/TrEMBL;Acc:G3N0S9]	protein_coding	4998445	5005553	1	16	ENSBTAT00000064703	515150	-1.65901	4.49765	22.3422	2.28e-06	4.27e-05	10.583	33.5711	-22.988	4.52281	15.2055	48.2343
ENSBTAG00000012387	PAM	peptidyl-glycine alpha-amidating monooxygenase precursor [Source:RefSeq peptide;Acc:NP_776373]	protein_coding	104321898	104501791	1	7	\ENSBTAT00000016445, ENSBTAT00000016466\""	280890	-0.980014	6.93132	22.3323	2.29e-06	4.28e-05	81.8826	160.948	-79.0655	6.30498	NA	NA
ENSBTAG00000008632	BOLA2B	Uncharacterized protein [Source:UniProtKB/TrEMBL;Acc:F1MYN0]	protein_coding	26389490	26390167	1	25	ENSBTAT00000011383	614731	-0.78146	5.06181	22.3349	2.29e-06	4.28e-05	24.2675	41.5732	-17.3057	4.11317	83.9706	143.852
ENSBTAG00000013292	SIDT1	Uncharacterized protein [Source:UniProtKB/TrEMBL;Acc:F1MSQ5]	protein_coding	58705509	58772084	1	1	\ENSBTAT00000017678, ENSBTAT00000065266\""	NA	0.826479	6.43278	22.3068	2.32e-06	4.32e-05	110.469	61.9196	48.5491	5.60137	NA	NA
ENSBTAG00000019441	BT.29898	mediator of RNA polymerase II transcription subunit 28 [Source:RefSeq peptide;Acc:NP_001033627]	protein_coding	38603034	38608841	1	6	ENSBTAT00000025895	513972	1.05402	3.49688	22.3115	2.32e-06	4.32e-05	14.9251	7.12321	7.80186	2.96382	18.9164	9.02815
ENSBTAG00000005573	SCAND1	SCAN domain-containing protein 1 [Source:UniProtKB/Swiss-Prot;Acc:Q32PG5]	protein_coding	65744269	65745100	-1	13	ENSBTAT00000007322	513983	0.622108	5.17938	22.2987	2.33e-06	4.33e-05	43.6011	28.3161	15.285	3.93404	52.4052	34.0338
ENSBTAG00000005628	CD52	CD52 molecule precursor [Source:RefSeq peptide;Acc:NP_001185925]	protein_coding	127396373	127397972	-1	2	ENSBTAT00000007399	507141	0.7779	8.73913	22.2979	2.33e-06	4.33e-05	539.453	314.044	225.409	7.8164	1116.88	650.194
ENSBTAG00000031962	RAB20	ras-related protein Rab-20 [Source:RefSeq peptide;Acc:NP_001180018]	protein_coding	89182100	89212365	-1	12	ENSBTAT00000045319	615760	-1.30464	2.99402	22.2423	2.4e-06	4.45e-05	4.34602	10.7058	-6.35981	2.66898	4.54604	11.1986
ENSBTAG00000006478	BT.21936	UPF0553 protein C9orf64 homolog [Source:RefSeq peptide;Acc:NP_001070446]	protein_coding	78544396	78556152	-1	8	ENSBTAT00000008492	767897	-1.0846	3.37861	22.2174	2.43e-06	4.49e-05	6.40533	13.5813	-7.176	2.84318	3.51169	7.44591
ENSBTAG00000015264	BT.40523	Uncharacterized protein [Source:UniProtKB/TrEMBL;Acc:E1BFX5]	protein_coding	25004111	25047400	-1	19	ENSBTAT00000020307	100140050	0.69151	4.84305	22.221	2.43e-06	4.49e-05	35.2454	21.6572	13.5882	3.76428	9.40128	5.7768
ENSBTAG00000016282	BT.69225	eukaryotic translation initiation factor 5 [Source:RefSeq peptide;Acc:NP_001180152]	protein_coding	69638191	69647505	1	21	ENSBTAT00000030275	504752	0.490885	8.88433	22.1783	2.48e-06	4.57e-05	552.287	392.36	159.927	7.32127	126.324	89.7438
ENSBTAG00000005517	NOP58	nucleolar protein 58 [Source:RefSeq peptide;Acc:NP_001179886]	protein_coding	91203326	91227105	1	2	ENSBTAT00000007254	507155	0.543758	6.40812	22.1777	2.49e-06	4.57e-05	100.777	68.9152	31.8614	4.99374	49.0397	33.5354
ENSBTAG00000019310	FOXK1	Uncharacterized protein [Source:UniProtKB/TrEMBL;Acc:F1MP14]	protein_coding	39761774	39816244	-1	25	ENSBTAT00000025710	NA	0.824888	4.99874	22.1301	2.55e-06	4.68e-05	40.5173	22.8675	17.6499	4.14158	19.076	10.7662
ENSBTAG00000007860	ASPM	abnormal spindle-like microcephaly-associated protein homolog [Source:RefSeq peptide;Acc:NP_001193435]	protein_coding	77923530	77988157	-1	16	ENSBTAT00000010340	534849	-0.928153	3.92153	22.1208	2.56e-06	4.69e-05	10.1958	19.2967	-9.10095	3.18602	0.968351	1.83272
ENSBTAG00000000005	ADRBK2	Beta-adrenergic receptor kinase 2 [Source:UniProtKB/Swiss-Prot;Acc:P26818]	protein_coding	67669019	67758720	1	17	ENSBTAT00000000005	282136	-0.650074	6.47008	22.1258	2.55e-06	4.69e-05	68.7766	107.675	-38.8988	5.28166	29.7734	46.6128
ENSBTAG00000016206	MAOA	Amine oxidase [flavin-containing] A [Source:UniProtKB/Swiss-Prot;Acc:P21398]	protein_coding	105380194	105462564	-1	X	ENSBTAT00000021570	281293	-1.01235	4.8632	22.0645	2.64e-06	4.82e-05	19.0967	38.409	-19.3123	4.27145	9.26125	18.6271
ENSBTAG00000002826	CLSPN	claspin [Source:RefSeq peptide;Acc:NP_001179106]	protein_coding	110604436	110630769	1	3	ENSBTAT00000003659	508363	-0.77839	3.63114	22.059	2.64e-06	4.83e-05	8.88645	15.1574	-6.271	2.64869	2.21718	3.7818
ENSBTAG00000004449	DGKE	diacylglycerol kinase epsilon [Source:RefSeq peptide;Acc:NP_001179859]	protein_coding	7875201	7899782	1	19	ENSBTAT00000005830	538147	0.763167	4.55202	22.0218	2.7e-06	4.92e-05	29.2752	17.3157	11.9595	3.58008	11.5166	6.81185
ENSBTAG00000047491	CACNA1S	Uncharacterized protein [Source:UniProtKB/TrEMBL;Acc:G3MZ07]	protein_coding	81471758	81527931	-1	16	\ENSBTAT00000065568, ENSBTAT00000065901\""	100337204	1.09512	3.3046	22.0074	2.72e-06	4.95e-05	13.0831	6.10271	6.98036	2.8033	NA	NA
ENSBTAG00000007661	MYO1F	myosin-If [Source:RefSeq peptide;Acc:NP_001179677]	protein_coding	18351370	18388976	-1	7	ENSBTAT00000010081	532964	-0.477529	9.73632	21.9925	2.74e-06	4.98e-05	713.094	991.346	-278.252	8.12025	187.805	261.087
ENSBTAG00000009209	BT.26788	BEN domain-containing protein 5 [Source:RefSeq peptide;Acc:NP_001177882]	protein_coding	98060149	98110668	1	3	ENSBTAT00000012132	535329	1.11542	2.39798	21.9826	2.75e-06	5e-05	6.85778	3.2086	3.64918	1.86757	4.12126	1.92824
ENSBTAG00000005984	DAAM1	disheveled-associated activator of morphogenesis 1 [Source:RefSeq peptide;Acc:NP_001075057]	protein_coding	71730213	71916529	1	10	ENSBTAT00000007855	\538749, 513742\""	0.638503	5.33465	21.9727	2.77e-06	5.01e-05	48.9166	31.4616	17.455	4.12557	10.1109	6.50302
ENSBTAG00000017830	RBMS2	\RNA-binding motif, single-stranded-interacting protein 2 [Source:UniProtKB/Swiss-Prot;Acc:Q3ZC34]\""	protein_coding	57167137	57219971	-1	5	ENSBTAT00000023705	509798	0.977224	2.98097	21.9711	2.77e-06	5.01e-05	10.0921	5.12155	4.97057	2.31341	6.21054	3.15173
ENSBTAG00000042475	SNORA63	Small nucleolar RNA SNORA63 [Source:RFAM;Acc:RF00092]	snoRNA	81060420	81060551	-1	1	ENSBTAT00000059467	NA	1.62189	1.42676	21.9451	2.81e-06	5.07e-05	3.7352	1.14222	2.59298	1.37461	Inf	Inf
ENSBTAG00000019303	BT.105395	transcription factor MafK [Source:RefSeq peptide;Acc:NP_001193229]	protein_coding	41960757	41961974	-1	25	ENSBTAT00000025702	618914	0.983982	3.58063	21.9361	2.82e-06	5.09e-05	15.5703	7.75479	7.81552	2.96634	32.8488	16.3603
ENSBTAG00000007193	CCL16	Uncharacterized protein [Source:UniProtKB/TrEMBL;Acc:E1BIM2]	protein_coding	14782701	14786690	1	19	ENSBTAT00000009464	616732	-1.33537	6.2235	21.9132	2.85e-06	5.13e-05	41.9387	106.368	-64.4288	6.00963	54.6789	138.68
ENSBTAG00000020257	PTPN5	tyrosine-protein phosphatase non-receptor type 5 [Source:RefSeq peptide;Acc:NP_001095763]	protein_coding	26244554	26303070	1	29	ENSBTAT00000026996	615850	-1.29926	3.81549	21.9146	2.85e-06	5.13e-05	7.86162	19.4526	-11.591	3.53493	2.48785	6.15588
ENSBTAG00000017012	NA	Uncharacterized protein [Source:UniProtKB/TrEMBL;Acc:F1MX15]	protein_coding	17788337	17800446	1	13	ENSBTAT00000053112	\618625, 513969\""	2.28267	1.15946	21.8933	2.88e-06	5.18e-05	3.24039	0.613709	2.62668	1.39324	3.83025	0.725425
ENSBTAG00000003326	NAIP	Uncharacterized protein [Source:UniProtKB/TrEMBL;Acc:E1BEJ9]	protein_coding	10071640	10108491	-1	20	ENSBTAT00000004317	539780	-0.919482	8.69861	21.8343	2.97e-06	5.33e-05	285.388	541.77	-256.382	8.00215	62.5988	118.835
ENSBTAG00000042504	SNORD78	Small nucleolar RNA SNORD78 [Source:RFAM;Acc:RF00592]	snoRNA	56692803	56692867	-1	16	ENSBTAT00000059496	NA	1.46618	2.36888	21.7914	3.04e-06	5.45e-05	7.25683	2.61907	4.63776	2.21343	Inf	Inf
ENSBTAG00000040384	POLR2M	DNA-directed RNA polymerase II subunit GRINL1A [Source:UniProtKB/Swiss-Prot;Acc:Q17QE3]	protein_coding	52648527	52655730	-1	10	\ENSBTAT00000063904, ENSBTAT00000002841\""	100125877	0.661861	4.86682	21.7754	3.07e-06	5.49e-05	35.5304	22.3758	13.1546	3.71749	NA	NA
ENSBTAG00000005958	PTK2B	protein-tyrosine kinase 2-beta [Source:RefSeq peptide;Acc:NP_001095722]	protein_coding	75713097	75850738	1	8	ENSBTAT00000007819	541008	-0.54511	8.81147	21.7675	3.08e-06	5.5e-05	364.504	531.479	-166.976	7.3835	115.679	168.67
ENSBTAG00000030424	CLEC1A	C-type lectin domain family 1 member A [Source:UniProtKB/Swiss-Prot;Acc:Q0VCS6]	protein_coding	100300781	100321208	1	5	ENSBTAT00000019328	536944	-1.82644	1.74338	21.7598	3.09e-06	5.51e-05	1.29225	4.72454	-3.43228	1.77917	0.473526	1.73123
ENSBTAG00000045880	NA	Uncharacterized protein [Source:UniProtKB/TrEMBL;Acc:G3N0Q6]	protein_coding	57938695	57953490	-1	18	ENSBTAT00000066015	100300478	-0.824286	7.05378	21.7519	3.1e-06	5.53e-05	95.1374	168.803	-73.6652	6.20291	54.3953	96.5138
ENSBTAG00000012237	BT.103111	adipocyte enhancer-binding protein 1 precursor [Source:RefSeq peptide;Acc:NP_777264]	protein_coding	77881913	77891706	-1	4	\ENSBTAT00000033669, ENSBTAT00000064740\""	317693	0.759441	4.4677	21.7377	3.13e-06	5.56e-05	27.4998	16.1774	11.3225	3.50112	NA	NA
ENSBTAG00000004662	SLC16A12	Uncharacterized protein [Source:UniProtKB/TrEMBL;Acc:E1BJJ0]	protein_coding	11141011	11161385	-1	26	ENSBTAT00000006118	538469	-1.74961	4.42539	21.7092	3.17e-06	5.64e-05	9.54925	32.2369	-22.6876	4.50383	5.67058	19.1431
ENSBTAG00000017266	BT.102259	integrin alpha-6 precursor [Source:RefSeq peptide;Acc:NP_001103451]	protein_coding	24131486	24217715	-1	2	ENSBTAT00000022960	535043	0.831632	6.34831	21.7004	3.19e-06	5.65e-05	104.424	58.3532	46.0711	5.52579	25.8156	14.426
ENSBTAG00000020589	ENTPD1	ectonucleoside triphosphate diphosphohydrolase 1 [Source:RefSeq peptide;Acc:NP_776961]	protein_coding	17048735	17148143	1	26	\ENSBTAT00000047864, ENSBTAT00000047862\""	282223	-0.859112	3.97113	21.6803	3.22e-06	5.71e-05	10.9248	19.7446	-8.81987	3.14076	NA	NA
ENSBTAG00000012052	PADI4	protein-arginine deiminase type-4 [Source:RefSeq peptide;Acc:NP_001179102]	protein_coding	135836956	135864707	-1	2	ENSBTAT00000015991	508161	-0.813237	6.70753	21.6674	3.24e-06	5.74e-05	75.3288	132.654	-57.3255	5.8411	33.9013	59.7004
ENSBTAG00000008649	ETV3	ETS translocation variant 3 [Source:RefSeq peptide;Acc:NP_001192538]	protein_coding	13743911	13753402	1	3	ENSBTAT00000011404	538995	0.618704	5.41993	21.6536	3.27e-06	5.77e-05	51.7098	33.6626	18.0472	4.1737	33.7972	22.0017
ENSBTAG00000014182	BT.63787	catenin alpha-1 [Source:RefSeq peptide;Acc:NP_001030443]	protein_coding	51688098	51880519	1	7	ENSBTAT00000018863	526848	-0.631885	7.23055	21.6171	3.33e-06	5.87e-05	117.581	181.759	-64.1773	6.00399	31.8908	49.2972
ENSBTAG00000006999	RYR1	ryanodine receptor 1 [Source:RefSeq peptide;Acc:NP_001193706]	protein_coding	48502352	48631056	1	18	ENSBTAT00000009228	100139857	-1.31654	3.34756	21.6077	3.34e-06	5.89e-05	5.58687	13.8573	-8.27039	3.04796	0.365992	0.90778
ENSBTAG00000046110	CLCF1	Uncharacterized protein [Source:UniProtKB/TrEMBL;Acc:G3MXT9]	protein_coding	45910397	45912701	-1	29	ENSBTAT00000064317	100336481	2.02931	1.38478	21.6001	3.36e-06	5.91e-05	3.74007	0.859253	2.88081	1.52648	5.69265	1.30784
ENSBTAG00000015190	C18ORF8	uncharacterized protein C18orf8 homolog [Source:RefSeq peptide;Acc:NP_001192399]	protein_coding	33485208	33507301	-1	24	\ENSBTAT00000020214, ENSBTAT00000063924\""	100140797	0.563346	6.28738	21.5859	3.38e-06	5.94e-05	93.0614	62.6109	30.4505	4.92839	NA	NA
ENSBTAG00000044010	EMB	Uncharacterized protein [Source:UniProtKB/TrEMBL;Acc:F1MF38]	protein_coding	28721655	28743621	1	20	ENSBTAT00000061571	785366	-0.978321	5.75334	21.581	3.39e-06	5.95e-05	35.9826	71.0913	-35.1087	5.13376	42.8364	84.6325
ENSBTAG00000038640	HIGD1D	\HIG1 domain family, member 1D; Uncharacterized protein [Source:UniProtKB/TrEMBL;Acc:Q1LZ70]\""	protein_coding	15511915	15518283	-1	22	ENSBTAT00000054347	\768057, 786015, 100337355\""	0.976703	3.09034	21.5744	3.4e-06	5.96e-05	10.9324	5.51185	5.42056	2.43844	13.1241	6.61687
ENSBTAG00000030301	MAP7D1	Uncharacterized protein [Source:UniProtKB/TrEMBL;Acc:F1N1I9]	protein_coding	110233982	110243621	-1	3	ENSBTAT00000002583	512106	-0.4839	6.90155	21.5569	3.43e-06	5.99e-05	99.5632	138.982	-39.4186	5.3008	42.9707	59.9835
ENSBTAG00000031917	SCAF8	Uncharacterized protein [Source:UniProtKB/TrEMBL;Acc:F1MYK6]	protein_coding	92829771	92873594	1	9	ENSBTAT00000045257	\100298738, 540182\""	0.460914	6.87391	21.5637	3.42e-06	5.99e-05	135.521	98.4285	37.0927	5.21306	35.5979	25.8546
ENSBTAG00000022036	ZNRF3	Uncharacterized protein [Source:UniProtKB/TrEMBL;Acc:G5E5R5]	protein_coding	70526962	70534280	1	17	ENSBTAT00000028780	NA	1.0638	2.77446	21.5574	3.43e-06	5.99e-05	8.92477	4.22203	4.70273	2.2335	3.73734	1.76802
ENSBTAG00000014915	BT.70784	ETS translocation variant 5 [Source:RefSeq peptide;Acc:NP_001179763]	protein_coding	81725703	81784999	1	1	ENSBTAT00000019858	541166	-1.83807	1.40906	21.5498	3.45e-06	6e-05	0.959121	3.53988	-2.58076	1.3678	0.239242	0.882984
ENSBTAG00000006510	YRDC	\YrdC domain-containing protein, mitochondrial [Source:UniProtKB/Swiss-Prot;Acc:Q0VC80]\""	protein_coding	108696802	108700785	1	3	ENSBTAT00000008529	512062	0.634897	4.78307	21.5443	3.46e-06	6.01e-05	33.1105	21.4294	11.6811	3.54611	19.0729	12.3441
ENSBTAG00000022715	DMBT1	Uncharacterized protein [Source:UniProtKB/TrEMBL;Acc:F1MD73]	protein_coding	42782329	42813472	1	26	ENSBTAT00000015890	NA	-2.88928	3.40602	21.5083	3.52e-06	6.1e-05	2.42188	17.6515	-15.2296	3.9288	0.428879	3.12581
ENSBTAG00000004139	BT.84482	Uncharacterized protein [Source:UniProtKB/TrEMBL;Acc:E1BJL3]	protein_coding	6157625	6174155	-1	1	ENSBTAT00000005416	531350	-0.737004	6.31012	21.5139	3.51e-06	6.1e-05	59.0848	98.6847	-39.5999	5.30743	26.543	44.3327
ENSBTAG00000030578	PTOV1	Prostate tumor-overexpressed gene 1 protein homolog [Source:UniProtKB/Swiss-Prot;Acc:A4IFC9]	protein_coding	56658490	56666065	1	18	ENSBTAT00000026147	617775	0.651181	4.96215	21.5115	3.52e-06	6.1e-05	37.7994	24.0422	13.7572	3.78211	23.8482	15.1686
ENSBTAG00000002669	BT.74440	ras association domain-containing protein 4 [Source:RefSeq peptide;Acc:NP_001068922]	protein_coding	44940862	45014243	-1	28	ENSBTAT00000003457	510549	-1.24802	3.63752	21.497	3.54e-06	6.13e-05	7.0841	16.9425	-9.85836	3.30135	6.52311	15.6008
ENSBTAG00000016424	MMP25	Uncharacterized protein [Source:UniProtKB/TrEMBL;Acc:F1N1F5]	protein_coding	2478689	2488857	1	25	ENSBTAT00000021843	531092	-0.687075	7.40976	21.4608	3.61e-06	6.23e-05	129.78	208.979	-79.1989	6.30741	65.1178	104.856
ENSBTAG00000011572	TSPYL5	testis-specific Y-encoded-like protein 5 [Source:RefSeq peptide;Acc:NP_001193252]	protein_coding	69145536	69149006	1	14	ENSBTAT00000056995	615997	0.80335	4.39523	21.4622	3.61e-06	6.23e-05	26.4722	15.0938	11.3784	3.50823	38.0348	21.6864
ENSBTAG00000001822	SNX10	Sorting nexin-10 [Source:UniProtKB/Swiss-Prot;Acc:Q0IIL5]	protein_coding	70049646	70117257	-1	4	ENSBTAT00000002383	508836	-0.906685	6.75941	21.4181	3.69e-06	6.35e-05	74.9303	140.842	-65.9116	6.04246	30.0804	56.5403
ENSBTAG00000012425	LDOC1L	Uncharacterized protein [Source:UniProtKB/TrEMBL;Acc:E1B809]	protein_coding	115850420	115851139	-1	5	ENSBTAT00000016488	786696	1.52205	1.98761	21.4197	3.69e-06	6.35e-05	5.49436	1.91882	3.57555	1.83816	7.63106	2.66502
ENSBTAG00000010992	CTSH	Pro-cathepsin H Cathepsin H mini chain Cathepsin H Cathepsin H heavy chain Cathepsin H light chain [Source:UniProtKB/Swiss-Prot;Acc:Q3T0I2]	protein_coding	25675908	25696632	-1	21	ENSBTAT00000014593	510524	-0.747876	8.0042	21.3919	3.74e-06	6.43e-05	191.758	321.118	-129.36	7.01525	137.068	229.534
ENSBTAG00000014447	RPS6KA1	ribosomal protein S6 kinase alpha-1 [Source:RefSeq peptide;Acc:NP_001077191]	protein_coding	127164652	127202531	-1	2	ENSBTAT00000037922	533908	-0.500447	8.25674	21.3828	3.76e-06	6.45e-05	253.121	357.446	-104.325	6.70494	80.8953	114.237
ENSBTAG00000002356	BT.22438	RNA-binding protein 47 [Source:RefSeq peptide;Acc:NP_001192963]	protein_coding	61036570	61069416	-1	6	ENSBTAT00000003040	540831	-0.879855	5.3341	21.367	3.79e-06	6.49e-05	28.0489	51.6304	-23.5815	4.55958	15.1862	27.9537
ENSBTAG00000015710	CD3E	T-cell surface glycoprotein CD3 epsilon chain [Source:UniProtKB/Swiss-Prot;Acc:Q28073]	protein_coding	29441565	29452179	1	15	ENSBTAT00000020859	281054	0.73854	9.02888	21.366	3.79e-06	6.49e-05	654.407	390.719	263.688	8.04269	505.724	301.946
ENSBTAG00000046383	BT.97089	Uncharacterized protein [Source:UniProtKB/TrEMBL;Acc:G3MXU0]	protein_coding	30300687	30304847	1	1	ENSBTAT00000065610	100337296	-1.44971	4.67458	21.3469	3.83e-06	6.54e-05	13.3163	36.3199	-23.0035	4.52378	15.5383	42.3802
ENSBTAG00000007943	AZIN1	antizyme inhibitor 1 [Source:RefSeq peptide;Acc:NP_001076080]	protein_coding	63767802	63802407	1	14	ENSBTAT00000010441	532835	0.590363	7.33274	21.3195	3.89e-06	6.63e-05	193.517	128.577	64.9397	6.02103	46.9359	31.1853
ENSBTAG00000047008	NA	NA	processed_pseudogene	69574459	69575727	-1	12	ENSBTAT00000063691	\781251, 781339\""	-0.705696	5.97177	21.3056	3.92e-06	6.67e-05	47.2469	77.2111	-29.9642	4.90517	Inf	Inf
ENSBTAG00000019474	BT.103700	probable E3 ubiquitin-protein ligase HERC1 [Source:RefSeq peptide;Acc:NP_001096752]	protein_coding	46241889	46455782	1	10	ENSBTAT00000061038	538029	-0.636477	9.34601	21.2963	3.93e-06	6.69e-05	508.427	789.622	-281.195	8.13543	34.5422	53.6464
ENSBTAG00000013170	CTLA-4	cytotoxic T-lymphocyte protein 4 precursor [Source:RefSeq peptide;Acc:NP_776722]	protein_coding	92490401	92495797	1	2	\ENSBTAT00000017527, ENSBTAT00000017528\""	281732	1.8491	2.43352	21.2602	4.01e-06	6.81e-05	8.10066	2.14663	5.95403	2.57387	NA	NA
ENSBTAG00000005158	NAPG	Gamma-soluble NSF attachment protein [Source:UniProtKB/Swiss-Prot;Acc:P81127]	protein_coding	42616054	42628182	1	24	ENSBTAT00000006800	509041	0.49454	6.00698	21.2456	4.04e-06	6.85e-05	75.0371	53.1012	21.936	4.45523	25.3675	17.9517
ENSBTAG00000006493	CLP1	Polyribonucleotide 5'-hydroxyl-kinase Clp1 [Source:UniProtKB/Swiss-Prot;Acc:A2VE01]	protein_coding	82265071	82268175	1	15	ENSBTAT00000008507	506507	-0.838496	4.02297	21.208	4.12e-06	6.97e-05	11.4363	20.2683	-8.83194	3.14273	6.53877	11.5885
ENSBTAG00000038794	TMEM245	Transmembrane protein 245 [Source:UniProtKB/Swiss-Prot;Acc:E1BD52]	protein_coding	100295620	100362311	-1	8	ENSBTAT00000053653	521172	0.653606	4.94484	21.2078	4.12e-06	6.97e-05	37.4814	23.6896	13.7918	3.78574	13.7194	8.67115
ENSBTAG00000004124	CPOX	\coproporphyrinogen-III oxidase, mitochondrial [Source:RefSeq peptide;Acc:NP_001179322]\""	protein_coding	42518056	42531538	-1	1	ENSBTAT00000005398	540283	-0.788773	4.12243	21.2001	4.14e-06	6.99e-05	12.4736	21.5434	-9.06984	3.18108	5.91445	10.215
ENSBTAG00000007644	GNG7	Guanine nucleotide-binding protein G(I)/G(S)/G(O) subunit gamma-7 [Source:UniProtKB/Swiss-Prot;Acc:P30671]	protein_coding	22200650	22338566	1	7	ENSBTAT00000010058	618399	-0.689982	7.6649	21.1948	4.15e-06	7e-05	154.449	249.397	-94.9486	6.56908	42.998	69.4313
ENSBTAG00000003712	MGC140823	protein FAM89B [Source:RefSeq peptide;Acc:NP_001068985]	protein_coding	44420406	44422038	1	29	ENSBTAT00000004834	511465	0.647996	4.26201	21.1846	4.17e-06	7.02e-05	23.1138	14.6636	8.45023	3.07899	18.3589	11.647
ENSBTAG00000016374	OGFRL1	Uncharacterized protein [Source:UniProtKB/TrEMBL;Acc:F1N3J9]	protein_coding	10634786	10645611	1	9	ENSBTAT00000021778	519626	-0.850659	5.07139	21.1509	4.25e-06	7.14e-05	23.717	42.7815	-19.0645	4.25282	20.8593	37.6267
ENSBTAG00000004804	RRN3	RNA polymerase I-specific transcription initiation factor RRN3 [Source:RefSeq peptide;Acc:NP_001179361]	protein_coding	13778681	13805653	1	25	ENSBTAT00000006308	515964	0.556986	5.70741	21.1487	4.25e-06	7.14e-05	62.1171	42.1268	19.9903	4.32123	22.547	15.291
ENSBTAG00000019155	FRS2	Uncharacterized protein [Source:UniProtKB/TrEMBL;Acc:E1B7I9]	protein_coding	44127711	44133546	-1	5	ENSBTAT00000025495	538624	0.815614	4.16924	21.1357	4.28e-06	7.18e-05	22.718	12.9134	9.80457	3.29345	14.8775	8.45673
ENSBTAG00000020999	DDB2	DNA damage-binding protein 2 [Source:UniProtKB/Swiss-Prot;Acc:Q0VBY8]	protein_coding	78289541	78309815	1	15	ENSBTAT00000027965	519357	-0.471692	6.13183	21.1196	4.31e-06	7.23e-05	58.5564	80.9963	-22.44	4.488	34.4652	47.6729
ENSBTAG00000013495	WDFY3	Uncharacterized protein [Source:UniProtKB/TrEMBL;Acc:E1BPS3]	protein_coding	101289985	101484302	-1	6	\ENSBTAT00000061443, ENSBTAT00000017949\""	537096	-0.901387	7.42363	21.1045	4.35e-06	7.27e-05	118.755	222.296	-103.541	6.69406	NA	NA
ENSBTAG00000016594	PIGQ	Uncharacterized protein [Source:UniProtKB/TrEMBL;Acc:E1B721]	protein_coding	502771	511059	1	25	ENSBTAT00000022073	NA	0.797493	4.40327	21.0819	4.4e-06	7.35e-05	26.5507	15.1581	11.3926	3.51003	12.1569	6.9405
ENSBTAG00000009513	TGFBI	transforming growth factor-beta-induced protein ig-h3 precursor [Source:RefSeq peptide;Acc:NP_001192331]	protein_coding	49059242	49095515	1	7	ENSBTAT00000012519	539596	-0.700874	9.23721	21.0782	4.41e-06	7.36e-05	460.401	746.463	-286.063	8.16019	215.342	349.141
ENSBTAG00000007281	SEMA6C	Uncharacterized protein [Source:UniProtKB/TrEMBL;Acc:E1BG65]	protein_coding	19717720	19728131	1	3	ENSBTAT00000009575	524464	-1.81369	1.16654	21.0723	4.42e-06	7.37e-05	0.80764	2.95743	-2.14979	1.10419	0.273683	1.00218
ENSBTAG00000012962	SARS	\Serine--tRNA ligase, cytoplasmic [Source:UniProtKB/Swiss-Prot;Acc:Q9GMB8]\""	protein_coding	34283445	34303242	-1	3	ENSBTAT00000017232	281476	-0.562303	9.51092	21.0577	4.46e-06	7.41e-05	587.914	868.989	-281.075	8.13481	329.364	486.829
ENSBTAG00000027879	BRP44L	Mitochondrial pyruvate carrier 1 [Source:UniProtKB/Swiss-Prot;Acc:Q3ZCG2]	protein_coding	102880277	102893601	-1	9	ENSBTAT00000040201	767977	0.629629	5.24106	21.0429	4.49e-06	7.46e-05	45.7902	29.3807	16.4094	4.03645	47.7478	30.6369
ENSBTAG00000011905	RRAS2	ras-related protein R-Ras2 [Source:RefSeq peptide;Acc:NP_001092480]	protein_coding	38900251	38977399	1	15	ENSBTAT00000015794	519269	0.648622	4.97264	21.0335	4.51e-06	7.49e-05	38.1566	24.3625	13.7941	3.78598	22.9997	14.685
ENSBTAG00000033669	BT.42400	interleukin-17 receptor C precursor [Source:RefSeq peptide;Acc:NP_001068646]	protein_coding	16873474	16885025	-1	22	\ENSBTAT00000061562, ENSBTAT00000014374\""	504855	-0.938389	3.68049	20.9562	4.7e-06	7.76e-05	8.59086	16.2372	-7.64639	2.93478	NA	NA
ENSBTAG00000007402	ZFAND2A	AN1-type zinc finger protein 2A [Source:RefSeq peptide;Acc:NP_001077231]	protein_coding	42221370	42229176	1	25	ENSBTAT00000009732	613974	0.887764	3.50347	20.9589	4.69e-06	7.76e-05	14.382	7.8287	6.55329	2.71222	8.13922	4.4305
ENSBTAG00000034611	BT.91405	Uncharacterized protein [Source:UniProtKB/TrEMBL;Acc:E1BNB8]	protein_coding	2120377	2121226	1	16	ENSBTAT00000049024	NA	1.8293	1.98762	20.9593	4.69e-06	7.76e-05	5.78372	1.53409	4.24962	2.08734	16.0659	4.26137
ENSBTAG00000002125	BT.101003	guanine nucleotide-binding protein G(olf) subunit alpha [Source:RefSeq peptide;Acc:NP_001096024]	protein_coding	43111844	43163936	1	24	ENSBTAT00000002747	100124520	-0.945572	4.64972	20.9344	4.75e-06	7.83e-05	16.8366	32.414	-15.5774	3.96138	5.30622	10.2156
ENSBTAG00000004861	EIF3F	Uncharacterized protein [Source:UniProtKB/TrEMBL;Acc:E1BLZ8]	protein_coding	45130568	45138822	-1	15	ENSBTAT00000049219	513793	0.512298	7.59358	20.9379	4.74e-06	7.83e-05	226.987	158.743	68.2447	6.09265	185.903	130.01
ENSBTAG00000017273	LRRC25	leucine-rich repeat-containing protein 25 precursor [Source:RefSeq peptide;Acc:NP_777113]	protein_coding	4704033	4708458	1	7	ENSBTAT00000022955	282599	-0.984997	4.11423	20.9296	4.76e-06	7.84e-05	11.3541	22.3675	-11.0134	3.46119	8.21568	16.1848
ENSBTAG00000008411	PLEKHO2	pleckstrin homology domain-containing family O member 2 [Source:RefSeq peptide;Acc:NP_001069751]	protein_coding	45281371	45303690	-1	10	ENSBTAT00000011069	613696	-0.595321	7.48085	20.9172	4.8e-06	7.87e-05	141.725	213.96	-72.2347	6.17462	39.2047	59.1867
ENSBTAG00000015133	CCR7	C-C chemokine receptor type 7 precursor [Source:RefSeq peptide;Acc:NP_001020101]	protein_coding	41428917	41440070	-1	19	ENSBTAT00000053921	510668	1.024	7.3284	20.9194	4.79e-06	7.87e-05	216.593	105.438	111.155	6.79643	101.164	49.2472
ENSBTAG00000017287	BT.26851	DNA damage-regulated autophagy modulator protein 1 [Source:RefSeq peptide;Acc:NP_001026937]	protein_coding	66043815	66079316	1	5	ENSBTAT00000022976	533992	-0.961751	4.14701	20.9017	4.83e-06	7.93e-05	11.7859	22.9477	-11.1618	3.48049	4.48303	8.72866
ENSBTAG00000014546	BT.49447	C-type lectin domain family 7 member A [Source:RefSeq peptide;Acc:NP_001027022]	protein_coding	100280955	100295523	1	5	\ENSBTAT00000019331, ENSBTAT00000019330\""	532865	-1.60321	2.20727	20.8697	4.92e-06	8.05e-05	2.17793	6.42538	-4.24744	2.08659	NA	NA
ENSBTAG00000017922	DOLPP1	dolichyldiphosphatase 1 [Source:RefSeq peptide;Acc:NP_001178970]	protein_coding	99563895	99573250	1	11	ENSBTAT00000023834	504908	-0.896936	3.38364	20.8588	4.94e-06	8.08e-05	7.0759	13.0198	-5.94386	2.5714	3.26229	6.00266
ENSBTAG00000006998	RASGRP4	RAS guanyl-releasing protein 4 [Source:UniProtKB/Swiss-Prot;Acc:Q1LZ97]	protein_coding	48481124	48494788	-1	18	ENSBTAT00000044847	529375	-0.634525	7.25748	20.8556	4.95e-06	8.08e-05	119.332	185.25	-65.9183	6.04261	53.729	83.4086
ENSBTAG00000004953	ELK4	ETS domain-containing protein Elk-4 [Source:RefSeq peptide;Acc:NP_001075081]	protein_coding	3208946	3219936	-1	16	\ENSBTAT00000063964, ENSBTAT00000006514\""	540309	0.549846	5.75166	20.8544	4.96e-06	8.08e-05	63.837	43.6531	20.1839	4.33514	NA	NA
ENSBTAG00000008635	SULT1A1	Sulfotransferase 1A1 [Source:UniProtKB/Swiss-Prot;Acc:P50227]	protein_coding	26381308	26385156	-1	25	\ENSBTAT00000011388, ENSBTAT00000052354\""	282485	-0.772532	7.08733	20.8395	4.99e-06	8.12e-05	100.123	170.725	-70.6015	6.14163	NA	NA
ENSBTAG00000005055	TXK	tyrosine-protein kinase TXK [Source:RefSeq peptide;Acc:NP_001193077]	protein_coding	68405247	68449203	-1	6	ENSBTAT00000006670	504782	0.660246	5.90371	20.8364	5e-06	8.12e-05	73.3316	46.196	27.1356	4.76211	42.2904	26.6413
ENSBTAG00000002837	TOR1B	Uncharacterized protein [Source:UniProtKB/TrEMBL;Acc:F1MBM5]	protein_coding	100210927	100215693	1	11	ENSBTAT00000003678	533928	0.669917	5.79688	20.8418	4.99e-06	8.12e-05	68.024	42.7107	25.3133	4.66182	77.5644	48.7009
ENSBTAG00000017994	MAX	protein max [Source:RefSeq peptide;Acc:NP_001099103]	protein_coding	77515539	77541594	-1	10	ENSBTAT00000023939	540616	-0.694897	6.32094	20.8322	5.01e-06	8.13e-05	60.5616	98.1315	-37.5698	5.2315	89.8541	145.596
ENSBTAG00000005961	CDC42SE2	CDC42 small effector protein 2 [Source:UniProtKB/Swiss-Prot;Acc:A6QLJ4]	protein_coding	24318564	24436629	-1	7	ENSBTAT00000052263	789618	0.524502	7.93186	20.8264	5.03e-06	8.14e-05	287.71	199.901	87.8086	6.45629	87.0266	60.4662
ENSBTAG00000009383	BT.37915	kinesin-like protein KIF11 [Source:RefSeq peptide;Acc:NP_001179114]	protein_coding	14042393	14087768	1	26	ENSBTAT00000012347	508467	-0.995496	3.45592	20.7894	5.13e-06	8.29e-05	7.09982	14.2075	-7.10764	2.82937	1.86494	3.73193
ENSBTAG00000011398	PRR7	proline-rich protein 7 [Source:RefSeq peptide;Acc:NP_001178988]	protein_coding	40310286	40311313	1	7	ENSBTAT00000015147	538641	1.22895	2.79582	20.7867	5.13e-06	8.29e-05	9.27685	3.87495	5.4019	2.43347	11.4529	4.78389
ENSBTAG00000043432	SNORD44	Small nucleolar RNA SNORD44 [Source:RFAM;Acc:RF00287]	snoRNA	56693109	56693169	-1	16	ENSBTAT00000060424	NA	1.24504	2.17245	20.7846	5.14e-06	8.29e-05	6.07011	2.57602	3.49409	1.80492	Inf	Inf
ENSBTAG00000003196	PAPSS2	bifunctional 3'-phosphoadenosine 5'-phosphosulfate synthase 2 [Source:RefSeq peptide;Acc:NP_001069543]	protein_coding	9365644	9402403	1	26	ENSBTAT00000004152	536409	-1.0026	6.83252	20.758	5.21e-06	8.39e-05	75.2562	151.088	-75.8319	6.24473	38.2399	76.7724
ENSBTAG00000014548	FAM129A	protein Niban [Source:RefSeq peptide;Acc:NP_001178211]	protein_coding	67318525	67499532	-1	16	ENSBTAT00000019338	614787	-0.642535	6.89395	20.7588	5.21e-06	8.39e-05	92.4266	144.467	-52.0407	5.70157	30.7986	48.1397
ENSBTAG00000009431	SLC25A44	solute carrier family 25 member 44 [Source:RefSeq peptide;Acc:NP_001071325]	protein_coding	14627939	14644796	-1	3	ENSBTAT00000012410	505860	-0.529965	5.50766	20.7508	5.23e-06	8.41e-05	36.9807	53.2055	-16.2248	4.02013	10.2924	14.8081
ENSBTAG00000013046	MPP1	55 kDa erythrocyte membrane protein [Source:UniProtKB/Swiss-Prot;Acc:Q17QN6]	protein_coding	39003631	39036435	1	X	ENSBTAT00000017340	510998	-0.675531	6.90472	20.7297	5.29e-06	8.49e-05	91.9561	146.43	-54.4736	5.76749	45.8634	73.0323
ENSBTAG00000000819	RFX3	Uncharacterized protein [Source:UniProtKB/TrEMBL;Acc:F1MW17]	protein_coding	41458921	41577023	1	8	ENSBTAT00000001085	538070	0.92978	3.79297	20.7046	5.36e-06	8.59e-05	17.963	9.31852	8.64446	3.11178	8.15758	4.23184
ENSBTAG00000019512	BT.65227	glucose-6-phosphate dehydrogenase [Source:RefSeq peptide;Acc:NP_001231064]	protein_coding	40484795	40500923	-1	X	ENSBTAT00000025996	281179	-0.522124	8.34237	20.6702	5.46e-06	8.72e-05	266.118	381.797	-115.679	6.85399	166.116	238.326
ENSBTAG00000047504	U1	U1 spliceosomal RNA [Source:RFAM;Acc:RF00003]	snRNA	45406961	45407124	-1	21	ENSBTAT00000065933	NA	1.70723	2.71607	20.6738	5.45e-06	8.72e-05	9.75599	3.00125	6.75473	2.7559	Inf	Inf
ENSBTAG00000021573	DCAF12	DDB1- and CUL4-associated factor 12 [Source:UniProtKB/Swiss-Prot;Acc:Q3MHH0]	protein_coding	76828792	76868169	-1	8	ENSBTAT00000028744	525161	-0.48462	7.30306	20.6522	5.51e-06	8.79e-05	131.406	183.473	-52.0675	5.70231	36.4408	50.8799
ENSBTAG00000017676	TPK1	Thiamin pyrophosphokinase 1 [Source:UniProtKB/Swiss-Prot;Acc:Q5E9T4]	protein_coding	108539467	108922091	-1	4	\ENSBTAT00000023510, ENSBTAT00000044036\""	788066	0.789042	3.38562	20.6327	5.56e-06	8.87e-05	12.9742	7.50226	5.47196	2.45206	NA	NA
ENSBTAG00000033735	KIAA1033	Uncharacterized protein [Source:UniProtKB/TrEMBL;Acc:G5E600]	protein_coding	68979110	69034136	1	5	ENSBTAT00000047810	\783379, 785570\""	-0.695084	5.14101	20.626	5.58e-06	8.89e-05	26.6843	43.1802	-16.4958	4.04403	7.56359	12.2393
ENSBTAG00000005408	CLK1	dual specificity protein kinase CLK1 [Source:RefSeq peptide;Acc:NP_001095741]	protein_coding	89920586	89927819	-1	2	ENSBTAT00000007115	613808	-0.598417	7.21473	20.6236	5.59e-06	8.89e-05	117.791	178.435	-60.6436	5.92228	67.1559	101.73
ENSBTAG00000010792	SEH1L	Nucleoporin SEH1 [Source:UniProtKB/Swiss-Prot;Acc:A7YY75]	protein_coding	43639269	43659101	1	24	ENSBTAT00000049050	506509	0.513386	6.92998	20.5921	5.68e-06	9.03e-05	143.483	100.155	43.3279	5.43723	41.8439	29.2081
ENSBTAG00000012857	CNNM2	metal transporter CNNM2 [Source:RefSeq peptide;Acc:NP_001178101]	protein_coding	23795436	23972895	1	26	ENSBTAT00000017085	504632	0.920319	3.39135	20.5784	5.72e-06	9.08e-05	13.4558	7.16165	6.29413	2.65401	4.07504	2.16888
ENSBTAG00000007316	BT.93595	bifunctional heparan sulfate N-deacetylase/N-sulfotransferase 3 [Source:RefSeq peptide;Acc:NP_001071429]	protein_coding	8056468	8251738	-1	6	\ENSBTAT00000064652, ENSBTAT00000009623\""	524136	1.93536	1.83263	20.5744	5.74e-06	9.09e-05	5.32973	1.30219	4.02755	2.0099	NA	NA
ENSBTAG00000042868	SNORA67	Small nucleolar RNA SNORA67 [Source:RFAM;Acc:RF00272]	snoRNA	27920359	27920502	1	19	ENSBTAT00000059860	NA	1.51276	1.35671	20.5482	5.81e-06	9.2e-05	3.43151	1.19554	2.23597	1.1609	Inf	Inf
ENSBTAG00000015718	CASP8	caspase-8 [Source:RefSeq peptide;Acc:NP_001039435]	protein_coding	90278155	90301820	1	2	ENSBTAT00000038313	507481	-0.628402	6.29809	20.5067	5.94e-06	9.39e-05	61.582	95.1609	-33.5789	5.06948	23.186	35.8287
ENSBTAG00000031397	P2RY13	P2Y purinoceptor 13 [Source:RefSeq peptide;Acc:NP_001091621]	protein_coding	117692321	117695064	1	1	ENSBTAT00000014989	782774	-1.67456	3.97534	20.4959	5.98e-06	9.43e-05	7.24277	23.1024	-15.8596	3.98729	2.63949	8.41924
ENSBTAG00000004716	RETN	Resistin [Source:UniProtKB/Swiss-Prot;Acc:Q762I5]	protein_coding	17737516	17738903	1	7	ENSBTAT00000006189	369020	-1.12345	3.45057	20.4758	6.04e-06	9.52e-05	6.59428	14.3943	-7.80004	2.96348	11.4683	25.0336
ENSBTAG00000012640	S100A8	Protein S100-A8 [Source:UniProtKB/Swiss-Prot;Acc:P28782]	protein_coding	17146918	17147898	1	3	ENSBTAT00000016774	616818	-1.14299	8.5696	20.4301	6.18e-06	9.74e-05	235.543	522.15	-286.607	8.16293	596.31	1321.9
ENSBTAG00000045854	BT.97257	Uncharacterized protein [Source:UniProtKB/TrEMBL;Acc:G5E6Q9]	protein_coding	62895516	62898446	1	18	ENSBTAT00000064016	\100301222, 100852077\""	-1.09933	4.93559	20.4245	6.2e-06	9.74e-05	19.159	41.3294	-22.1704	4.47056	20.9847	45.2676
ENSBTAG00000005807	MICU1	\Calcium uptake protein 1, mitochondrial [Source:UniProtKB/Swiss-Prot;Acc:Q0IIL1]\""	protein_coding	28562368	28777941	-1	28	ENSBTAT00000007636	507899	-0.735097	5.6388	20.4194	6.22e-06	9.74e-05	37.1768	61.5515	-24.3747	4.60731	15.8401	26.2256
ENSBTAG00000018425	PSMD7	26S proteasome non-ATPase regulatory subunit 7 [Source:UniProtKB/Swiss-Prot;Acc:Q3ZBD0]	protein_coding	37108019	37115996	-1	18	ENSBTAT00000024515	512456	-0.522947	5.74904	20.4217	6.21e-06	9.74e-05	43.9469	62.948	-19.0011	4.24801	39.3085	56.3041
ENSBTAG00000007648	NET1	neuroepithelial cell-transforming gene 1 protein [Source:RefSeq peptide;Acc:NP_001029468]	protein_coding	43526442	43538233	-1	13	ENSBTAT00000010066	507365	0.62928	5.86517	20.4265	6.2e-06	9.74e-05	70.8263	45.6786	25.1477	4.65235	22.4276	14.4644
ENSBTAG00000045293	SNORA48	Small nucleolar RNA SNORA48 [Source:RFAM;Acc:RF00554]	snoRNA	27918316	27918460	1	19	ENSBTAT00000062726	NA	1.63815	1.01194	20.3995	6.28e-06	9.83e-05	2.66531	0.817547	1.84777	0.885782	Inf	Inf
ENSBTAG00000018823	GRN	granulins precursor [Source:RefSeq peptide;Acc:NP_001070482]	protein_coding	44775157	44782140	1	19	ENSBTAT00000054338	767942	-0.65256	8.90303	20.3804	6.35e-06	9.92e-05	372.335	583.468	-211.132	7.722	175.134	274.444
ENSBTAG00000007828	SLA	src-like-adapter [Source:RefSeq peptide;Acc:NP_001019704]	protein_coding	9334778	9371281	1	14	ENSBTAT00000010298	513589	0.594298	8.69676	20.3731	6.37e-06	9.94e-05	500.3	329.435	170.866	7.41672	173.776	114.427
ENSBTAG00000012442	CATB	Cathepsin B Cathepsin B light chain Cathepsin B heavy chain [Source:UniProtKB/Swiss-Prot;Acc:P07688]	protein_coding	7414945	7423429	1	8	ENSBTAT00000036795	281105	-0.832235	9.24798	20.3673	6.39e-06	9.96e-05	437.815	777.48	-339.665	8.40797	221.342	393.063
ENSBTAG00000015908	MBOAT7	Lysophospholipid acyltransferase 7 [Source:UniProtKB/Swiss-Prot;Acc:Q0VCY6]	protein_coding	63397970	63412141	1	18	ENSBTAT00000021152	504236	-0.558626	6.89427	20.3417	6.48e-06	0.000100801	95.8742	140.997	-45.1224	5.49577	41.7025	61.3295
ENSBTAG00000025212	BT.28199	\probable histidyl-tRNA synthetase, mitochondrial precursor [Source:RefSeq peptide;Acc:NP_001091602]\""	protein_coding	53500352	53507322	1	7	ENSBTAT00000035338	615182	-0.624716	5.01526	20.3329	6.51e-06	0.000101136	25.2091	38.7258	-13.5166	3.75666	10.4646	16.0755
ENSBTAG00000007237	BT.25661	mitotic checkpoint serine/threonine-protein kinase BUB1 beta [Source:RefSeq peptide;Acc:NP_001138645]	protein_coding	35903021	35958915	1	10	ENSBTAT00000009521	\100851213, 537027\""	-1.33755	2.80797	20.2926	6.65e-06	0.000103161	3.7875	9.56189	-5.77438	2.52967	1.01787	2.56971
ENSBTAG00000023947	AVPI1	Arginine vasopressin-induced protein 1 [Source:UniProtKB/Swiss-Prot;Acc:Q3SZR0]	protein_coding	18711832	18719926	-1	26	ENSBTAT00000032947	614488	1.53262	1.77184	20.2738	6.71e-06	0.000104047	4.77226	1.60861	3.16365	1.66159	3.61809	1.21957
ENSBTAG00000007166	CAMKK1	calcium/calmodulin-dependent protein kinase kinase 1 [Source:RefSeq peptide;Acc:NP_001179180]	protein_coding	25106724	25135095	-1	19	ENSBTAT00000009431	510260	-1.22568	3.98093	20.2709	6.72e-06	0.000104075	9.12503	21.4686	-12.3436	3.62569	4.47964	10.5393
ENSBTAG00000017747	PLSCR3	phospholipid scramblase 3 [Source:RefSeq peptide;Acc:NP_001039518]	protein_coding	27706379	27710913	-1	19	ENSBTAT00000023596	510355	0.651949	6.40167	20.2496	6.8e-06	0.000105105	103.2	65.3011	37.899	5.24409	52.4125	33.1646
ENSBTAG00000010904	PA1	PAXIP1-associated protein 1 [Source:UniProtKB/Swiss-Prot;Acc:Q1LZ80]	protein_coding	26681934	26689460	-1	25	\ENSBTAT00000014478, ENSBTAT00000045230\""	513650	-0.542837	5.64921	20.2117	6.93e-06	0.000107076	40.5314	59.0207	-18.4893	4.20862	NA	NA
ENSBTAG00000008973	BT.48981	ankyrin repeat and SOCS box protein 6 [Source:RefSeq peptide;Acc:NP_001192590]	protein_coding	100052126	100057352	-1	11	ENSBTAT00000011810	509719	0.723001	4.7095	20.1667	7.1e-06	0.000109487	32.3963	19.4579	12.9383	3.69358	15.6428	9.39543
ENSBTAG00000019552	PGRMC1	membrane-associated progesterone receptor component 1 [Source:RefSeq peptide;Acc:NP_001068601]	protein_coding	3468827	3477212	1	X	ENSBTAT00000026053	317706	0.645724	5.18837	20.15	7.16e-06	0.000110307	44.1755	28.2638	15.9117	3.99202	23.7887	15.2201
ENSBTAG00000015222	C1orf63	chromosome 1 open reading frame 63 [Source:HGNC Symbol;Acc:25234]	protein_coding	128302962	128306994	1	2	ENSBTAT00000020254	615263	-0.734029	4.77787	20.1169	7.29e-06	0.000112093	20.2843	33.8548	-13.5705	3.7624	10.5373	17.5869
ENSBTAG00000008040	SPG20	Spartin [Source:UniProtKB/Swiss-Prot;Acc:A0JNJ3]	protein_coding	25199123	25229866	1	12	ENSBTAT00000010577	534027	-1.33872	3.15598	20.0725	7.46e-06	0.000114441	4.84245	12.1497	-7.30725	2.86933	1.75197	4.39569
ENSBTAG00000012847	FAM129B	Uncharacterized protein [Source:UniProtKB/TrEMBL;Acc:F1MD34]	protein_coding	98232719	98251825	-1	11	ENSBTAT00000017069	613747	0.829434	4.94236	20.0742	7.45e-06	0.000114441	39.0788	21.9144	17.1644	4.10134	16.9466	9.50321
ENSBTAG00000008472	CRNKL1	crooked neck-like protein 1 [Source:RefSeq peptide;Acc:NP_001193451]	protein_coding	39903829	39927979	-1	13	ENSBTAT00000011148	526536	-0.541785	5.97494	20.0623	7.5e-06	0.000114905	50.9465	74.161	-23.2145	4.53696	20.1768	29.3707
ENSBTAG00000007266	BT.74315	ATP-dependent RNA helicase DDX55 [Source:RefSeq peptide;Acc:NP_001039472]	protein_coding	54308683	54325984	-1	17	ENSBTAT00000009556	508581	-0.599856	4.9706	20.0418	7.58e-06	0.000116	24.614	37.4285	-12.8145	3.67971	11.3585	17.272
ENSBTAG00000021870	FAM98B	Uncharacterized protein [Source:UniProtKB/TrEMBL;Acc:F1MH61]	protein_coding	34162005	34194793	1	10	\ENSBTAT00000029157, ENSBTAT00000063878, ENSBTAT00000065716\""	532711	-0.84282	3.52824	20.0335	7.61e-06	0.000116218	7.99872	14.3874	-6.38866	2.67551	NA	NA
ENSBTAG00000008645	ESRRA	steroid hormone receptor ERR1 [Source:RefSeq peptide;Acc:NP_001178302]	protein_coding	43221839	43228308	1	29	ENSBTAT00000036417	507834	-0.544722	6.19696	20.0351	7.6e-06	0.000116218	59.4087	86.4197	-27.011	4.75548	28.7276	41.789
ENSBTAG00000016158	BT.92700	aggrecan core protein precursor [Source:RefSeq peptide;Acc:NP_776406]	protein_coding	20800158	20868837	1	21	\ENSBTAT00000021512, ENSBTAT00000021514\""	280985	2.53899	1.59713	20.0268	7.64e-06	0.000116476	4.96551	0.793128	4.17238	2.06087	NA	NA
ENSBTAG00000013023	MAP4K4	Uncharacterized protein [Source:UniProtKB/TrEMBL;Acc:F1MI60]	protein_coding	6610556	6660137	1	11	ENSBTAT00000006458	NA	-0.664299	8.93178	19.9736	7.85e-06	0.000119615	377.131	596.248	-219.117	7.77556	100.945	159.595
ENSBTAG00000003861	CCDC75	Coiled-coil domain-containing protein 75 [Source:UniProtKB/Swiss-Prot;Acc:Q2KI19]	protein_coding	19564811	19578680	1	11	ENSBTAT00000005037	512655	-0.950079	3.74953	19.9644	7.89e-06	0.000119897	8.92295	17.3093	-8.38636	3.06804	9.53307	18.4928
ENSBTAG00000007523	STX4	Syntaxin-4 [Source:UniProtKB/Swiss-Prot;Acc:Q3SWZ3]	protein_coding	27413137	27418925	1	25	ENSBTAT00000009899	508675	-0.507885	5.99002	19.9646	7.89e-06	0.000119897	52.2135	74.1027	-21.8892	4.45215	40.041	56.8272
ENSBTAG00000001066	BT.27151	paired immunoglobulin-like type 2 receptor alpha precursor [Source:RefSeq peptide;Acc:NP_001193279]	protein_coding	36673965	36691626	-1	25	\ENSBTAT00000064957, ENSBTAT00000001412\""	100137734	-0.953051	7.69696	19.9267	8.05e-06	0.00012198	141.486	272.428	-130.942	7.03279	NA	NA
ENSBTAG00000013527	PGD	\6-phosphogluconate dehydrogenase, decarboxylating [Source:RefSeq peptide;Acc:NP_001137210]\""	protein_coding	44043496	44058198	-1	16	ENSBTAT00000017988	514939	-0.677971	8.64514	19.9284	8.04e-06	0.00012198	308.276	492.963	-184.686	7.52893	160.144	256.084
ENSBTAG00000007932	BT.44996	tyrosine-protein kinase HCK isoform 2 [Source:RefSeq peptide;Acc:NP_001032218]	protein_coding	62106257	62151619	1	13	\ENSBTAT00000056914, ENSBTAT00000037322\""	280814	-0.693354	8.29927	19.9198	8.08e-06	0.000122271	239.452	387.6	-148.148	7.21089	NA	NA
ENSBTAG00000018646	ATP6V1B2	\V-type proton ATPase subunit B, brain isoform [Source:UniProtKB/Swiss-Prot;Acc:P31408]\""	protein_coding	67798291	67824441	1	8	ENSBTAT00000024812	338082	-0.571904	6.62801	19.9126	8.11e-06	0.000122581	79.4027	117.66	-38.2578	5.25768	27.8998	41.3424
ENSBTAG00000013483	TAF1A	TATA box-binding protein-associated factor RNA polymerase I subunit A [Source:RefSeq peptide;Acc:NP_001039373]	protein_coding	26747506	26779536	-1	16	ENSBTAT00000017928	505051	-0.925277	3.91358	19.9062	8.13e-06	0.000122697	10.1406	19.3607	-9.22008	3.20478	5.81458	11.1013
ENSBTAG00000016494	RELT	Uncharacterized protein [Source:UniProtKB/TrEMBL;Acc:F1N3F7]	protein_coding	53663176	53669426	1	15	ENSBTAT00000021927	505716	-0.575219	5.60894	19.9061	8.13e-06	0.000122697	38.9224	57.8325	-18.91	4.24108	16.4022	24.371
ENSBTAG00000010007	MAPK13	mitogen-activated protein kinase 13 [Source:RefSeq peptide;Acc:NP_001014947]	protein_coding	10036666	10045045	1	23	ENSBTAT00000013198	535327	-1.08811	2.89609	19.8653	8.31e-06	0.000125189	4.47185	9.43312	-4.96127	2.31071	3.14697	6.63837
ENSBTAG00000012771	CSF1R	macrophage colony-stimulating factor 1 receptor precursor [Source:RefSeq peptide;Acc:NP_001068871]	protein_coding	63379475	63410973	-1	7	\ENSBTAT00000042906, ENSBTAT00000016977\""	509418	-1.06409	8.14563	19.8168	8.52e-06	0.000128097	183.912	382.228	-198.316	7.63166	NA	NA
ENSBTAG00000018011	APOBR	Uncharacterized protein [Source:UniProtKB/TrEMBL;Acc:E1BG05]	protein_coding	26314946	26318940	1	25	\ENSBTAT00000037341, ENSBTAT00000065319\""	504800	-0.654665	8.7959	19.8189	8.51e-06	0.000128097	345.949	543.278	-197.329	7.62446	NA	NA
ENSBTAG00000009805	BT.26633	craniofacial development protein 2 [Source:RefSeq peptide;Acc:NP_777225]	protein_coding	2773286	2792471	-1	18	ENSBTAT00000012929	286876	-0.500871	6.69707	19.7908	8.64e-06	0.000129689	85.7918	121.194	-35.4018	5.14575	45.4165	64.1575
ENSBTAG00000001361	NMNAT1	Nicotinamide mononucleotide adenylyltransferase 1 [Source:UniProtKB/Swiss-Prot;Acc:Q0VD50]	protein_coding	44457295	44462940	-1	16	ENSBTAT00000056287	522863	-1.1025	2.26382	19.7855	8.66e-06	0.000129891	2.7916	6.10275	-3.31115	1.72733	2.89886	6.33723
ENSBTAG00000016276	HAL	Histidine ammonia-lyase [Source:UniProtKB/Swiss-Prot;Acc:A7YWP4]	protein_coding	60618663	60641990	-1	5	ENSBTAT00000021649	615205	-1.91139	2.02272	19.7794	8.69e-06	0.000130115	1.50112	5.63433	-4.13321	2.04726	0.428402	1.60797
ENSBTAG00000006752	PFKFB4	\6-phosphofructo-2-kinase/fructose-2,6-biphosphatase 4 [Source:RefSeq peptide;Acc:NP_001179764]\""	protein_coding	51898015	51933996	1	22	ENSBTAT00000008887	534928	-0.892487	5.90251	19.7776	8.7e-06	0.000130115	41.4286	76.9553	-35.5267	5.15083	25.6207	47.5914
ENSBTAG00000012595	HRSP12	Ribonuclease UK114 [Source:UniProtKB/Swiss-Prot;Acc:Q3T114]	protein_coding	68412747	68420944	1	14	ENSBTAT00000016718	504390	-0.992936	5.887	19.7611	8.78e-06	0.000130923	39.2539	78.2874	-39.0335	5.28664	38.0367	75.8598
ENSBTAG00000010273	EREG	Uncharacterized protein [Source:UniProtKB/TrEMBL;Acc:E1BBE2]	protein_coding	91065006	91071187	1	6	ENSBTAT00000013571	100295476	2.29774	0.586632	19.7631	8.77e-06	0.000130923	2.08849	0.434665	1.65382	0.725802	3.26836	0.680227
ENSBTAG00000023628	C23H6ORF47	uncharacterized protein C6orf47 homolog [Source:RefSeq peptide;Acc:NP_001094737]	protein_coding	27457506	27459147	1	23	ENSBTAT00000032323	617546	-0.671669	4.7852	19.7236	8.95e-06	0.000133356	21.0024	33.3608	-12.3585	3.62743	12.7907	20.3172
ENSBTAG00000008223	NLRC4	NLR family CARD domain-containing protein 4 [Source:RefSeq peptide;Acc:NP_001179252]	protein_coding	14834022	14887359	-1	11	ENSBTAT00000010814	512480	-1.37039	4.26657	19.7208	8.96e-06	0.000133391	10.5648	27.057	-16.4922	4.04371	3.38289	8.66379
ENSBTAG00000005534	ENO3	Beta-enolase [Source:UniProtKB/Swiss-Prot;Acc:Q3ZC09]	protein_coding	27073498	27078655	-1	19	ENSBTAT00000007278	540303	-0.614552	5.19826	19.7113	9.01e-06	0.000133888	28.7009	44.0157	-15.3148	3.93685	19.945	30.5877
ENSBTAG00000034295	BT.18959	lymphocyte activation gene 3 protein precursor [Source:RefSeq peptide;Acc:NP_001232878]	protein_coding	104029019	104036158	-1	5	ENSBTAT00000048582	515155	1.12788	5.04202	19.691	9.1e-06	0.000135161	45.066	20.5842	24.4818	4.61364	24.3468	11.1206
ENSBTAG00000021830	ENPP1	ectonucleotide pyrophosphatase/phosphodiesterase family member 1 [Source:RefSeq peptide;Acc:NP_001193141]	protein_coding	70734253	70804135	1	9	ENSBTAT00000061365	615535	1.26275	3.57219	19.6807	9.15e-06	0.000135725	16.5234	6.83343	9.68996	3.27649	5.50596	2.27705
ENSBTAG00000011784	FGR	tyrosine-protein kinase Fgr [Source:RefSeq peptide;Acc:NP_001092461]	protein_coding	126276335	126291824	1	2	ENSBTAT00000015646	516133	-0.690626	8.78402	19.6575	9.26e-06	0.000137219	335.631	542.599	-206.968	7.69327	155.169	250.855
ENSBTAG00000016456	CDC42BPB	Uncharacterized protein [Source:UniProtKB/TrEMBL;Acc:E1BP72]	protein_coding	69279222	69333371	-1	21	ENSBTAT00000021879	508226	-1.58438	2.50398	19.6517	9.29e-06	0.00013747	2.61673	7.8879	-5.27117	2.39812	0.478116	1.44124
ENSBTAG00000002764	IGFLR1	IGF-like family receptor 1 [Source:UniProtKB/Swiss-Prot;Acc:A5PJC7]	protein_coding	46641558	46644180	-1	18	ENSBTAT00000003585	617594	-0.551743	5.8255	19.6212	9.44e-06	0.000139513	45.7748	66.8565	-21.0816	4.39791	33.7324	49.2678
ENSBTAG00000012796	ZNF428	zinc finger protein 428 [Source:RefSeq peptide;Acc:NP_001179293]	protein_coding	52165404	52174453	-1	18	ENSBTAT00000017001	540173	0.941199	3.21942	19.6014	9.54e-06	0.000140795	11.8574	6.15739	5.69999	2.51096	14.8032	7.68713
ENSBTAG00000014773	BT.12993	Uncharacterized protein [Source:UniProtKB/TrEMBL;Acc:F1N331]	protein_coding	77271070	77303644	1	7	ENSBTAT00000019652	NA	-0.991444	3.39376	19.5662	9.72e-06	0.000143247	6.81386	13.5231	-6.7092	2.74614	2.57418	5.10882
ENSBTAG00000010347	EZR	Ezrin [Source:UniProtKB/Swiss-Prot;Acc:P31976]	protein_coding	96598249	96643275	-1	9	ENSBTAT00000013663	281574	0.469525	10.5307	19.5585	9.76e-06	0.000143652	1719.61	1239.38	480.231	8.90759	635.95	458.35
ENSBTAG00000020535	PYCARD	apoptosis-associated speck-like protein containing a CARD [Source:RefSeq peptide;Acc:NP_777155]	protein_coding	27541409	27542740	-1	25	ENSBTAT00000027359	282846	-0.795199	5.75827	19.5399	9.85e-06	0.000144885	39.2582	67.997	-28.7388	4.84493	51.7236	89.5876
ENSBTAG00000021338	OAF	Uncharacterized protein [Source:UniProtKB/TrEMBL;Acc:E1BLL9]	protein_coding	31312383	31330638	1	15	ENSBTAT00000028443	514557	-1.60026	1.1598	19.5272	9.92e-06	0.000145615	0.876771	2.819	-1.94223	0.957716	0.805856	2.591
ENSBTAG00000005638	CABYR	calcium-binding tyrosine phosphorylation-regulated protein [Source:RefSeq peptide;Acc:NP_001033156]	protein_coding	32898259	32915397	-1	24	ENSBTAT00000031634	510319	1.21458	2.16337	19.5257	9.93e-06	0.000145615	5.89602	2.49994	3.39608	1.76387	2.74234	1.16276
ENSBTAG00000010388	MGAT4A	\alpha-1,3-mannosyl-glycoprotein 4-beta-N-acetylglucosaminyltransferase A [Source:RefSeq peptide;Acc:NP_803486]\""	protein_coding	3810019	3926273	-1	11	ENSBTAT00000013715	282276	0.586793	5.95981	19.5043	1e-05	0.000147075	74.5574	49.56	24.9974	4.64371	43.8315	29.1358
ENSBTAG00000020458	STX6	syntaxin-6 [Source:RefSeq peptide;Acc:NP_001075900]	protein_coding	63581738	63628883	-1	16	ENSBTAT00000027262	510909	-0.673432	6.52621	19.4971	1.01e-05	0.00014746	70.4911	112.649	-42.1581	5.39774	28.2643	45.1681
ENSBTAG00000018674	BT.48999	p21-activated protein kinase-interacting protein 1 [Source:RefSeq peptide;Acc:NP_001014852]	protein_coding	45276589	45287368	-1	23	ENSBTAT00000024854	505125	0.567483	5.33317	19.4897	1.01e-05	0.000147859	47.8322	32.2464	15.5858	3.96216	37.6928	25.4109
ENSBTAG00000045492	ANG	angiogenin-1 precursor [Source:RefSeq peptide;Acc:NP_001071612]	protein_coding	26429018	26445589	-1	10	ENSBTAT00000026126	777597	-1.0281	5.28057	19.4741	1.02e-05	0.000148712	25.3712	51.9043	-26.5331	4.72972	35.1402	71.8897
ENSBTAG00000034225	BT.92467	Uncharacterized protein [Source:UniProtKB/TrEMBL;Acc:F1N575]	protein_coding	566183	584480	-1	28	ENSBTAT00000048510	510413	0.591116	5.25818	19.4745	1.02e-05	0.000148712	45.7335	30.2425	15.4911	3.95336	26.0145	17.2028
ENSBTAG00000039695	KIAA1949	phostensin [Source:RefSeq peptide;Acc:NP_001070387]	protein_coding	28128194	28137021	1	23	ENSBTAT00000009151	539829	-0.538087	7.95763	19.4609	1.03e-05	0.000149572	202.081	293.631	-91.5496	6.51648	67.7443	98.4347
ENSBTAG00000004154	SKIL	ski-like protein [Source:RefSeq peptide;Acc:NP_001192876]	protein_coding	97824479	97843625	-1	1	ENSBTAT00000005438	527910	0.776638	4.76611	19.435	1.04e-05	0.000151428	34.0615	20.0562	14.0053	3.8079	16.1582	9.51431
ENSBTAG00000015727	IFI47	interferon gamma inducible protein 47 [Source:RefSeq peptide;Acc:NP_001029717]	protein_coding	41823772	41840054	-1	7	ENSBTAT00000020877	521987	-0.982411	6.28478	19.4032	1.06e-05	0.000153786	52.2775	103.475	-51.1973	5.678	29.1564	57.7104
ENSBTAG00000019339	ITPKB	Uncharacterized protein [Source:UniProtKB/TrEMBL;Acc:E1BAK0]	protein_coding	30390092	30490348	-1	16	ENSBTAT00000025755	NA	0.615908	6.01924	19.3811	1.07e-05	0.000155396	78.3838	50.923	27.4609	4.7793	54.661	35.5111
ENSBTAG00000023611	ZBTB32	zinc finger and BTB domain-containing protein 32 [Source:RefSeq peptide;Acc:NP_001178153]	protein_coding	46616259	46619888	1	18	ENSBTAT00000032282	785741	0.7447	7.39522	19.3618	1.08e-05	0.00015679	210.683	125.646	85.0369	6.41002	111.12	66.2688
ENSBTAG00000004034	SESN3	Uncharacterized protein [Source:UniProtKB/TrEMBL;Acc:F1MFJ7]	protein_coding	15502203	15523079	1	15	ENSBTAT00000005267	515914	0.589233	5.69853	19.3585	1.08e-05	0.000156875	62.2398	41.2074	21.0324	4.39454	43.4939	28.7962
ENSBTAG00000018517	VLDLR	very low-density lipoprotein receptor precursor [Source:RefSeq peptide;Acc:NP_776914]	protein_coding	42109679	42141155	-1	8	ENSBTAT00000047258	282123	-1.23577	4.16865	19.3558	1.08e-05	0.000156912	10.4447	24.5581	-14.1134	3.819	3.39997	7.99419
ENSBTAG00000004974	ZDHHC23	probable palmitoyltransferase ZDHHC23 [Source:RefSeq peptide;Acc:NP_001179243]	protein_coding	59064067	59074350	1	1	ENSBTAT00000006547	512177	0.898999	3.39186	19.3491	1.09e-05	0.000157281	13.2335	7.12716	6.1063	2.6103	8.95969	4.82543
ENSBTAG00000003069	MAN1C1	Uncharacterized protein [Source:UniProtKB/TrEMBL;Acc:E1B7B0]	protein_coding	127888646	128008111	-1	2	ENSBTAT00000061594	615012	0.808414	4.01666	19.3445	1.09e-05	0.000157292	20.3306	11.4367	8.89394	3.15282	9.58089	5.38959
ENSBTAG00000002249	NAALADL1	N-acetylated-alpha-linked acidic dipeptidase-like protein [Source:RefSeq peptide;Acc:NP_001093778]	protein_coding	43919968	43936194	-1	29	ENSBTAT00000009725	506692	1.12189	3.10617	19.3447	1.09e-05	0.000157292	11.5491	5.30846	6.24064	2.64169	4.2382	1.94806
ENSBTAG00000000640	VIMP	Selenoprotein S [Source:UniProtKB/Swiss-Prot;Acc:Q2KI76]	protein_coding	5385098	5394275	1	21	ENSBTAT00000000842	512276	0.575756	5.42249	19.3373	1.1e-05	0.000157699	51.2237	34.2177	17.006	4.08797	40.1125	26.7954
ENSBTAG00000017545	BT.47551	FCH domain only protein 2 [Source:RefSeq peptide;Acc:NP_001091588]	protein_coding	8471565	8595656	-1	20	\ENSBTAT00000023336, ENSBTAT00000023322\""	540808	-1.01255	4.73965	19.2392	1.15e-05	0.000165819	17.445	35.2894	-17.8444	4.1574	NA	NA
ENSBTAG00000013486	C12ORF66	UPF0536 protein C12orf66 homolog [Source:RefSeq peptide;Acc:NP_001193011]	protein_coding	49718467	49740885	1	5	ENSBTAT00000017932	535460	1.10942	2.47101	19.2216	1.16e-05	0.000167158	7.1898	3.34091	3.84889	1.94444	5.37354	2.49695
ENSBTAG00000040586	BT.104539	\serpin peptidase inhibitor, clade B like [Source:RefSeq peptide;Acc:NP_001099089]\""	protein_coding	62440124	62451599	-1	24	ENSBTAT00000065330	\786410, 787407, 100849454, 511106\""	2.8834	3.69341	19.1219	1.23e-05	0.000175918	22.1045	2.95791	19.1466	4.25901	13.324	1.78295
ENSBTAG00000048135	BT.97040	Uncharacterized protein [Source:UniProtKB/TrEMBL;Acc:G3N0V0]	protein_coding	71902471	71904001	1	20	ENSBTAT00000066155	NA	-1.20901	8.89183	19.1189	1.23e-05	0.000175992	286.98	661.245	-374.266	8.54792	292.538	674.052
ENSBTAG00000009727	ADIPOR1	adiponectin receptor protein 1 [Source:RefSeq peptide;Acc:NP_001029227]	protein_coding	55522005	55527367	-1	16	ENSBTAT00000040283	407235	0.508751	5.93765	19.1099	1.23e-05	0.00017661	71.8314	50.323	21.5085	4.42683	60.2108	42.1819
ENSBTAG00000012753	BRF1	Uncharacterized protein [Source:UniProtKB/TrEMBL;Acc:G3X7R9]	protein_coding	71187494	71234136	-1	21	ENSBTAT00000044278	NA	0.682023	5.70463	19.0919	1.25e-05	0.000178085	64.2106	39.6687	24.5419	4.61718	28.1996	17.4215
ENSBTAG00000021601	BT.42541	partitioning defective 6 homolog beta [Source:RefSeq peptide;Acc:NP_001091573]	protein_coding	79433478	79448501	1	13	ENSBTAT00000028786	539687	1.80443	1.42875	19.0675	1.26e-05	0.000180161	3.75747	1.10842	2.64905	1.40547	2.58957	0.763904
ENSBTAG00000004718	PUS7L	pseudouridylate synthase 7 homolog-like protein [Source:RefSeq peptide;Acc:NP_001192497]	protein_coding	36909426	36926975	1	5	ENSBTAT00000045587	505464	-0.818293	3.53201	19.0559	1.27e-05	0.000180839	8.14978	14.2158	-6.06602	2.60075	3.39291	5.91832
ENSBTAG00000005116	FKBP15	Peptidyl-prolyl cis-trans isomerase [Source:UniProtKB/TrEMBL;Acc:F1MNV8]	protein_coding	104112533	104171727	-1	8	ENSBTAT00000006746	783009	-0.66184	6.45515	19.0573	1.27e-05	0.000180839	67.8243	106.935	-39.1102	5.28947	18.7931	29.63
ENSBTAG00000017103	BT.78411	mitogen-activated protein kinase kinase kinase 13 [Source:RefSeq peptide;Acc:NP_001095323]	protein_coding	82301321	82426795	-1	1	ENSBTAT00000022739	505369	1.11996	2.64749	19.0456	1.28e-05	0.000181607	8.30608	3.85324	4.45284	2.15473	2.43723	1.13065
ENSBTAG00000008665	DIXDC1	Uncharacterized protein [Source:UniProtKB/TrEMBL;Acc:F1MD63]	protein_coding	22614860	22659906	1	15	ENSBTAT00000040095	541211	-0.664045	6.98778	19.0254	1.29e-05	0.000183334	97.761	154.758	-56.9967	5.83281	43.7801	69.3048
ENSBTAG00000012280	PGLYRP2	Uncharacterized protein [Source:UniProtKB/TrEMBL;Acc:E1BH94]	protein_coding	8702090	8707156	1	7	ENSBTAT00000047024	NA	-1.16233	2.34118	19.0208	1.29e-05	0.000183559	2.8529	6.45057	-3.59766	1.84706	1.60186	3.62188
ENSBTAG00000034918	IFIT2	Uncharacterized protein [Source:UniProtKB/TrEMBL;Acc:F1MQW8]	protein_coding	11069934	11071316	1	26	ENSBTAT00000049389	527528	-1.15935	7.6512	19.005	1.3e-05	0.000184234	122.78	275.782	-153.002	7.25741	88.778	199.409
ENSBTAG00000040331	GIMAP1	\GTPase, IMAP family member 1 [Source:RefSeq peptide;Acc:NP_001077146]\""	protein_coding	113952126	113959951	-1	4	ENSBTAT00000052584	512867	-0.721416	6.24821	19.0113	1.3e-05	0.000184234	57.1334	94.0352	-36.9017	5.20562	40.9559	67.4087
ENSBTAG00000011931	CD63	CD63 antigen [Source:UniProtKB/Swiss-Prot;Acc:Q9XSK2]	protein_coding	57854278	57857485	1	5	ENSBTAT00000015829	404156	-0.633743	6.90677	19.0067	1.3e-05	0.000184234	93.821	145.426	-51.6054	5.68945	110.378	171.09
ENSBTAG00000032163	LTV1	Protein LTV1 homolog [Source:UniProtKB/Swiss-Prot;Acc:Q0VC06]	protein_coding	82354181	82370631	1	9	ENSBTAT00000021934	507702	0.510172	5.65249	19.0081	1.3e-05	0.000184234	58.8712	41.3522	17.519	4.13085	31.9085	22.4131
ENSBTAG00000010365	SQRDL	\sulfide:quinone oxidoreductase, mitochondrial [Source:RefSeq peptide;Acc:NP_001035601]\""	protein_coding	65039298	65093133	-1	10	ENSBTAT00000013690	507858	-0.538393	8.06847	18.99	1.31e-05	0.000185476	218.227	317.035	-98.8075	6.62655	127.172	184.752
ENSBTAG00000000653	PPP1R16B	Protein phosphatase 1 regulatory inhibitor subunit 16B [Source:UniProtKB/Swiss-Prot;Acc:Q95N27]	protein_coding	68258627	68366080	1	13	ENSBTAT00000000858	282091	0.577046	7.87516	18.9876	1.32e-05	0.000185492	281.594	188.067	93.5272	6.54731	44.7615	29.8946
ENSBTAG00000007875	BT.106000	scaffold attachment factor B1 [Source:RefSeq peptide;Acc:NP_001093185]	protein_coding	19846208	19876661	-1	7	ENSBTAT00000002344	539785	-0.509853	8.91696	18.984	1.32e-05	0.000185633	399.403	566.464	-167.061	7.38423	140.982	199.952
ENSBTAG00000017939	BT.40032	Uncharacterized protein [Source:UniProtKB/TrEMBL;Acc:E1BG57]	protein_coding	34339763	34356206	-1	25	ENSBTAT00000023854	518768	0.545037	5.30138	18.9805	1.32e-05	0.000185759	46.4942	31.7648	14.7294	3.88063	12.7347	8.7003
ENSBTAG00000020431	DERL2	derlin-2 [Source:RefSeq peptide;Acc:NP_001030231]	protein_coding	26683195	26691719	1	19	ENSBTAT00000045508	508465	-0.523086	5.25676	18.9743	1.32e-05	0.000186157	31.1118	44.6122	-13.5004	3.75493	27.0537	38.7932
ENSBTAG00000009773	KREMEN1	Uncharacterized protein [Source:UniProtKB/TrEMBL;Acc:F1MRR1]	protein_coding	70568207	70601539	1	17	ENSBTAT00000029478	524357	-1.25514	3.51031	18.9321	1.35e-05	0.000190101	6.44406	15.3899	-8.94583	3.16121	4.37776	10.4551
ENSBTAG00000009578	BT.63222	PTK2 protein tyrosine kinase 2 [Source:RefSeq peptide;Acc:NP_001068718]	protein_coding	3870893	4065010	1	14	\ENSBTAT00000064860, ENSBTAT00000012605, ENSBTAT00000012601\""	506270	0.625999	5.79578	18.9226	1.36e-05	0.000190402	67.3086	43.3457	23.9628	4.58273	NA	NA
ENSBTAG00000001037	MAP4K2	mitogen-activated protein kinase kinase kinase kinase 2 [Source:RefSeq peptide;Acc:NP_001193204]	protein_coding	43648614	43661350	-1	29	ENSBTAT00000001378	520058	0.671893	8.54649	18.9241	1.36e-05	0.000190402	460.867	287.204	173.663	7.44015	164.772	102.683
ENSBTAG00000007791	KCNQ5	Uncharacterized protein [Source:UniProtKB/TrEMBL;Acc:F1MPK2]	protein_coding	12697727	12864358	1	9	\ENSBTAT00000010251, ENSBTAT00000065391\""	613605	0.813213	3.68875	18.9235	1.36e-05	0.000190402	16.0598	9.16559	6.89425	2.78539	NA	NA
ENSBTAG00000019988	BT.27662	guanine nucleotide-binding protein subunit alpha-15 [Source:RefSeq peptide;Acc:NP_001179643]	protein_coding	21907306	21926375	-1	7	ENSBTAT00000026624	532029	-0.744556	6.39731	18.918	1.36e-05	0.000190637	62.875	105.109	-42.2339	5.40033	28.4502	47.5606
ENSBTAG00000015578	SAP30	histone deacetylase complex subunit SAP30 [Source:RefSeq peptide;Acc:NP_001178053]	protein_coding	5610648	5615594	1	8	ENSBTAT00000020692	781150	-0.90963	3.81942	18.9107	1.37e-05	0.000190939	9.53437	17.8946	-8.36023	3.06354	10.9843	20.6159
ENSBTAG00000008952	RAP1GAP	rap1 GTPase-activating protein 1 [Source:RefSeq peptide;Acc:NP_001070356]	protein_coding	131706265	131776123	1	2	ENSBTAT00000011785	532839	-0.63434	5.08572	18.9126	1.37e-05	0.000190939	26.3109	40.7604	-14.4495	3.85295	8.21445	12.7257
ENSBTAG00000003820	GRAMD1A	Uncharacterized protein [Source:UniProtKB/TrEMBL;Acc:F6QVR0]	protein_coding	45932691	45957028	1	18	ENSBTAT00000004977	507027	0.613103	6.96888	18.9024	1.38e-05	0.000191552	151.404	98.6486	52.7552	5.72124	54.4422	35.4723
ENSBTAG00000018002	DTX3	protein deltex-3 [Source:RefSeq peptide;Acc:NP_001098863]	protein_coding	56201577	56205117	1	5	ENSBTAT00000044838	524779	0.710675	5.41374	18.8691	1.4e-05	0.000194706	52.6205	32.0906	20.53	4.35966	29.7291	18.1303
ENSBTAG00000017452	RCAN3	Calcipressin-3 [Source:UniProtKB/Swiss-Prot;Acc:Q2KIA1]	protein_coding	128984354	129018364	-1	2	ENSBTAT00000023194	506601	0.6622	6.57368	18.8633	1.4e-05	0.000195079	116.809	73.48	43.329	5.43726	42.1541	26.5175
ENSBTAG00000021334	C24H18orf32	UPF0729 protein C18orf32 homolog [Source:UniProtKB/Swiss-Prot;Acc:Q3ZC78]	protein_coding	49610404	49615823	-1	24	ENSBTAT00000028439	767921	0.582593	4.98913	18.7956	1.46e-05	0.0002019	37.8207	25.1883	12.6324	3.65905	17.7645	11.831
ENSBTAG00000013882	CHMP2A	charged multivesicular body protein 2a [Source:RefSeq peptide;Acc:NP_001029722]	protein_coding	65960799	65963496	-1	18	ENSBTAT00000018429	523847	-0.452605	6.25545	18.7878	1.46e-05	0.000202497	64.2577	87.7618	-23.5041	4.55484	70.0738	95.7054
ENSBTAG00000018768	HMGN1	Non-histone chromosomal protein HMG-14 [Source:UniProtKB/Swiss-Prot;Acc:P02316]	protein_coding	140906955	140913324	-1	1	ENSBTAT00000008696	614915	0.526337	6.29548	18.7811	1.47e-05	0.000202985	92.676	64.1439	28.5321	4.83452	77.359	53.5425
ENSBTAG00000011483	SCARF1	Uncharacterized protein [Source:UniProtKB/TrEMBL;Acc:F1ML32]	protein_coding	23309862	23319829	-1	19	ENSBTAT00000015261	616566	-0.847127	4.42688	18.772	1.47e-05	0.000203718	15.1721	27.0552	-11.8832	3.57085	5.96386	10.6349
ENSBTAG00000016204	C1RL	complement C1r subcomponent-like protein [Source:RefSeq peptide;Acc:NP_001179084]	protein_coding	103633960	103644323	1	5	\ENSBTAT00000021566, ENSBTAT00000065473\""	507633	-1.06051	4.31004	18.7506	1.49e-05	0.000205789	12.5129	26.107	-13.5941	3.76491	NA	NA
ENSBTAG00000004339	NA	uncharacterized protein LOC508153 [Source:RefSeq peptide;Acc:NP_001093792]	protein_coding	20422127	20429481	1	21	ENSBTAT00000005678	508153	-0.53113	5.59168	18.7481	1.49e-05	0.000205829	39.1881	56.5993	-17.4112	4.12194	16.6616	24.0643
ENSBTAG00000039634	NDNL2	melanoma-associated antigen G1 [Source:RefSeq peptide;Acc:NP_001071548]	protein_coding	28691425	28692943	-1	21	ENSBTAT00000056156	617494	0.562559	5.18628	18.7398	1.5e-05	0.00020649	43.2134	29.1121	14.1013	3.81775	28.4486	19.1653
ENSBTAG00000010888	MGC151567	platelet receptor Gi24 [Source:RefSeq peptide;Acc:NP_001073816]	protein_coding	28054082	28079127	-1	28	ENSBTAT00000047028	783068	-0.613814	8.99842	18.7067	1.52e-05	0.00020964	403.33	615.888	-212.558	7.73171	237.253	362.287
ENSBTAG00000007952	BT.48853	major vault protein [Source:RefSeq peptide;Acc:NP_001030394]	protein_coding	26661754	26681331	-1	25	ENSBTAT00000010451	516456	-0.486092	7.9586	18.7088	1.52e-05	0.00020964	207.545	289.43	-81.8857	6.35554	75.2518	104.942
ENSBTAG00000019508	SEC61A2	Protein transport protein Sec61 subunit alpha isoform 2 [Source:UniProtKB/Swiss-Prot;Acc:Q2KHX4]	protein_coding	12269034	12291725	-1	13	ENSBTAT00000025985	614128	0.563146	5.29409	18.6748	1.55e-05	0.000212938	46.6777	31.3646	15.3131	3.9367	24.4899	16.4557
ENSBTAG00000006221	GPR97	Uncharacterized protein [Source:UniProtKB/TrEMBL;Acc:F1MN89]	protein_coding	25733029	25753920	1	18	\ENSBTAT00000008168, ENSBTAT00000064892\""	529961	-1.3143	3.15586	18.6635	1.56e-05	0.000213813	4.89657	12.08	-7.18341	2.84467	NA	NA
ENSBTAG00000008034	LMAN2	vesicular integral-membrane protein VIP36 precursor [Source:RefSeq peptide;Acc:NP_001094779]	protein_coding	40185729	40206355	-1	7	ENSBTAT00000010569	790870	-0.459772	6.64047	18.6627	1.56e-05	0.000213813	83.7051	115.092	-31.3866	4.97208	51.9907	71.4855
ENSBTAG00000045316	SNORD11	Small nucleolar RNA SNORD11 [Source:RFAM;Acc:RF01182]	snoRNA	91220354	91220437	1	2	ENSBTAT00000062749	NA	1.97166	0.836584	18.6447	1.57e-05	0.000215608	2.51978	0.615091	1.90469	0.929556	Inf	NA
ENSBTAG00000021090	BT.88646	multidrug resistance-associated protein 1 [Source:RefSeq peptide;Acc:NP_776648]	protein_coding	14469282	14570639	1	25	ENSBTAT00000028094	281588	0.516542	7.25125	18.6345	1.58e-05	0.000216524	179.579	125.031	54.5487	5.76947	39.5114	27.5095
ENSBTAG00000014228	BT.70823	transcription factor EC [Source:RefSeq peptide;Acc:NP_001077208]	protein_coding	52589574	52812807	1	4	ENSBTAT00000018918	539016	-1.2566	4.26779	18.6163	1.6e-05	0.000218354	11.1393	26.6204	-15.4811	3.95244	7.31404	17.4789
ENSBTAG00000000656	BT.45162	\Nuclear factor of activated T-cells, cytoplasmic 1 [Source:UniProtKB/Swiss-Prot;Acc:P98201]\""	protein_coding	1018253	1099817	-1	24	ENSBTAT00000000859	511224	0.480528	6.77836	18.6039	1.61e-05	0.00021953	127.461	91.3087	36.1521	5.17601	37.9574	27.1914
ENSBTAG00000024715	PTPRJ	Uncharacterized protein [Source:UniProtKB/TrEMBL;Acc:F1MM04]	protein_coding	79043172	79060806	1	15	ENSBTAT00000034419	508150	-0.682812	7.21815	18.5764	1.63e-05	0.000222478	113.73	182.546	-68.8162	6.10468	98.8956	158.736
ENSBTAG00000013855	ORMDL3	ORM1-like protein 3 [Source:UniProtKB/Swiss-Prot;Acc:Q0VD15]	protein_coding	40907227	40913526	-1	19	ENSBTAT00000018402	615368	0.598611	7.90896	18.5578	1.65e-05	0.000224411	289.838	190.761	99.0779	6.63049	139.951	92.1104
ENSBTAG00000017597	ESCO1	Uncharacterized protein [Source:UniProtKB/TrEMBL;Acc:E1BF75]	protein_coding	35021780	35047784	1	24	ENSBTAT00000031059	535035	-0.868841	4.36869	18.5468	1.66e-05	0.000225461	14.3888	26.319	-11.9302	3.57655	5.38502	9.84991
ENSBTAG00000013761	STMN1	Stathmin [Source:UniProtKB/Swiss-Prot;Acc:Q3T0C7]	protein_coding	127773927	127779431	1	2	ENSBTAT00000018284	616317	0.630489	7.17929	18.5166	1.68e-05	0.00022855	176.14	113.385	62.7546	5.97165	179.368	115.463
ENSBTAG00000007053	ZFHX2	Uncharacterized protein [Source:UniProtKB/TrEMBL;Acc:E1BD77]	protein_coding	21245092	21257926	1	10	ENSBTAT00000009273	539758	0.894046	3.28579	18.5183	1.68e-05	0.00022855	12.2936	6.65515	5.63844	2.4953	1.59326	0.862512
ENSBTAG00000020936	NOD2	Nucleotide-binding oligomerization domain-containing protein 2 [Source:UniProtKB/Swiss-Prot;Acc:Q6E804]	protein_coding	19181972	19212607	1	18	ENSBTAT00000027887	444867	-0.887786	5.086	18.511	1.69e-05	0.000228977	23.4588	43.5199	-20.0611	4.32633	4.59616	8.52662
ENSBTAG00000015312	LTBR	tumor necrosis factor receptor superfamily member 3 precursor [Source:RefSeq peptide;Acc:NP_001096698]	protein_coding	104346662	104354420	-1	5	ENSBTAT00000020355	504653	-0.704404	4.96607	18.508	1.69e-05	0.000229084	23.517	38.127	-14.61	3.86889	11.1826	18.1298
ENSBTAG00000003639	BT.48490	engulfment and cell motility protein 2 [Source:RefSeq peptide;Acc:NP_001076860]	protein_coding	75812624	75839560	-1	13	ENSBTAT00000004747	508361	-0.443057	7.53327	18.501	1.7e-05	0.000229674	156.698	212.76	-56.0621	5.80895	44.9763	61.0677
ENSBTAG00000017490	PRKCSH	phospholipase D1 [Source:RefSeq peptide;Acc:NP_001095471]	protein_coding	96517509	96676250	1	1	ENSBTAT00000045023	514554	-0.955611	3.79949	18.4861	1.71e-05	0.000230966	9.23055	17.9044	-8.67388	3.11668	2.58631	5.01665
ENSBTAG00000021176	CRISPLD2	Cysteine-rich secretory protein LCCL domain-containing 2 [Source:UniProtKB/Swiss-Prot;Acc:A6QLZ7]	protein_coding	10985132	11050904	1	18	ENSBTAT00000028221	505329	-0.635278	7.42444	18.4877	1.71e-05	0.000230966	133.984	208.605	-74.6207	6.2215	33.3377	51.9047
ENSBTAG00000019581	PLEKHF2	pleckstrin homology domain-containing family F member 2 [Source:RefSeq peptide;Acc:NP_001091619]	protein_coding	71515117	71535602	-1	14	ENSBTAT00000026087	782597	0.543552	7.01866	18.4821	1.72e-05	0.000231201	153.73	105.358	48.3719	5.5961	55.7598	38.2147
ENSBTAG00000017955	KCNIP3	Calsenilin [Source:UniProtKB/TrEMBL;Acc:F1MVQ3]	protein_coding	2079469	2096936	1	11	ENSBTAT00000023873	100336497	2.10994	0.791591	18.479	1.72e-05	0.000231316	2.33819	0.506704	1.83148	0.873011	3.26562	0.707687
ENSBTAG00000019933	BT.21055	MAP kinase-interacting serine/threonine-protein kinase 1 [Source:RefSeq peptide;Acc:NP_001030435]	protein_coding	100126262	100172587	1	3	\ENSBTAT00000026556, ENSBTAT00000026554\""	525647	-0.441941	7.24024	18.4758	1.72e-05	0.000231453	127.916	173.395	-45.479	5.50713	NA	NA
ENSBTAG00000008487	VPS37D	vacuolar protein sorting-associated protein 37D [Source:RefSeq peptide;Acc:NP_001192647]	protein_coding	34091771	34096054	-1	25	ENSBTAT00000011185	539811	1.96878	0.932113	18.4487	1.75e-05	0.000234517	2.59306	0.626959	1.9661	0.975336	2.62721	0.635217
ENSBTAG00000012193	TTC28	Uncharacterized protein [Source:UniProtKB/TrEMBL;Acc:F1MF87]	protein_coding	69656038	69933993	-1	17	ENSBTAT00000031632	537659	1.11572	2.99532	18.4429	1.75e-05	0.000234965	10.6603	4.8869	5.77344	2.52943	1.51018	0.692294
ENSBTAG00000003757	DNAJA2	DnaJ homolog subfamily A member 2 [Source:UniProtKB/Swiss-Prot;Acc:Q2HJ94]	protein_coding	15431046	15442609	-1	18	ENSBTAT00000004890	360006	0.492606	5.93591	18.439	1.75e-05	0.000235195	71.4329	50.6158	20.8171	4.3797	41.3385	29.2915
ENSBTAG00000017401	TBK1	serine/threonine-protein kinase TBK1 [Source:RefSeq peptide;Acc:NP_001179684]	protein_coding	49502464	49542968	-1	5	ENSBTAT00000023134	533141	-0.847238	4.83027	18.4075	1.78e-05	0.000238667	20.0976	36.1568	-16.0592	4.00532	6.83825	12.3024
ENSBTAG00000014616	SEPSECS	Uncharacterized protein [Source:UniProtKB/TrEMBL;Acc:E1BPY3]	protein_coding	46251864	46286668	-1	6	ENSBTAT00000019464	518874	0.776833	4.39835	18.4069	1.78e-05	0.000238667	26.4606	15.4324	11.0282	3.46312	16.8646	9.83584
ENSBTAG00000004173	UBXN8	UBX domain-containing protein 8 [Source:UniProtKB/Swiss-Prot;Acc:Q2TBH5]	protein_coding	26008823	26026228	1	27	ENSBTAT00000005462	509646	-0.892615	4.38366	18.3916	1.8e-05	0.000240332	14.2971	26.7269	-12.4297	3.63572	11.2399	21.0117
ENSBTAG00000007804	RILPL2	RILP-like protein 2 [Source:UniProtKB/Swiss-Prot;Acc:A4IFK7]	protein_coding	54425952	54452508	1	17	ENSBTAT00000010264	533228	-0.644912	8.42975	18.3867	1.8e-05	0.000240426	268.733	418.445	-149.712	7.22604	196.299	305.657
ENSBTAG00000001729	DUSP10	Dual specificity protein phosphatase 10 [Source:UniProtKB/Swiss-Prot;Acc:Q0IID7]	protein_coding	25895751	25936864	-1	16	\ENSBTAT00000002265, ENSBTAT00000054652\""	541175	0.947469	3.37086	18.3875	1.8e-05	0.000240426	13.3048	6.86941	6.43537	2.68602	NA	NA
ENSBTAG00000013368	ANKRD22	ankyrin repeat domain-containing protein 22 [Source:RefSeq peptide;Acc:NP_001075048]	protein_coding	10542379	10570091	-1	26	ENSBTAT00000017781	504991	1.00953	4.36069	18.3792	1.81e-05	0.000241109	27.2196	13.5272	13.6924	3.7753	17.8723	8.88196
ENSBTAG00000017664	HGF	hepatocyte growth factor precursor [Source:RefSeq peptide;Acc:NP_001026921]	protein_coding	39116167	39197870	1	4	ENSBTAT00000023490	\100851962, 282879\""	-1.39295	2.47214	18.3729	1.82e-05	0.000241469	2.89653	7.5984	-4.70187	2.23323	1.1628	3.05034
ENSBTAG00000001017	SLK	STE20-like serine/threonine-protein kinase [Source:RefSeq peptide;Acc:NP_001193006]	protein_coding	24786360	24844579	1	26	ENSBTAT00000001346	535342	-0.668701	5.52891	18.3702	1.82e-05	0.000241469	35.5266	56.3436	-20.817	4.37969	9.16578	14.5365
ENSBTAG00000046531	RPS26	40S ribosomal protein S26 [Source:UniProtKB/TrEMBL;Acc:G3N0E2]	protein_coding	95330253	95330600	-1	X	ENSBTAT00000064544	NA	0.86677	4.31915	18.372	1.82e-05	0.000241469	25.4673	13.8588	11.6084	3.5371	73.1818	39.8242
ENSBTAG00000011975	SERPINB1	leukocyte elastase inhibitor [Source:RefSeq peptide;Acc:NP_001193539]	protein_coding	50673599	50678845	-1	23	ENSBTAT00000015889	507264	-0.475535	6.05803	18.36	1.83e-05	0.000242368	55.5736	76.8374	-21.2638	4.41033	73.705	101.906
ENSBTAG00000003490	BT.16985	engulfment and cell motility protein 1 isoform 1 [Source:RefSeq peptide;Acc:NP_001106698]	protein_coding	60368439	60838992	1	4	\ENSBTAT00000039193, ENSBTAT00000004537\""	509821	0.425422	7.74445	18.359	1.83e-05	0.000242368	246.186	182.659	63.5263	5.98928	NA	NA
ENSBTAG00000021791	PARP9	poly [Source:RefSeq peptide;Acc:NP_001070296]	protein_coding	67559268	67589062	-1	1	ENSBTAT00000029045	510532	-0.591557	6.69822	18.355	1.83e-05	0.000242616	82.535	124.367	-41.8318	5.38653	25.1095	37.836
ENSBTAG00000015537	RASAL2	Uncharacterized protein [Source:UniProtKB/TrEMBL;Acc:E1B800]	protein_coding	61121078	61314123	1	16	ENSBTAT00000020658	540692	0.712628	4.25127	18.351	1.84e-05	0.00024287	23.3457	14.1857	9.16001	3.19535	6.51933	3.96139
ENSBTAG00000012989	UBE2L6	Ubiquitin/ISG15-conjugating enzyme E2 L6 [Source:UniProtKB/Swiss-Prot;Acc:A5PJC4]	protein_coding	82124876	82138170	-1	15	ENSBTAT00000017267	509471	-0.702465	5.36719	18.301	1.89e-05	0.000249057	31.1118	50.6839	-19.5721	4.29073	30.2938	49.3514
ENSBTAG00000020503	C12ORF65	Uncharacterized protein [Source:UniProtKB/TrEMBL;Acc:F1MLX1]	protein_coding	54568694	54571083	-1	17	ENSBTAT00000027321	507595	-0.976104	3.00992	18.2779	1.91e-05	0.000251826	5.13261	10.075	-4.94243	2.30522	7.76492	15.2421
ENSBTAG00000025593	CCDC32	uncharacterized protein C15orf57 homolog [Source:RefSeq peptide;Acc:NP_001068754]	protein_coding	36264749	36274189	-1	10	ENSBTAT00000036068	506935	-0.601827	4.70694	18.2616	1.93e-05	0.000253721	20.4465	30.8946	-10.4481	3.38517	12.6369	19.0943
ENSBTAG00000016593	FMNL3	formin-like protein 3 [Source:RefSeq peptide;Acc:NP_001178435]	protein_coding	30320681	30372554	1	5	ENSBTAT00000022075	540105	0.581864	6.30609	18.2548	1.93e-05	0.00025435	94.5362	62.9186	31.6177	4.98266	25.056	16.676
ENSBTAG00000031439	CDC14A	Uncharacterized protein [Source:UniProtKB/TrEMBL;Acc:E1BLR2]	protein_coding	42934668	43107421	-1	3	\ENSBTAT00000008825, ENSBTAT00000065355\""	614777	0.542967	5.12143	18.2413	1.95e-05	0.000255897	40.9801	28.1831	12.7971	3.67774	NA	NA
ENSBTAG00000027506	SNRPB2	U2 small nuclear ribonucleoprotein B'' [Source:RefSeq peptide;Acc:NP_001179481]	protein_coding	10734368	10747954	1	13	ENSBTAT00000039526	767873	0.546769	5.37906	18.2243	1.96e-05	0.000257661	49.1966	33.6185	15.5781	3.96144	45.1345	30.8427
ENSBTAG00000040006	SRSF3	Serine/arginine-rich splicing factor 3 [Source:UniProtKB/Swiss-Prot;Acc:Q3SZR8]	protein_coding	10481198	10487651	1	23	ENSBTAT00000051953	540276	0.607966	6.42251	18.2241	1.96e-05	0.000257661	102.916	67.8512	35.0646	5.13194	108.676	71.6486
ENSBTAG00000016069	ARF4	ADP-ribosylation factor 4 [Source:UniProtKB/Swiss-Prot;Acc:Q3SZF2]	protein_coding	44150604	44169288	1	22	ENSBTAT00000021386	518601	0.504035	6.21207	18.207	1.98e-05	0.000259712	86.6047	61.0785	25.5262	4.67391	98.8638	69.7243
ENSBTAG00000006491	AGL	glycogen debranching enzyme [Source:RefSeq peptide;Acc:NP_001179400]	protein_coding	43504601	43585149	-1	3	ENSBTAT00000008518	517397	-0.92517	4.14861	18.2039	1.98e-05	0.000259849	12.0549	22.7528	-10.6979	3.41926	2.28745	4.31742
ENSBTAG00000018366	SLC15A3	Uncharacterized protein [Source:UniProtKB/TrEMBL;Acc:F1MYU7]	protein_coding	37856702	37871618	-1	29	ENSBTAT00000030236	513984	-0.629753	6.25552	18.1916	2e-05	0.000261254	59.7055	92.1436	-32.438	5.01962	33.023	50.9644
ENSBTAG00000047473	NA	Uncharacterized protein [Source:UniProtKB/TrEMBL;Acc:G3N2C1]	protein_coding	62872482	62886374	-1	18	ENSBTAT00000062990	100301263	-2.81921	1.75556	18.1839	2.01e-05	0.000262043	0.685846	4.68165	-3.9958	1.99849	0.252614	1.72436
ENSBTAG00000017223	BT.22540	mesoderm-specific transcript homolog protein [Source:RefSeq peptide;Acc:NP_001076837]	protein_coding	95066962	95079685	1	4	ENSBTAT00000044831	404180	1.8452	1.33834	18.1778	2.01e-05	0.000262594	3.62148	1.05509	2.56639	1.35974	1.65895	0.48332
ENSBTAG00000003112	BT.22029	THUMP domain-containing protein 3 [Source:RefSeq peptide;Acc:NP_001033151]	protein_coding	17264153	17283523	-1	22	ENSBTAT00000004047	508940	-0.641591	5.32766	18.172	2.02e-05	0.000263115	31.2022	48.6185	-17.4163	4.12236	18.6282	29.026
ENSBTAG00000043964	BT.38599	Uncharacterized protein [Source:UniProtKB/TrEMBL;Acc:E1BPV3]	protein_coding	20592075	20613350	1	13	ENSBTAT00000061579	616679	1.3134	1.91632	18.1488	2.04e-05	0.000266068	5.03533	2.02765	3.00768	1.58865	6.65169	2.67853
ENSBTAG00000000436	TNFAIP3	tumor necrosis factor alpha-induced protein 3 [Source:RefSeq peptide;Acc:NP_001179099]	protein_coding	76766557	76776874	1	9	ENSBTAT00000000557	508105	0.861318	6.65616	18.1426	2.05e-05	0.00026665	130.38	71.4001	58.9801	5.88216	55.6467	30.4738
ENSBTAG00000000079	C1ORF96	Uncharacterized protein [Source:UniProtKB/TrEMBL;Acc:E1BCI5]	protein_coding	281480	297049	-1	28	\ENSBTAT00000000087, ENSBTAT00000064890\""	532798	0.929044	2.79924	18.1291	2.06e-05	0.000268263	8.7686	4.71052	4.05808	2.0208	NA	NA
ENSBTAG00000006990	C11ORF9	Uncharacterized protein [Source:UniProtKB/TrEMBL;Acc:F1MZP7]	protein_coding	40905008	40924425	1	29	ENSBTAT00000009187	509704	-1.75079	1.31466	18.1243	2.07e-05	0.000268654	0.955364	3.30316	-2.3478	1.23131	0.277884	0.960779
ENSBTAG00000012976	WLS	protein wntless homolog [Source:RefSeq peptide;Acc:NP_001179580]	protein_coding	77396243	77511241	1	3	ENSBTAT00000017252	528123	-0.867578	8.15977	18.1106	2.08e-05	0.000270311	201.311	367.226	-165.915	7.3743	87.072	158.835
ENSBTAG00000016845	GALNT7	Uncharacterized protein [Source:UniProtKB/TrEMBL;Acc:F1N4Q3]	protein_coding	5508202	5574403	1	8	ENSBTAT00000056644	524529	0.472194	6.60362	18.0975	2.1e-05	0.000271882	112.842	81.2437	31.5987	4.98179	49.384	35.5552
ENSBTAG00000013885	ADSS	Adenylosuccinate synthetase isozyme 2 [Source:UniProtKB/Swiss-Prot;Acc:A7MBG0]	protein_coding	33528215	33561117	1	16	ENSBTAT00000047061	522529	-0.548861	5.94123	18.0908	2.11e-05	0.000272436	49.616	72.6301	-23.0141	4.52445	19.4268	28.4378
ENSBTAG00000007545	PHLPP2	PH domain leucine-rich repeat-containing protein phosphatase 2 [Source:RefSeq peptide;Acc:NP_001193122]	protein_coding	39498924	39551290	1	18	ENSBTAT00000061006	533130	0.655498	4.27064	18.0897	2.11e-05	0.000272436	23.433	14.6741	8.75886	3.13074	5.89954	3.69439
ENSBTAG00000005273	IL1R1	interleukin-1 receptor type 1 precursor [Source:RefSeq peptide;Acc:NP_001193664]	protein_coding	6876948	6929909	1	11	ENSBTAT00000006938	515640	-0.896772	5.96188	18.0802	2.12e-05	0.00027307	43.1133	80.6522	-37.5389	5.23032	25.1243	47.0001
ENSBTAG00000017064	BT.89463	inhibitor of growth protein 4 [Source:RefSeq peptide;Acc:NP_001030466]	protein_coding	104145507	104152702	1	5	ENSBTAT00000022686	532483	-0.478612	6.36376	18.0824	2.12e-05	0.00027307	68.6425	95.2605	-26.618	4.73433	50.4353	69.993
ENSBTAG00000002281	ZNF354C	Uncharacterized protein [Source:UniProtKB/TrEMBL;Acc:E1BB30]	protein_coding	2184137	2190127	-1	7	ENSBTAT00000021140	523334	1.89234	1.00579	18.0792	2.12e-05	0.00027307	2.71789	0.739655	1.97823	0.984213	1.65322	0.449912
ENSBTAG00000014766	SRSF1	Serine/arginine-rich splicing factor 1 [Source:UniProtKB/Swiss-Prot;Acc:Q0VCY7]	protein_coding	9038200	9041927	-1	19	ENSBTAT00000049486	615796	-0.446041	8.07265	18.0531	2.15e-05	0.000276365	227.685	309.719	-82.0345	6.35816	82.7344	112.543
ENSBTAG00000010959	HINT1	Histidine triad nucleotide-binding protein 1 [Source:UniProtKB/Swiss-Prot;Acc:P62958]	protein_coding	24515178	24521784	1	7	ENSBTAT00000014552	327693	0.702806	4.92367	18.0524	2.15e-05	0.000276365	37.3411	22.8127	14.5284	3.8608	69.7964	42.6405
ENSBTAG00000018975	KCNT1	Uncharacterized protein [Source:UniProtKB/TrEMBL;Acc:F1MUE0]	protein_coding	103392739	103438416	1	11	ENSBTAT00000025261	529468	-1.03885	6.1072	18.0438	2.16e-05	0.000277325	45.0384	91.9244	-46.886	5.55108	11.6258	23.7285
ENSBTAG00000001754	AHCYL2	putative adenosylhomocysteinase 3 [Source:RefSeq peptide;Acc:NP_001094613]	protein_coding	93956616	94148560	1	4	ENSBTAT00000002300	532836	0.638679	5.13469	18.0394	2.16e-05	0.000277674	42.5618	27.2545	15.3073	3.93615	8.64726	5.53728
ENSBTAG00000002357	TICAM2	TIR domain-containing adapter molecule 2 [Source:UniProtKB/Swiss-Prot;Acc:Q2LGB7]	protein_coding	4374429	4391820	-1	10	ENSBTAT00000003042	539350	-0.738287	4.25999	18.0321	2.17e-05	0.000278458	14.0912	23.4489	-9.35778	3.22617	5.21509	8.67836
ENSBTAG00000019369	TSPAN4	tetraspanin-4 [Source:RefSeq peptide;Acc:NP_001095322]	protein_coding	50560713	50570675	-1	29	ENSBTAT00000025806	505288	0.871712	3.80885	18.0277	2.18e-05	0.000278812	17.7671	9.64059	8.12648	3.02263	12.6998	6.89106
ENSBTAG00000039256	NA	Uncharacterized protein [Source:UniProtKB/TrEMBL;Acc:G3X8C9]	protein_coding	103276708	103332323	-1	5	ENSBTAT00000055707	NA	1.55076	2.64445	18.0139	2.19e-05	0.000280548	9.02991	3.11299	5.91692	2.56485	3.32593	1.14659
ENSBTAG00000020190	KREMEN2	Uncharacterized protein [Source:UniProtKB/TrEMBL;Acc:E1BN12]	protein_coding	2372471	2377363	1	25	\ENSBTAT00000064402, ENSBTAT00000026893\""	NA	-1.96503	0.55432	18.0091	2.2e-05	0.000280959	0.438153	1.78	-1.34185	0.424218	NA	NA
ENSBTAG00000012107	BT.20517	mitoferrin-2 [Source:RefSeq peptide;Acc:NP_001192481]	protein_coding	20466104	20476402	-1	26	ENSBTAT00000016063	538529	-0.453969	6.06939	17.9923	2.22e-05	0.00028316	56.4838	77.1857	-20.7019	4.37169	49.2878	67.3523
ENSBTAG00000025221	TEX30	Testis-expressed sequence 30 protein [Source:UniProtKB/Swiss-Prot;Acc:Q3ZC52]	protein_coding	82994774	83001410	-1	12	ENSBTAT00000035359	613895	0.762551	3.75126	17.949	2.27e-05	0.000289377	16.68	9.80981	6.87022	2.78036	14.6573	8.62022
ENSBTAG00000011721	MED13	Uncharacterized protein [Source:UniProtKB/TrEMBL;Acc:F1MYL8]	protein_coding	11288860	11379955	1	19	ENSBTAT00000035470	524868	0.435893	7.31121	17.9455	2.27e-05	0.000289601	182.547	134.64	47.9065	5.58215	28.2099	20.8067
ENSBTAG00000008597	SLC45A4	Uncharacterized protein [Source:UniProtKB/TrEMBL;Acc:E1BGZ7]	protein_coding	3711837	3739970	1	14	ENSBTAT00000011341	520630	-0.767583	5.99196	17.9163	2.31e-05	0.000293741	46.6474	79.432	-32.7846	5.03495	18.4304	31.3836
ENSBTAG00000016168	APLP2	Uncharacterized protein [Source:UniProtKB/TrEMBL;Acc:F1N226]	protein_coding	36878509	36906465	1	29	ENSBTAT00000021524	785005	-0.61717	7.75654	17.9146	2.31e-05	0.000293741	170.798	261.039	-90.2411	6.49571	71.8243	109.773
ENSBTAG00000015788	C9ORF93	Uncharacterized protein [Source:UniProtKB/TrEMBL;Acc:F1MQ32]	protein_coding	28485638	28815805	-1	8	\ENSBTAT00000065456, ENSBTAT00000020964\""	538331	1.01912	2.56392	17.8876	2.34e-05	0.000297587	7.64311	3.75343	3.88968	1.95965	NA	NA
ENSBTAG00000014259	KCTD1	BTB/POZ domain-containing protein KCTD1 [Source:UniProtKB/Swiss-Prot;Acc:Q2HJ48]	protein_coding	30685543	30788156	1	24	ENSBTAT00000018944	784587	1.13363	2.49788	17.8859	2.35e-05	0.000297587	7.39917	3.30063	4.09854	2.03511	4.61295	2.05775
ENSBTAG00000020620	NA	NA	processed_pseudogene	58724265	58724900	-1	4	ENSBTAT00000027478	NA	1.0435	7.19414	17.8647	2.37e-05	0.000300603	196.187	95.3169	100.87	6.65636	Inf	Inf
ENSBTAG00000019903	RAMP2	receptor activity-modifying protein 2 [Source:RefSeq peptide;Acc:NP_001092330]	protein_coding	43441583	43443429	1	19	ENSBTAT00000034789	504230	-0.946755	6.05618	17.8309	2.41e-05	0.000305683	45.2107	86.9262	-41.7155	5.38251	53.8864	103.607
ENSBTAG00000013392	PLD2	phospholipase D2 [Source:RefSeq peptide;Acc:NP_001069295]	protein_coding	27177560	27189861	-1	19	ENSBTAT00000035237	522159	-0.794039	3.5304	17.8282	2.42e-05	0.000305797	8.12725	14.1887	-6.06147	2.59967	2.91091	5.08192
ENSBTAG00000032183	NELL2	Protein kinase C-binding protein NELL2 [Source:UniProtKB/Swiss-Prot;Acc:A6QR11]	protein_coding	35657329	36042694	1	5	ENSBTAT00000045616	524622	-1.13553	3.82809	17.8152	2.43e-05	0.000307262	8.59589	18.6474	-10.0515	3.32933	2.71078	5.88059
ENSBTAG00000039943	NARS2	Uncharacterized protein [Source:UniProtKB/TrEMBL;Acc:F6QRZ3]	protein_coding	17544439	17627915	1	29	ENSBTAT00000056422	NA	0.71543	3.10669	17.816	2.43e-05	0.000307262	10.4026	6.33699	4.06558	2.02346	6.10121	3.71671
ENSBTAG00000011178	IL17RB	interleukin-17 receptor B [Source:RefSeq peptide;Acc:NP_001076936]	protein_coding	47609791	47625159	-1	22	ENSBTAT00000014846	533605	-1.28495	2.80832	17.8035	2.45e-05	0.000308578	3.76547	9.13117	-5.3657	2.42377	1.93996	4.70436
ENSBTAG00000012432	FDFT1	squalene synthase [Source:RefSeq peptide;Acc:NP_001013022]	protein_coding	7427461	7453906	-1	8	ENSBTAT00000016504	281767	-0.607894	6.09775	17.8032	2.45e-05	0.000308578	54.0026	82.2281	-28.2255	4.81893	26.7075	40.6667
ENSBTAG00000014660	WDR53	WD repeat-containing protein 53 [Source:UniProtKB/TrEMBL;Acc:G5E5H6]	protein_coding	71697277	71709973	-1	1	ENSBTAT00000019520	NA	-0.813355	3.26707	17.7721	2.49e-05	0.000313337	6.73124	11.7942	-5.063	2.33999	6.26745	10.9816
ENSBTAG00000030162	AXIN2	axin-2 [Source:RefSeq peptide;Acc:NP_001179228]	protein_coding	62834850	62860774	-1	19	ENSBTAT00000042542	511619	0.985395	5.32555	17.7352	2.54e-05	0.000319153	53.1221	26.5547	26.5674	4.73159	14.2533	7.12496
ENSBTAG00000011150	PFN2	Profilin-2 [Source:UniProtKB/Swiss-Prot;Acc:Q09430]	protein_coding	119151123	119157806	1	1	ENSBTAT00000014805	539034	2.13561	1.03189	17.7268	2.55e-05	0.000320238	2.89075	0.618097	2.27265	1.18438	1.42542	0.304781
ENSBTAG00000014821	SLC7A7	Y+L amino acid transporter 1 [Source:RefSeq peptide;Acc:NP_001068619]	protein_coding	21832584	21864021	1	10	ENSBTAT00000019737	504220	-0.71865	6.18418	17.7076	2.58e-05	0.000323147	54.617	89.6238	-35.0067	5.12956	26.6425	43.7189
ENSBTAG00000011957	CREBL2	cAMP-responsive element-binding protein-like 2 [Source:UniProtKB/Swiss-Prot;Acc:Q0VD32]	protein_coding	97645573	97675030	-1	5	ENSBTAT00000043028	537195	-0.600428	6.60706	17.6754	2.62e-05	0.000328331	77.0905	116.982	-39.8916	5.31801	21.3134	32.3423
ENSBTAG00000015138	MGA	MAX gene-associated protein [Source:RefSeq peptide;Acc:NP_001178331]	protein_coding	37193026	37281324	1	10	ENSBTAT00000020143	532556	0.44855	6.62852	17.6667	2.63e-05	0.000329508	114.144	83.4581	30.6862	4.93952	13.3175	9.73727
ENSBTAG00000001546	MGAT1	\alpha-1,3-mannosyl-glycoprotein 2-beta-N-acetylglucosaminyltransferase [Source:RefSeq peptide;Acc:NP_001015653]\""	protein_coding	41337278	41354610	-1	7	\ENSBTAT00000002024, ENSBTAT00000066191\""	\788585, 534248\""	-0.530857	6.38995	17.6608	2.64e-05	0.000330194	68.3554	98.5219	-30.1665	4.91487	NA	NA
ENSBTAG00000012335	UBA7	ubiquitin-like modifier-activating enzyme 7 [Source:RefSeq peptide;Acc:NP_001012284]	protein_coding	50991902	51000966	1	22	ENSBTAT00000016365	497204	-0.608668	6.60981	17.6567	2.65e-05	0.000330559	77.1355	117.154	-40.0181	5.32258	24.2717	36.8639
ENSBTAG00000013044	GAB3	GRB2-associated-binding protein 3 [Source:RefSeq peptide;Acc:NP_001179236]	protein_coding	39064089	39147727	1	X	ENSBTAT00000017338	512009	-0.888557	4.75775	17.6352	2.68e-05	0.00033399	18.6319	34.4318	-15.7999	3.98185	7.86819	14.5405
ENSBTAG00000019461	NUMBL	numb-like protein [Source:RefSeq peptide;Acc:NP_001070302]	protein_coding	50226766	50251530	-1	18	ENSBTAT00000025925	510973	0.81321	3.94604	17.6288	2.68e-05	0.000334611	19.2368	10.9649	8.27195	3.04823	6.00214	3.42119
ENSBTAG00000043297	SNORD20	Small nucleolar RNA SNORD20 [Source:RFAM;Acc:RF00217]	snoRNA	120041108	120041187	-1	2	ENSBTAT00000060289	NA	1.75672	1.28529	17.6278	2.69e-05	0.000334611	3.3887	0.986342	2.40235	1.26445	Inf	NA
ENSBTAG00000021660	IKBIP	Inhibitor of nuclear factor kappa-B kinase-interacting protein [Source:UniProtKB/Swiss-Prot;Acc:A2VE53]	protein_coding	63097773	63121576	-1	5	ENSBTAT00000028864	540640	-1.54944	2.24362	17.6234	2.69e-05	0.000334701	2.21902	6.55925	-4.34023	2.11777	1.68108	4.96913
ENSBTAG00000010456	TADA1	Transcriptional adapter 1 [Source:UniProtKB/Swiss-Prot;Acc:A6QR06]	protein_coding	2089527	2105290	1	3	ENSBTAT00000013804	521918	0.587095	4.95702	17.6239	2.69e-05	0.000334701	37.0713	24.5662	12.5051	3.64445	16.2736	10.7841
ENSBTAG00000013955	BT.36508	trafficking protein particle complex subunit 9 [Source:RefSeq peptide;Acc:NP_001032551]	protein_coding	4229512	4616552	1	14	ENSBTAT00000037373	533451	0.446763	6.02407	17.6138	2.71e-05	0.000336049	74.8991	54.7788	20.1204	4.33059	17.9227	13.1081
ENSBTAG00000018101	AHCY	Adenosylhomocysteinase [Source:UniProtKB/Swiss-Prot;Acc:Q3MHL4]	protein_coding	64258560	64274274	-1	13	ENSBTAT00000024092	508158	-0.481411	8.48674	17.5905	2.74e-05	0.000339856	299.011	416.836	-117.826	6.88051	140.777	196.251
ENSBTAG00000016155	BT.49306	glycerophosphodiester phosphodiesterase domain-containing protein 3 [Source:RefSeq peptide;Acc:NP_001070458]	protein_coding	26444489	26449827	1	25	ENSBTAT00000045469	767913	-1.13324	2.85074	17.5795	2.76e-05	0.000341493	4.23905	9.39527	-5.15622	2.36631	4.10363	9.09513
ENSBTAG00000046509	FAM46C	Uncharacterized protein [Source:UniProtKB/TrEMBL;Acc:G5E6N3]	protein_coding	25703050	25705109	-1	3	ENSBTAT00000063462	517961	0.970453	3.98814	17.5755	2.76e-05	0.000341865	20.6971	10.5337	10.1634	3.34531	17.6446	8.98013
ENSBTAG00000031940	RSBN1	round spermatid basic protein 1 [Source:RefSeq peptide;Acc:NP_001193156]	protein_coding	29725839	29765019	1	3	ENSBTAT00000026134	508231	0.603991	4.94884	17.5708	2.77e-05	0.000342368	37.0452	24.4537	12.5915	3.65438	14.6655	9.68078
ENSBTAG00000019174	ZNF710	Uncharacterized protein [Source:UniProtKB/TrEMBL;Acc:G3N0M2]	protein_coding	21888268	21899698	1	21	\ENSBTAT00000025518, ENSBTAT00000063144\""	539500	-0.684169	5.063	17.5542	2.79e-05	0.000345019	25.3198	40.5752	-15.2554	3.93124	NA	NA
ENSBTAG00000022489	BT.63387	Uncharacterized protein [Source:UniProtKB/TrEMBL;Acc:E1BHN4]	protein_coding	52739871	52793031	-1	19	\ENSBTAT00000030444, ENSBTAT00000066294\""	\512869, 509283\""	-0.460869	8.35126	17.5319	2.83e-05	0.000348731	274.843	376.992	-102.149	6.67453	NA	NA
ENSBTAG00000045601	KCTD21	BTB/POZ domain-containing protein KCTD21 [Source:RefSeq peptide;Acc:NP_001192622]	protein_coding	17974605	17975387	1	29	ENSBTAT00000063125	539645	-1.5121	0.911468	17.5202	2.84e-05	0.0003504	0.770416	2.29376	-1.52334	0.607242	0.983928	2.92945
ENSBTAG00000042456	SNORD43	Small nucleolar RNA SNORD43 [Source:RFAM;Acc:RF00221]	snoRNA	111267151	111267214	-1	5	ENSBTAT00000059448	NA	1.6664	1.09232	17.519	2.84e-05	0.0003504	2.87558	0.896891	1.97869	0.984544	Inf	Inf
ENSBTAG00000011387	BT.103269	N-acetyltransferase 9 [Source:RefSeq peptide;Acc:NP_001096716]	protein_coding	57264601	57269361	1	19	ENSBTAT00000015123	514377	-0.568777	5.16164	17.5038	2.87e-05	0.000352867	28.5727	42.3075	-13.7348	3.77977	11.5539	17.1078
ENSBTAG00000027444	BT.106587	Uncharacterized protein [Source:UniProtKB/TrEMBL;Acc:E1BK07]	protein_coding	34860211	34965895	-1	13	\ENSBTAT00000052009, ENSBTAT00000027591, ENSBTAT00000064043\""	281509	-0.521158	6.84441	17.4998	2.87e-05	0.000353247	94.1227	134.704	-40.5818	5.34276	NA	NA
ENSBTAG00000022779	OLFM4	Uncharacterized protein [Source:UniProtKB/TrEMBL;Acc:F1MVJ8]	protein_coding	10667343	10690088	-1	12	ENSBTAT00000030920	515082	-2.18918	2.50425	17.4973	2.88e-05	0.000353369	1.91034	8.78428	-6.87394	2.78114	1.21523	5.58796
ENSBTAG00000006008	CAMSAP1	calmodulin-regulated spectrin-associated protein 1 [Source:RefSeq peptide;Acc:NP_001179025]	protein_coding	103446831	103489544	-1	11	ENSBTAT00000007892	506553	0.49139	6.08235	17.4823	2.9e-05	0.000355804	79.0991	55.9901	23.1091	4.53039	12.5038	8.85078
ENSBTAG00000010666	KHNYN	protein KHNYN [Source:RefSeq peptide;Acc:NP_001096021]	protein_coding	20569774	20578425	-1	10	ENSBTAT00000014108	100124517	-0.474956	7.71744	17.4611	2.93e-05	0.000359262	175.702	243.925	-68.2228	6.09218	52.3077	72.6182
ENSBTAG00000016469	TNKS1BP1	Uncharacterized protein [Source:UniProtKB/TrEMBL;Acc:E1BP50]	protein_coding	81792138	81813276	-1	15	ENSBTAT00000021893	783548	0.915531	3.16426	17.4601	2.93e-05	0.000359262	11.3836	5.96069	5.42286	2.43906	2.12976	1.11519
ENSBTAG00000004168	STON1	stonin-1 [Source:RefSeq peptide;Acc:NP_001191780]	protein_coding	30722156	30739321	1	11	ENSBTAT00000005457	100140704	1.54215	1.76478	17.4419	2.96e-05	0.000362374	4.75434	1.59464	3.1597	1.65979	0.92192	0.309218
ENSBTAG00000001246	BT.54076	sodium/potassium-transporting ATPase subunit alpha-1 [Source:RefSeq peptide;Acc:NP_001070266]	protein_coding	27002873	27025641	-1	3	ENSBTAT00000001646	282144	-0.472875	8.0782	17.4398	2.97e-05	0.000362396	226.28	313.496	-87.2162	6.44652	71.7892	99.4593
ENSBTAG00000012450	RAPGEF2	rap guanine nucleotide exchange factor 2 [Source:RefSeq peptide;Acc:NP_001178255]	protein_coding	40483943	40580445	-1	17	ENSBTAT00000029742	100139484	0.731722	5.13067	17.4373	2.97e-05	0.000362528	43.6022	26.0579	17.5442	4.13292	6.74643	4.03186
ENSBTAG00000018403	ARHGAP9	Uncharacterized protein [Source:UniProtKB/TrEMBL;Acc:E1BCC1]	protein_coding	56313933	56321238	1	5	ENSBTAT00000024486	507960	-0.513749	7.44135	17.4341	2.97e-05	0.000362777	142.826	203.721	-60.8944	5.92824	59.3625	84.6719
ENSBTAG00000046324	NA	Uncharacterized protein [Source:UniProtKB/TrEMBL;Acc:G3MX70]	protein_coding	100926603	100938555	-1	5	ENSBTAT00000063840	100297676	-0.644788	8.59476	17.4018	3.03e-05	0.000368627	300.427	470.414	-169.987	7.40928	429.796	672.981
ENSBTAG00000011324	EMILIN1	EMILIN-1 precursor [Source:RefSeq peptide;Acc:NP_001179363]	protein_coding	72539296	72547260	-1	11	ENSBTAT00000015049	540451	-1.33509	2.11503	17.3568	3.1e-05	0.00037708	2.20359	5.7073	-3.50371	1.80889	0.596209	1.54418
ENSBTAG00000010520	C8G	complement component C8 gamma chain precursor [Source:RefSeq peptide;Acc:NP_001103546]	protein_coding	106284927	106286380	-1	11	ENSBTAT00000056838	517356	-0.832065	3.94954	17.3449	3.12e-05	0.000379074	10.8112	19.1432	-8.332	3.05866	10.3357	18.3013
ENSBTAG00000046750	B3GNT3	\UDP-GlcNAc:betaGal beta-1,3-N-acetylglucosaminyltransferase 3 precursor [Source:RefSeq peptide;Acc:NP_001091943]\""	protein_coding	5271365	5291295	-1	7	ENSBTAT00000064569	784997	-0.842317	4.45356	17.3335	3.14e-05	0.000380984	15.3962	27.3687	-11.9725	3.58165	7.03664	12.5085
ENSBTAG00000017402	BT.20496	oxysterol-binding protein-related protein 2 [Source:RefSeq peptide;Acc:NP_001030192]	protein_coding	55448212	55464735	-1	13	\ENSBTAT00000044841, ENSBTAT00000023135, ENSBTAT00000044837\""	505328	-0.453835	7.32983	17.3188	3.16e-05	0.000383564	135.703	185.063	-49.3601	5.62527	NA	NA
ENSBTAG00000002792	BT.103968	Uncharacterized protein [Source:UniProtKB/TrEMBL;Acc:E1BIT9]	protein_coding	29833271	29841130	1	28	ENSBTAT00000003617	539329	-0.826945	3.37886	17.3073	3.18e-05	0.000385123	7.23285	12.9068	-5.67392	2.50435	4.06112	7.24692
ENSBTAG00000000065	CRLS1	cardiolipin synthase [Source:RefSeq peptide;Acc:NP_001092421]	protein_coding	48552757	48575435	1	13	ENSBTAT00000000072	512761	0.604576	5.75944	17.3074	3.18e-05	0.000385123	65.3134	42.6355	22.6779	4.50322	33.929	22.1483
ENSBTAG00000000783	TGFA	Uncharacterized protein [Source:UniProtKB/TrEMBL;Acc:F1MWF2]	protein_coding	13969792	13984394	1	11	ENSBTAT00000001037	NA	-1.56771	2.06447	17.293	3.2e-05	0.000387383	1.92279	5.71772	-3.79494	1.92408	3.93208	11.6927
ENSBTAG00000035584	BT.104452	Uncharacterized protein [Source:UniProtKB/TrEMBL;Acc:G3X6B1]	protein_coding	19877380	19908016	-1	7	ENSBTAT00000002342	\787645, 525842\""	-0.472893	6.07367	17.2925	3.2e-05	0.000387383	56.2325	77.7185	-21.4861	4.42533	23.7268	32.7926
ENSBTAG00000016799	ERN1	Uncharacterized protein [Source:UniProtKB/TrEMBL;Acc:F1MM00]	protein_coding	48924511	48971838	-1	19	ENSBTAT00000022347	524719	-0.719062	4.76258	17.2822	3.22e-05	0.000389101	20.2682	33.2835	-13.0153	3.70214	7.11914	11.6907
ENSBTAG00000000377	BMX	cytoplasmic tyrosine-protein kinase BMX [Source:RefSeq peptide;Acc:NP_001179636]	protein_coding	135201710	135238777	-1	X	ENSBTAT00000000488	531514	-1.52215	3.15036	17.2385	3.3e-05	0.000397759	4.38367	12.5526	-8.16892	3.03015	2.23088	6.38809
ENSBTAG00000018283	ACAA1	\3-ketoacyl-CoA thiolase, peroxisomal [Source:RefSeq peptide;Acc:NP_001029491]\""	protein_coding	11619695	11643912	-1	22	ENSBTAT00000024335	508324	-0.430987	6.94182	17.2176	3.33e-05	0.000401765	104.512	140.45	-35.9372	5.1674	65.6073	88.1667
ENSBTAG00000012228	SEMA4A	semaphorin-4A precursor [Source:RefSeq peptide;Acc:NP_001068908]	protein_coding	14659269	14679216	-1	3	ENSBTAT00000016223	510239	-0.579327	7.02874	17.2092	3.35e-05	0.000403158	104.276	155.637	-51.3605	5.68259	34.5629	51.5866
ENSBTAG00000012278	MTMR12	Uncharacterized protein [Source:UniProtKB/TrEMBL;Acc:E1BNH5]	protein_coding	41377205	41443084	1	20	ENSBTAT00000060955	541159	0.594628	4.52448	17.2054	3.35e-05	0.000403564	27.3048	18.1708	9.13393	3.19124	11.9027	7.92103
ENSBTAG00000018326	FXYD7	FXYD domain-containing ion transport regulator 7 [Source:UniProtKB/Swiss-Prot;Acc:Q3ZBJ3]	protein_coding	46057592	46066618	1	18	ENSBTAT00000024386	616128	1.38271	2.01306	17.1798	3.4e-05	0.000408635	5.42942	1.98129	3.44813	1.78582	8.41771	3.07176
ENSBTAG00000016858	SAR1A	GTP-binding protein SAR1a [Source:UniProtKB/Swiss-Prot;Acc:Q3T0D7]	protein_coding	26542608	26553908	-1	28	ENSBTAT00000022422	517171	0.487445	5.87584	17.1723	3.41e-05	0.000409862	68.2177	48.7055	19.5122	4.2863	89.9969	64.2553
ENSBTAG00000012064	ZNF473	Uncharacterized protein [Source:UniProtKB/TrEMBL;Acc:F1N038]	protein_coding	56790637	56796623	1	18	ENSBTAT00000016000	NA	-0.848488	4.10865	17.1103	3.53e-05	0.000423049	12.06	21.7171	-9.65708	3.27159	4.58382	8.25432
ENSBTAG00000015571	GCLC	glutamate--cysteine ligase catalytic subunit [Source:RefSeq peptide;Acc:NP_001077143]	protein_coding	6922380	6965163	1	23	ENSBTAT00000049040	512468	0.603411	5.11498	17.1083	3.53e-05	0.000423069	41.5889	27.1494	14.4395	3.85195	22.8762	14.9337
ENSBTAG00000001523	YES1	tyrosine-protein kinase Yes [Source:RefSeq peptide;Acc:NP_001094530]	protein_coding	35973659	36038238	-1	24	ENSBTAT00000001995	507632	1.49508	1.47551	17.0905	3.56e-05	0.000426636	3.76384	1.3423	2.42154	1.27593	0.757464	0.270134
ENSBTAG00000011360	XAB2	pre-mRNA-splicing factor SYF1 [Source:RefSeq peptide;Acc:NP_001069387]	protein_coding	17689653	17698398	-1	7	ENSBTAT00000015097	528991	0.524397	6.47208	17.0835	3.58e-05	0.0004278	104.701	72.4809	32.2204	5.0099	39.9166	27.6328
ENSBTAG00000014124	MLLT3	protein AF-9 [Source:RefSeq peptide;Acc:NP_001179478]	protein_coding	23748586	24032951	1	8	ENSBTAT00000018772	521962	0.925999	3.64765	17.0736	3.6e-05	0.000429613	16.2332	8.42859	7.8046	2.96432	6.26764	3.25428
ENSBTAG00000000191	SLC25A20	mitochondrial carnitine/acylcarnitine carrier protein [Source:RefSeq peptide;Acc:NP_001071404]	protein_coding	51617498	51652558	1	22	ENSBTAT00000000217	518758	-0.639389	5.53437	17.0683	3.61e-05	0.000430397	36.0023	55.8608	-19.8586	4.31169	19.968	30.9822
ENSBTAG00000030230	NA	NA	processed_pseudogene	50732354	50732953	1	19	ENSBTAT00000042675	NA	-1.03597	3.69565	17.0502	3.64e-05	0.000433673	8.26791	16.9456	-8.6777	3.11731	Inf	Inf
ENSBTAG00000031476	DLL1	Uncharacterized protein [Source:UniProtKB/TrEMBL;Acc:E1BN18]	protein_coding	105508313	105516028	-1	9	ENSBTAT00000044610	788775	1.31871	2.00806	17.0515	3.64e-05	0.000433673	5.31267	2.08834	3.22433	1.689	2.29489	0.902089
ENSBTAG00000015802	BT.85514	cyclic AMP-responsive element-binding protein 3-like protein 2 [Source:RefSeq peptide;Acc:NP_001096003]	protein_coding	102401898	102529709	-1	4	ENSBTAT00000020987	785086	-0.925209	3.43752	17.0356	3.67e-05	0.00043661	7.18436	13.6506	-6.46624	2.69293	2.21945	4.21705
ENSBTAG00000002993	SFT2D1	vesicle transport protein SFT2A [Source:RefSeq peptide;Acc:NP_001029723]	protein_coding	102827388	102842498	-1	9	ENSBTAT00000003895	524821	-0.490787	6.23664	17.0235	3.69e-05	0.000438975	62.3499	87.7339	-25.384	4.66585	59.7221	84.0363
ENSBTAG00000021872	BT.40228	RAS guanyl-releasing protein 1 [Source:RefSeq peptide;Acc:NP_001137550]	protein_coding	34202006	34280992	-1	10	ENSBTAT00000029159	533125	0.523834	7.12983	16.9979	3.74e-05	0.00044406	164.949	114.787	50.1629	5.64855	51.4021	35.7702
ENSBTAG00000017062	ADM2	ADM2 precursor [Source:RefSeq peptide;Acc:NP_001180129]	protein_coding	119998127	119999276	1	5	ENSBTAT00000022685	618896	1.72296	0.932157	16.9982	3.74e-05	0.00044406	2.47867	0.731376	1.74729	0.805119	5.77777	1.70484
ENSBTAG00000021859	PDSS2	decaprenyl-diphosphate synthase subunit 2 [Source:RefSeq peptide;Acc:NP_001093855]	protein_coding	43099804	43363802	1	9	ENSBTAT00000029142	521115	0.961523	3.04834	16.993	3.75e-05	0.000444797	10.6559	5.43305	5.22288	2.38484	5.12797	2.61456
ENSBTAG00000009451	BT.59251	jun dimerization protein 2 [Source:RefSeq peptide;Acc:NP_001180174]	protein_coding	87006443	87051824	1	10	ENSBTAT00000012436	531476	-0.575091	5.28973	16.9905	3.76e-05	0.000444949	31.1793	46.3439	-15.1646	3.92263	19.035	28.293
ENSBTAG00000035744	TRIM26	Uncharacterized protein [Source:UniProtKB/TrEMBL;Acc:G3X823]	protein_coding	28563086	28579480	1	23	ENSBTAT00000050226	\785873, 538544\""	-0.475724	6.63979	16.9843	3.77e-05	0.00044597	83.2638	115.493	-32.2292	5.01029	47.8802	66.4134
ENSBTAG00000005773	PGM2	PGM2 protein; Uncharacterized protein [Source:UniProtKB/TrEMBL;Acc:A6QQ11]	protein_coding	58779368	58816666	1	6	ENSBTAT00000007589	506980	-0.784453	4.94826	16.9521	3.83e-05	0.00045315	22.3881	38.4995	-16.1114	4.01001	7.26885	12.4998
ENSBTAG00000018862	BT.39759	eukaryotic translation initiation factor 4E type 3 [Source:RefSeq peptide;Acc:NP_001095776]	protein_coding	30019806	30078465	1	22	ENSBTAT00000025111	616906	-0.692264	4.50114	16.9415	3.85e-05	0.000455258	17.0467	27.524	-10.4773	3.38919	21.0194	33.9383
ENSBTAG00000014762	ISG20	Uncharacterized protein [Source:UniProtKB/TrEMBL;Acc:E1BNM5]	protein_coding	20013719	20031094	1	21	\ENSBTAT00000065058, ENSBTAT00000019639\""	506604	-0.947076	6.7281	16.928	3.88e-05	0.000458074	71.7567	138.575	-66.8179	6.06216	NA	NA
ENSBTAG00000002493	VPS35	Vacuolar protein sorting-associated protein 35 [Source:UniProtKB/Swiss-Prot;Acc:Q2HJG5]	protein_coding	15038821	15066463	-1	18	ENSBTAT00000003239	521864	-0.669839	5.94725	16.9086	3.92e-05	0.00046188	47.3402	75.2922	-27.9519	4.80488	14.7938	23.5288
ENSBTAG00000019162	RNMTL1	Uncharacterized protein [Source:UniProtKB/TrEMBL;Acc:E1BBM0]	protein_coding	22628976	22633394	-1	19	ENSBTAT00000025502	538817	0.899246	3.33285	16.9092	3.92e-05	0.00046188	12.8703	6.92555	5.94477	2.57162	10.288	5.53601
ENSBTAG00000007596	GEM	GTP-binding protein GEM [Source:RefSeq peptide;Acc:NP_001077201]	protein_coding	72386751	72399660	1	14	ENSBTAT00000009992	538437	1.5024	1.87003	16.8842	3.97e-05	0.000467409	5.04669	1.76257	3.28412	1.71551	2.06409	0.720888
ENSBTAG00000021464	SPRYD3	SPRY domain-containing protein 3 [Source:RefSeq peptide;Acc:NP_001193473]	protein_coding	27054242	27067451	1	5	ENSBTAT00000047161	534570	-0.438314	6.1577	16.8822	3.98e-05	0.000467426	60.434	81.6797	-21.2456	4.4091	44.766	60.5035
ENSBTAG00000009547	ZDHHC4	probable palmitoyltransferase ZDHHC4 [Source:RefSeq peptide;Acc:NP_001030369]	protein_coding	38953354	38961974	1	25	ENSBTAT00000012560	514338	0.457571	5.72086	16.8805	3.98e-05	0.000467426	60.8266	44.1166	16.7099	4.06263	45.2916	32.8493
ENSBTAG00000019987	RPP14	ribonuclease P protein subunit p14 [Source:RefSeq peptide;Acc:NP_001071392]	protein_coding	43553717	43561145	-1	22	ENSBTAT00000026622	515208	0.51959	5.61354	16.8761	3.99e-05	0.000468079	57.6321	39.8917	17.7404	4.14896	29.2549	20.2496
ENSBTAG00000020269	BT.50219	uncharacterized protein C19orf21 homolog [Source:RefSeq peptide;Acc:NP_001030346]	protein_coding	44942017	44951962	1	7	ENSBTAT00000050202	505316	1.11685	1.88536	16.8686	4.01e-05	0.000469472	4.64703	2.10322	2.54381	1.34699	1.67099	0.75628
ENSBTAG00000009111	LRRN5	leucine-rich repeat neuronal protein 2 precursor [Source:RefSeq peptide;Acc:NP_001070439]	protein_coding	2184534	2187560	-1	16	ENSBTAT00000034240	767860	0.940005	3.00719	16.8553	4.03e-05	0.000472326	10.1899	5.236	4.95387	2.30856	7.43787	3.8219
ENSBTAG00000012125	GDI1	Rab GDP dissociation inhibitor alpha [Source:UniProtKB/Swiss-Prot;Acc:P21856]	protein_coding	40411179	40416941	1	X	ENSBTAT00000016093	281188	-0.475538	8.94412	16.8198	4.11e-05	0.000480786	411.396	571.426	-160.03	7.3222	184.482	256.245
ENSBTAG00000010242	LAMP1	Lysosome-associated membrane glycoprotein 1 [Source:UniProtKB/Swiss-Prot;Acc:Q05204]	protein_coding	90609710	90621680	1	12	ENSBTAT00000045121	281897	-0.55515	8.94355	16.8004	4.15e-05	0.00048527	399.078	584.439	-185.361	7.5342	194.767	285.232
ENSBTAG00000002571	PDCD2L	programmed cell death protein 2-like [Source:RefSeq peptide;Acc:NP_001179058]	protein_coding	45012684	45030913	1	18	ENSBTAT00000003327	507032	-0.97163	2.21899	16.7909	4.17e-05	0.000487228	2.89469	5.63451	-2.73982	1.45408	2.42639	4.72297
ENSBTAG00000001473	ARVCF	armadillo repeat protein deleted in velo-cardio-facial syndrome [Source:RefSeq peptide;Acc:NP_001098850]	protein_coding	74929359	74945937	-1	17	\ENSBTAT00000001929, ENSBTAT00000061101\""	517045	-1.54706	1.66446	16.7778	4.2e-05	0.000490145	1.38095	4.11948	-2.73852	1.4534	NA	NA
ENSBTAG00000000536	ZNF395	zinc finger protein 395 [Source:RefSeq peptide;Acc:NP_001179140]	protein_coding	10188171	10246574	1	8	ENSBTAT00000000697	509082	0.575806	5.37638	16.751	4.26e-05	0.000496663	49.4638	33.0936	16.3703	4.03301	25.6688	17.1736
ENSBTAG00000042180	SNORD47	Small nucleolar RNA SNORD47 [Source:RFAM;Acc:RF00281]	snoRNA	56691483	56691559	-1	16	ENSBTAT00000059172	NA	0.945171	2.53919	16.7491	4.27e-05	0.00049667	7.37802	3.78471	3.59331	1.84532	Inf	Inf
ENSBTAG00000013745	BT.27462	integrin alpha-5 [Source:RefSeq peptide;Acc:NP_001159972]	protein_coding	25778012	25799053	1	5	ENSBTAT00000018261	281873	0.635147	6.82682	16.7417	4.28e-05	0.000498151	138.373	88.5984	49.7742	5.63733	31.1229	19.9277
ENSBTAG00000037800	BT.48025	probable DNA dC->dU-editing enzyme APOBEC-3A [Source:RefSeq peptide;Acc:NP_001157408]	protein_coding	111045317	111048603	1	5	ENSBTAT00000010196	507162	-0.923276	4.96575	16.7356	4.3e-05	0.000499288	21.3549	40.2043	-18.8494	4.23645	30.3336	57.1084
ENSBTAG00000019537	2008-03-01	E3 ubiquitin-protein ligase MARCH8 [Source:UniProtKB/Swiss-Prot;Acc:Q0VD59]	protein_coding	44612704	44722610	1	28	ENSBTAT00000039901	540667	-0.476058	6.30609	16.7249	4.32e-05	0.000501626	65.8999	91.4423	-25.5425	4.67483	15.1355	21.0019
ENSBTAG00000011984	BT.81161	Uncharacterized protein [Source:UniProtKB/TrEMBL;Acc:E1BDA3]	protein_coding	20615339	20618074	-1	19	ENSBTAT00000015900	527796	-0.795111	4.08229	16.7076	4.36e-05	0.000505742	12.1028	20.9948	-8.89203	3.15251	14.5117	25.1736
ENSBTAG00000011623	VMP1	Vacuole membrane protein 1 [Source:UniProtKB/Swiss-Prot;Acc:Q0VCK9]	protein_coding	10903733	11032401	1	19	ENSBTAT00000015439	508631	-0.816366	6.89609	16.7	4.38e-05	0.000507306	86.0077	150.344	-64.336	6.00756	42.7686	74.7607
ENSBTAG00000035945	NA	Uncharacterized protein [Source:UniProtKB/TrEMBL;Acc:E1BK46]	protein_coding	50336301	50347162	-1	4	\ENSBTAT00000050438, ENSBTAT00000056327\""	NA	1.28711	3.44859	16.66	4.47e-05	0.00051762	15.2085	6.23747	8.97101	3.16527	NA	NA
ENSBTAG00000007253	BT.53698	tetraspanin-33 [Source:RefSeq peptide;Acc:NP_001029844]	protein_coding	93881396	93901223	1	4	ENSBTAT00000009542	539284	-1.11851	2.64554	16.6548	4.48e-05	0.000518014	3.65546	8.02319	-4.36772	2.12688	1.80517	3.96207
ENSBTAG00000015511	FADS3	Fatty acid desaturase 3 [Source:UniProtKB/Swiss-Prot;Acc:A4IFP3]	protein_coding	41087531	41102449	-1	29	ENSBTAT00000020612	515925	0.723689	6.39666	16.6532	4.49e-05	0.000518014	104.611	63.2613	41.3498	5.36981	61.4276	37.147
ENSBTAG00000016849	PABPC1L	Uncharacterized protein [Source:UniProtKB/TrEMBL;Acc:E1BNB4]	protein_coding	74043097	74066950	1	13	ENSBTAT00000022412	509864	1.38702	1.3567	16.6553	4.48e-05	0.000518014	3.25019	1.25752	1.99267	0.994705	1.58933	0.614922
ENSBTAG00000001752	FUCA2	plasma alpha-L-fucosidase precursor [Source:RefSeq peptide;Acc:NP_001192747]	protein_coding	82007665	82027058	-1	9	ENSBTAT00000002297	515729	-0.517451	5.38943	16.6485	4.5e-05	0.000518334	34.1913	48.8922	-14.701	3.87784	22.7942	32.5948
ENSBTAG00000013708	SNX8	Sorting nexin-8 [Source:UniProtKB/Swiss-Prot;Acc:Q2KHV6]	protein_coding	41480285	41519854	1	25	ENSBTAT00000018213	614344	0.70976	4.81781	16.6467	4.5e-05	0.000518334	34.6881	21.1169	13.5712	3.76248	24.2574	14.7671
ENSBTAG00000003193	RPUSD2	Uncharacterized protein [Source:UniProtKB/TrEMBL;Acc:F1N088]	protein_coding	36280971	36284979	1	10	ENSBTAT00000004148	506936	0.816474	3.07593	16.6477	4.5e-05	0.000518334	10.4769	5.91286	4.56407	2.19032	6.31521	3.56411
ENSBTAG00000016073	UGCG	ceramide glucosyltransferase [Source:RefSeq peptide;Acc:NP_001070318]	protein_coding	102987421	103024296	1	8	ENSBTAT00000043826	514357	0.724704	5.49036	16.6364	4.53e-05	0.000520681	55.9591	33.831	22.1281	4.46781	38.6725	23.3801
ENSBTAG00000000824	TSEN54	tRNA-splicing endonuclease subunit Sen54 [Source:RefSeq peptide;Acc:NP_001192620]	protein_coding	56657194	56663680	-1	19	ENSBTAT00000001090	511091	0.551138	5.15481	16.6262	4.55e-05	0.000522989	42.0337	28.5598	13.4738	3.75209	21.5668	14.6536
ENSBTAG00000010745	THRA	thyroid hormone receptor alpha [Source:RefSeq peptide;Acc:NP_001039794]	protein_coding	41017271	41042023	1	19	ENSBTAT00000014236	532621	0.524896	5.84982	16.6196	4.57e-05	0.00052433	67.8065	46.9243	20.8823	4.38421	28.3591	19.6254
ENSBTAG00000030348	BT.76574	zinc finger protein 582 [Source:RefSeq peptide;Acc:NP_001098496]	protein_coding	63941396	63990193	1	18	\ENSBTAT00000010904, ENSBTAT00000063919, ENSBTAT00000038858\""	790311	-0.616031	4.20021	16.6055	4.6e-05	0.00052774	14.1948	21.8055	-7.61072	2.92803	NA	NA
ENSBTAG00000047448	C25H16orf54	transmembrane protein C16orf54 homolog [Source:RefSeq peptide;Acc:NP_001098503]	protein_coding	26734080	26736769	1	25	ENSBTAT00000065695	100125414	-0.584087	7.88769	16.5988	4.62e-05	0.000529103	188.502	283.276	-94.7739	6.56642	93.0875	139.889
ENSBTAG00000024708	CABIN1	Uncharacterized protein [Source:UniProtKB/TrEMBL;Acc:G3X746]	protein_coding	73332328	73399148	1	17	ENSBTAT00000018360	530023	0.497274	7.32814	16.5959	4.62e-05	0.000529416	188.226	132.85	55.3764	5.7912	28.0725	19.8136
ENSBTAG00000021829	GM2A	ganglioside GM2 activator precursor [Source:RefSeq peptide;Acc:NP_001192476]	protein_coding	64499096	64511547	1	7	ENSBTAT00000029099	504524	-0.816203	4.93929	16.5419	4.76e-05	0.000544224	21.8855	38.4534	-16.5679	4.05032	25.5672	44.9222
ENSBTAG00000008761	TRAFD1	TRAF-type zinc finger domain-containing protein 1 [Source:UniProtKB/TrEMBL;Acc:E1BDP8]	protein_coding	64313879	64328239	-1	17	ENSBTAT00000011542	NA	-0.463329	6.2256	16.5385	4.77e-05	0.00054469	62.6298	86.1851	-23.5553	4.55798	32.8593	45.2178
ENSBTAG00000019495	TEAD3	Uncharacterized protein [Source:UniProtKB/TrEMBL;Acc:F1MMU6]	protein_coding	9398811	9422609	-1	23	ENSBTAT00000025965	513466	1.71405	2.02373	16.5171	4.82e-05	0.000550355	5.7935	1.78422	4.00928	2.00334	1.99364	0.61398
ENSBTAG00000014881	BT.68767	PHD finger protein 23 [Source:RefSeq peptide;Acc:NP_001019741]	protein_coding	27582170	27585794	-1	19	\ENSBTAT00000019811, ENSBTAT00000063693\""	539774	-0.43484	6.20493	16.5144	4.83e-05	0.000550624	62.4519	84.332	-21.8801	4.45155	NA	NA
ENSBTAG00000006613	BT.35194	\methyltransferase-like protein 17, mitochondrial precursor [Source:RefSeq peptide;Acc:NP_001033631]\""	protein_coding	26175323	26180969	-1	10	ENSBTAT00000008681	514880	0.561863	5.22893	16.505	4.85e-05	0.000552854	44.3779	30.068	14.3099	3.83894	29.2924	19.8469
ENSBTAG00000009084	ATG3	Ubiquitin-like-conjugating enzyme ATG3 [Source:UniProtKB/Swiss-Prot;Acc:Q0VCL3]	protein_coding	57752209	57786798	-1	1	ENSBTAT00000011976	508571	-0.715109	6.73704	16.4973	4.87e-05	0.000554594	80.4742	131.797	-51.3233	5.68154	52.7008	86.3114
ENSBTAG00000010357	BT.91730	\beta-galactoside alpha-2,6-sialyltransferase 1 [Source:RefSeq peptide;Acc:NP_803483]\""	protein_coding	80788014	80830464	-1	1	\ENSBTAT00000012565, ENSBTAT00000013673\""	282073	0.473013	6.23379	16.4927	4.88e-05	0.000555428	87.0613	62.8018	24.2595	4.60048	NA	NA
ENSBTAG00000015635	TNFRSF4	tumor necrosis factor receptor superfamily member 4 precursor [Source:RefSeq peptide;Acc:NP_001092513]	protein_coding	52484468	52487309	1	16	ENSBTAT00000020764	528782	-0.720576	4.08472	16.4905	4.89e-05	0.000555545	12.5802	20.5249	-7.94464	2.98998	11.4888	18.7442
ENSBTAG00000006505	S100A9	protein S100-A9 [Source:RefSeq peptide;Acc:NP_001039793]	protein_coding	17176217	17179005	-1	3	\ENSBTAT00000008523, ENSBTAT00000046849\""	532569	-1.0787	9.18609	16.4836	4.91e-05	0.000557067	370.927	788.845	-417.917	8.70707	NA	NA
ENSBTAG00000017147	AK3	\GTP:AMP phosphotransferase, mitochondrial [Source:UniProtKB/Swiss-Prot;Acc:P08760]\""	protein_coding	40047897	40069800	1	8	ENSBTAT00000022789	281613	-0.615924	7.48935	16.4793	4.92e-05	0.000557802	141.389	216.929	-75.5398	6.23916	38.9394	59.7435
ENSBTAG00000002182	COX17	Uncharacterized protein [Source:UniProtKB/TrEMBL;Acc:F6QD94]	protein_coding	65024153	65031968	-1	1	ENSBTAT00000002828	100295800	-0.584489	4.52314	16.477	4.92e-05	0.000557974	18.0804	27.2153	-9.13492	3.19139	47.0844	70.8733
ENSBTAG00000018801	SNX3	Sorting nexin-3 [Source:UniProtKB/Swiss-Prot;Acc:Q1RMH8]	protein_coding	42370448	42417660	1	9	ENSBTAT00000025026	528265	-0.623865	6.50532	16.4723	4.94e-05	0.000558831	71.0522	109.951	-38.8989	5.28166	54.909	84.97
ENSBTAG00000010616	MBD6	Uncharacterized protein [Source:UniProtKB/TrEMBL;Acc:E1BBH8]	protein_coding	56276101	56281781	-1	5	ENSBTAT00000014034	783807	-0.457831	5.94881	16.4676	4.95e-05	0.000559492	51.6955	71.1064	-19.4109	4.2788	15.5288	21.3597
ENSBTAG00000044044	CLOCK	Uncharacterized protein [Source:UniProtKB/TrEMBL;Acc:F1MLT7]	protein_coding	72574278	72633079	-1	6	ENSBTAT00000061480	100300400	0.967467	3.17919	16.4666	4.95e-05	0.000559492	11.6985	6.00568	5.69284	2.50915	4.6039	2.36351
ENSBTAG00000042836	SNORA48	Small nucleolar RNA SNORA48 [Source:RFAM;Acc:RF00554]	snoRNA	27917464	27917598	1	19	ENSBTAT00000059828	NA	1.44027	1.27652	16.4535	4.99e-05	0.000562863	3.20267	1.19431	2.00836	1.00602	Inf	Inf
ENSBTAG00000034089	MATR3	matrin 3 [Source:HGNC Symbol;Acc:6912]	protein_coding	19435949	19438716	-1	17	ENSBTAT00000048335	NA	0.488589	5.0156	16.4471	5e-05	0.000564239	37.4345	26.7128	10.7217	3.42246	25.6225	18.2839
ENSBTAG00000034987	MKKS	McKusick-Kaufman/Bardet-Biedl syndromes putative chaperonin [Source:RefSeq peptide;Acc:NP_001193100]	protein_coding	3574758	3582527	-1	13	ENSBTAT00000049460	614288	-0.936759	2.874	16.4434	5.01e-05	0.000564826	4.80723	9.11448	-4.30725	2.10677	2.76436	5.24122
ENSBTAG00000021011	NA	NA	pseudogene	28834268	28835511	-1	17	ENSBTAT00000027978	NA	-0.458173	6.03199	16.4408	5.02e-05	0.000565101	54.8343	75.2713	-20.437	4.35311	Inf	Inf
ENSBTAG00000012525	BT.29579	histo-blood group ABO system transferase [Source:RefSeq peptide;Acc:NP_001071394]	protein_coding	104232297	104251043	-1	11	ENSBTAT00000042758	515340	-1.55477	1.85604	16.4312	5.04e-05	0.000567421	1.60763	4.73759	-3.12995	1.64614	1.48442	4.3745
ENSBTAG00000001614	ZNF174	zinc finger protein 174 [Source:RefSeq peptide;Acc:NP_001030278]	protein_coding	2835245	2841856	1	25	ENSBTAT00000002117	512411	-0.870231	3.2598	16.4272	5.06e-05	0.000568109	6.48953	11.7386	-5.24903	2.39205	3.15179	5.7011
ENSBTAG00000014284	ALPK2	alpha-protein kinase 2 [Source:RefSeq peptide;Acc:NP_001179177]	protein_coding	58119582	58248068	-1	24	ENSBTAT00000018977	510218	-0.76755	3.7945	16.4243	5.06e-05	0.000568473	10.0429	16.8789	-6.836	2.77315	1.4471	2.43212
ENSBTAG00000004249	TANC2	protein TANC2 [Source:RefSeq peptide;Acc:NP_001179604]	protein_coding	48089631	48406633	1	19	ENSBTAT00000005565	529494	1.61223	1.08791	16.4212	5.07e-05	0.000568876	2.76259	0.880491	1.8821	0.912343	0.462745	0.147486
ENSBTAG00000018979	PUM1	pumilio homolog 1 [Source:RefSeq peptide;Acc:NP_001180052]	protein_coding	123070708	123196529	1	2	ENSBTAT00000025262	535450	0.451572	8.07954	16.4167	5.08e-05	0.000569697	313.348	228.189	85.1595	6.4121	57.4951	41.8695
ENSBTAG00000011087	ARID2	Uncharacterized protein [Source:UniProtKB/TrEMBL;Acc:F1N463]	protein_coding	34488354	34583315	-1	5	ENSBTAT00000014719	517876	0.478588	5.91149	16.3998	5.13e-05	0.000574286	70.0151	50.0683	19.9468	4.31808	13.188	9.43083
ENSBTAG00000030775	PCBP3	poly(rC)-binding protein 3 [Source:RefSeq peptide;Acc:NP_001069752]	protein_coding	147132679	147359843	1	1	ENSBTAT00000043482	613725	0.966049	2.96413	16.3958	5.14e-05	0.000574976	9.90746	5.06633	4.84113	2.27534	6.89935	3.52808
ENSBTAG00000046548	SIAT7B	\alpha-N-acetyl-neuraminyl-2,3-beta-galactosyl-1, 3-N-acetyl-galactosaminide alpha-2,6-sialyltransferase [Source:RefSeq peptide;Acc:NP_991360]\""	protein_coding	98585641	98594798	-1	11	\ENSBTAT00000064279, ENSBTAT00000063122\""	404124	0.463584	6.19736	16.3902	5.16e-05	0.00057616	84.7561	61.3263	23.4298	4.55027	NA	NA
ENSBTAG00000003836	BT.44707	disintegrin and metalloproteinase domain-containing protein 19 precursor [Source:RefSeq peptide;Acc:NP_001068943]	protein_coding	71158812	71250704	-1	7	ENSBTAT00000005003	510907	-0.760898	9.28042	16.3851	5.17e-05	0.000577189	458.877	780.094	-321.217	8.3274	73.2797	124.576
ENSBTAG00000001564	PDE4DIP	phosphodiesterase 4D interacting protein [Source:RefSeq peptide;Acc:NP_001095372]	protein_coding	22916551	23063522	-1	3	\ENSBTAT00000061284, ENSBTAT00000052249\""	508547	-0.478749	5.79294	16.3715	5.21e-05	0.000580792	46.051	64.1797	-18.1286	4.1802	NA	NA
ENSBTAG00000012229	NA	Uncharacterized protein [Source:UniProtKB/TrEMBL;Acc:E1BGB7]	protein_coding	84899737	84926047	1	15	ENSBTAT00000016226	NA	2.06831	1.08147	16.3698	5.21e-05	0.000580792	2.9814	0.640683	2.34072	1.22695	1.40038	0.300932
ENSBTAG00000006683	ZFYVE28	Uncharacterized protein [Source:UniProtKB/TrEMBL;Acc:F1MNN2]	protein_coding	108429350	108481941	1	6	ENSBTAT00000034512	522574	-1.48347	3.31587	16.3484	5.27e-05	0.000586686	4.96049	13.9468	-8.98627	3.16772	1.9568	5.50168
ENSBTAG00000030845	NA	NA	pseudogene	83667092	83671187	-1	15	ENSBTAT00000043613	NA	-0.765102	9.3065	16.3463	5.28e-05	0.000586686	470.264	796.463	-326.199	8.34961	Inf	Inf
ENSBTAG00000020214	LRRC8B	Uncharacterized protein [Source:UniProtKB/TrEMBL;Acc:E1BDX2]	protein_coding	53852740	53862657	-1	3	ENSBTAT00000026919	517584	0.705292	4.10231	16.3455	5.28e-05	0.000586686	21.0618	12.8104	8.2514	3.04464	8.14456	4.95376
ENSBTAG00000009783	NA	60S ribosomal protein L18a [Source:UniProtKB/TrEMBL;Acc:F1MHJ6]	protein_coding	85463046	85463552	-1	10	ENSBTAT00000012903	NA	0.566565	6.5229	16.3327	5.31e-05	0.00059016	109.189	73.8598	35.3297	5.14281	215.364	145.68
ENSBTAG00000032021	RALB	ras-related protein Ral-B [Source:RefSeq peptide;Acc:NP_001091454]	protein_coding	72358249	72430777	1	2	\ENSBTAT00000026694, ENSBTAT00000053057\""	505238	-0.466797	7.44216	16.2995	5.41e-05	0.000599504	145.622	201.265	-55.6423	5.79811	NA	NA
ENSBTAG00000013791	GPR41	free fatty acid receptor 3 [Source:RefSeq peptide;Acc:NP_001138705]	protein_coding	46244900	46249752	1	18	\ENSBTAT00000018317, ENSBTAT00000053502\""	527517	0.875817	3.52092	16.2999	5.41e-05	0.000599504	14.4976	7.87305	6.6246	2.72783	NA	NA
ENSBTAG00000009668	TMEM184B	Transmembrane protein 184B [Source:UniProtKB/Swiss-Prot;Acc:A2VDL9]	protein_coding	110486531	110536722	-1	5	ENSBTAT00000012742	514220	-0.604835	5.88183	16.291	5.43e-05	0.000601637	46.3614	70.4412	-24.0798	4.58975	13.3069	20.2185
ENSBTAG00000011105	SLC38A2	Sodium-coupled neutral amino acid transporter 2 [Source:UniProtKB/Swiss-Prot;Acc:A2VE31]	protein_coding	34028553	34042996	1	5	ENSBTAT00000014749	338044	-0.702846	7.95805	16.2877	5.44e-05	0.000602162	188.372	307.758	-119.386	6.89948	39.4002	64.371
ENSBTAG00000039347	CLEC4D	C-type lectin domain family 4 member D [Source:RefSeq peptide;Acc:NP_001180046]	protein_coding	102144410	102152592	1	5	ENSBTAT00000055016	616646	-1.23567	3.87647	16.2726	5.49e-05	0.000605889	8.57219	20.0669	-11.4947	3.5229	10.2907	24.0899
ENSBTAG00000042883	SNORD35	Small nucleolar RNA SNORD35 [Source:RFAM;Acc:RF00211]	snoRNA	56397451	56397539	1	18	ENSBTAT00000059875	NA	1.17969	1.57952	16.2739	5.48e-05	0.000605889	3.79695	1.58984	2.20711	1.14216	Inf	Inf
ENSBTAG00000002767	GNB4	guanine nucleotide-binding protein subunit beta-4 [Source:RefSeq peptide;Acc:NP_001092503]	protein_coding	88225885	88257992	1	1	ENSBTAT00000003589	525962	-1.56292	2.88108	16.2663	5.5e-05	0.000607334	3.51944	10.5088	-6.98939	2.80517	3.07107	9.17001
ENSBTAG00000015628	SMPD1	Sphingomyelin phosphodiesterase [Source:UniProtKB/Swiss-Prot;Acc:Q0VD19]	protein_coding	47267703	47272165	-1	15	ENSBTAT00000020758	505097	-0.686203	4.73321	16.2644	5.51e-05	0.000607412	20.0293	32.1914	-12.1622	3.60433	8.4762	13.6231
ENSBTAG00000012191	WWC2	Uncharacterized protein [Source:UniProtKB/TrEMBL;Acc:F1MZS1]	protein_coding	13139716	13204496	1	27	ENSBTAT00000016172	532571	-0.869812	3.57838	16.2538	5.54e-05	0.000610287	8.15255	14.9748	-6.82229	2.77026	2.20399	4.04835
ENSBTAG00000014503	IQCE	Uncharacterized protein [Source:UniProtKB/TrEMBL;Acc:F1N1D1]	protein_coding	41225570	41256752	1	25	ENSBTAT00000019288	618833	0.678077	5.03	16.2356	5.59e-05	0.000615615	39.9422	24.8793	15.0629	3.91293	14.8429	9.24536
ENSBTAG00000007626	IL2RG	Cytokine receptor common subunit gamma [Source:UniProtKB/Swiss-Prot;Acc:Q95118]	protein_coding	84816193	84819838	1	X	ENSBTAT00000010033	281862	0.447341	9.03571	16.2256	5.62e-05	0.000618328	605.126	443.623	161.503	7.33542	409.977	300.557
ENSBTAG00000002259	NA	Uncharacterized protein [Source:UniProtKB/TrEMBL;Acc:F1MDW3]	protein_coding	106908541	106914583	1	4	\ENSBTAT00000054092, ENSBTAT00000053712, ENSBTAT00000028729\""	NA	0.764668	5.59356	16.1999	5.7e-05	0.000626216	60.7238	35.5689	25.1549	4.65277	NA	NA
ENSBTAG00000006486	TSEN34	tRNA-splicing endonuclease subunit Sen34 [Source:RefSeq peptide;Acc:NP_001029423]	protein_coding	63393523	63397442	-1	18	ENSBTAT00000008501	505571	-0.644072	4.12883	16.1958	5.71e-05	0.000627004	13.4251	20.8187	-7.39356	2.88627	9.45429	14.661
ENSBTAG00000015874	CASP3	caspase-3 [Source:RefSeq peptide;Acc:NP_001071308]	protein_coding	14084622	14110610	-1	27	ENSBTAT00000021099	408016	-0.806954	3.89292	16.1828	5.75e-05	0.000630742	10.5729	18.5316	-7.95872	2.99254	3.47563	6.09191
ENSBTAG00000020060	TXNIP	thioredoxin-interacting protein [Source:RefSeq peptide;Acc:NP_001095345]	protein_coding	21489097	21493251	1	3	ENSBTAT00000026724	506790	-0.67585	11.2955	16.177	5.77e-05	0.000632122	1926.97	3085.86	-1158.89	10.1785	674.473	1080.1
ENSBTAG00000004552	PBXIP1	Pre-B-cell leukemia transcription factor-interacting protein 1 [Source:UniProtKB/Swiss-Prot;Acc:A6QLY7]	protein_coding	15687403	15697893	1	3	ENSBTAT00000005980	506485	-0.462688	9.19269	16.1661	5.8e-05	0.000635193	492.504	676.505	-184.001	7.52357	214.973	295.288
ENSBTAG00000010664	PRKCQ	protein kinase C theta type [Source:RefSeq peptide;Acc:NP_001179006]	protein_coding	17093614	17185063	1	13	ENSBTAT00000060978	505901	0.501307	7.91877	16.1536	5.84e-05	0.000638847	283.83	200.114	83.7159	6.38743	89.1706	62.8697
ENSBTAG00000005174	GDPGP1	GDP-D-glucose phosphorylase 1 [Source:UniProtKB/Swiss-Prot;Acc:Q5E9T1]	protein_coding	22046770	22056010	1	21	ENSBTAT00000006812	522909	-1.0978	2.21543	16.1451	5.87e-05	0.000641141	2.65927	5.7363	-3.07703	1.62154	1.52656	3.29294
ENSBTAG00000020681	FNDC3A	fibronectin type-III domain-containing protein 3A [Source:RefSeq peptide;Acc:NP_001192575]	protein_coding	18844597	18934356	1	12	ENSBTAT00000032568	508840	0.662109	6.77695	16.1417	5.88e-05	0.00064126	134.585	85.0037	49.5816	5.63173	35.8416	22.6375
ENSBTAG00000018945	AMOTL1	Uncharacterized protein [Source:UniProtKB/TrEMBL;Acc:E1BEQ5]	protein_coding	15794576	15884804	-1	15	ENSBTAT00000025212	541209	1.08173	2.72902	16.1414	5.88e-05	0.00064126	8.63756	4.03018	4.60737	2.20394	2.59075	1.20881
ENSBTAG00000004558	bta-mir-147	bta-mir-147 [Source:miRBase;Acc:MI0009747]	protein_coding	65243195	65246838	-1	10	ENSBTAT00000005987	614805	-0.853059	6.03477	16.137	5.89e-05	0.000642187	46.249	84.0297	-37.7807	5.23958	73.8802	134.233
ENSBTAG00000012510	PLCB3	\1-phosphatidylinositol-4,5-bisphosphate phosphodiesterase beta-3 [Source:RefSeq peptide;Acc:NP_001179352]\""	protein_coding	43170432	43189303	1	29	ENSBTAT00000016609	515669	-0.594081	5.84975	16.1277	5.92e-05	0.000644263	45.7131	68.7242	-23.0111	4.52426	8.65615	13.0135
ENSBTAG00000018196	BT.69492	WD repeat-containing protein 43 [Source:RefSeq peptide;Acc:NP_001192527]	protein_coding	70851865	70890941	-1	11	ENSBTAT00000024220	538915	0.471989	6.10949	16.1275	5.92e-05	0.000644263	80.2055	57.6155	22.59	4.49761	23.302	16.739
ENSBTAG00000013749	BT.61817	rho-related GTP-binding protein RhoQ [Source:RefSeq peptide;Acc:NP_001192427]	protein_coding	28834380	28871742	1	11	ENSBTAT00000018269	100139988	-0.602281	5.77986	16.1244	5.93e-05	0.00064474	43.4587	65.9678	-22.5091	4.49244	38.2896	58.1214
ENSBTAG00000021633	TDG	G/T mismatch-specific thymine DNA glycosylase [Source:RefSeq peptide;Acc:NP_001077165]	protein_coding	67973222	67994056	1	5	ENSBTAT00000028828	517825	-0.837516	4.1851	16.119	5.95e-05	0.000646036	12.8376	22.948	-10.1104	3.33776	4.03446	7.21181
ENSBTAG00000013874	C18H16orf80	UPF0468 protein C16orf80 homolog [Source:UniProtKB/Swiss-Prot;Acc:Q6B857]	protein_coding	26077404	26090645	-1	18	ENSBTAT00000018422	445424	-0.634293	4.28489	16.1168	5.96e-05	0.0006462	14.9925	23.2196	-8.2271	3.04038	12.2688	19.0013
ENSBTAG00000005034	CAPN5	calpain-5 [Source:RefSeq peptide;Acc:NP_001179823]	protein_coding	57256223	57313832	1	15	ENSBTAT00000006638	536988	1.67338	2.12734	16.1117	5.97e-05	0.000647377	6.25752	1.90869	4.34883	2.12063	1.39459	0.425383
ENSBTAG00000018800	RPS4	40S ribosomal protein S4 [Source:UniProtKB/Swiss-Prot;Acc:P79103]	protein_coding	83532034	83536488	1	X	ENSBTAT00000025024	\100850611, 614241\""	0.611495	8.2224	16.0969	6.02e-05	0.000651876	361.936	235.41	126.526	6.98329	399.929	260.122
ENSBTAG00000047088	BT.91459	Uncharacterized protein [Source:UniProtKB/TrEMBL;Acc:G3N271]	protein_coding	48272412	48288246	1	15	ENSBTAT00000063519	100337457	-1.45479	2.17309	16.0627	6.13e-05	0.00066316	2.19509	6.04294	-3.84785	1.94405	1.31128	3.60988
ENSBTAG00000010718	RALGPS2	Uncharacterized protein [Source:UniProtKB/TrEMBL;Acc:E1BNN3]	protein_coding	61559977	61718623	1	16	ENSBTAT00000034000	NA	0.548193	5.79133	16.0579	6.14e-05	0.000664265	65.75	44.8412	20.9088	4.38604	33.007	22.5106
ENSBTAG00000006740	BT.91117	N-terminal kinase-like protein [Source:RefSeq peptide;Acc:NP_001095491]	protein_coding	44370408	44381438	1	29	ENSBTAT00000045467	515247	-0.433388	7.69244	16.0559	6.15e-05	0.000664403	175.904	236.933	-61.0295	5.93144	67.0109	90.2602
ENSBTAG00000039928	NA	Uncharacterized protein [Source:UniProtKB/TrEMBL;Acc:E1BN49]	protein_coding	114032643	114038805	1	4	ENSBTAT00000002894	NA	-0.570648	7.52323	16.053	6.16e-05	0.000664824	147.868	218.999	-71.1312	6.15241	181.656	269.041
ENSBTAG00000006025	AHSA2	Activator of 90 kDa heat shock protein ATPase homolog 2 [Source:UniProtKB/Swiss-Prot;Acc:A6QQC0]	protein_coding	59767828	59790133	1	11	ENSBTAT00000055769	531017	-0.812814	3.40548	16.0482	6.17e-05	0.000665098	7.39211	13.0756	-5.68352	2.50678	6.13963	10.8602
ENSBTAG00000002435	PTPRE	receptor-type tyrosine-protein phosphatase epsilon [Source:RefSeq peptide;Acc:NP_001192460]	protein_coding	47801368	47842727	1	26	ENSBTAT00000003163	505285	-0.537843	7.86847	16.047	6.18e-05	0.000665098	190.241	275.941	-85.6998	6.42122	79.967	115.99
ENSBTAG00000010023	BT.87967	protein FAM107B [Source:RefSeq peptide;Acc:NP_001039858]	protein_coding	29501668	29578090	-1	13	ENSBTAT00000013221	535023	0.45842	7.77332	16.0447	6.19e-05	0.000665098	252.847	184.103	68.7435	6.10315	173.659	126.445
ENSBTAG00000001553	HNRNPA1	Heterogeneous nuclear ribonucleoprotein A1 [Source:UniProtKB/Swiss-Prot;Acc:P09867]	protein_coding	25939737	25944246	-1	5	ENSBTAT00000002033	\785761, 100848353, 614922, 505093\""	0.469106	8.09871	16.0439	6.19e-05	0.000665098	319.056	229.366	89.6893	6.48686	181.902	130.768
ENSBTAG00000004138	GLTSCR1	Uncharacterized protein [Source:UniProtKB/TrEMBL;Acc:F1MRI4]	protein_coding	55042858	55063461	1	18	\ENSBTAT00000044746, ENSBTAT00000005415\""	531868	0.490622	6.00293	16.0466	6.18e-05	0.000665098	74.705	52.9987	21.7063	4.44004	NA	NA
ENSBTAG00000027630	CISD2	CDGSH iron-sulfur domain-containing protein 2 [Source:UniProtKB/Swiss-Prot;Acc:Q05B71]	protein_coding	23289384	23302661	-1	6	ENSBTAT00000039792	781260	-0.907712	4.14101	16.0191	6.27e-05	0.000673299	11.9705	22.572	-10.6015	3.4062	11.2504	21.2143
ENSBTAG00000038797	NA	Uncharacterized protein [Source:UniProtKB/TrEMBL;Acc:E1BFM6]	protein_coding	63025558	63028832	-1	18	ENSBTAT00000052297	NA	-1.30512	2.53061	16.0106	6.3e-05	0.000675732	3.06271	7.55443	-4.49172	2.16727	2.05413	5.06668
ENSBTAG00000000049	CCDC77	coiled-coil domain-containing protein 77 [Source:RefSeq peptide;Acc:NP_001095576]	protein_coding	107796085	107822807	1	5	ENSBTAT00000053510	527084	-0.565845	4.46923	15.9943	6.35e-05	0.000680982	17.5504	25.9729	-8.4225	3.07425	7.45557	11.0335
ENSBTAG00000043268	SNORD79	Small nucleolar RNA SNORD79 [Source:RFAM;Acc:RF00152]	snoRNA	56692481	56692561	-1	16	ENSBTAT00000060260	NA	1.10711	2.27476	15.9879	6.37e-05	0.000682684	6.26699	2.93227	3.33473	1.73757	Inf	Inf
ENSBTAG00000003397	CTBP2	C-terminal-binding protein 2 [Source:UniProtKB/Swiss-Prot;Acc:Q0VCQ1]	protein_coding	44888008	44936346	-1	26	\ENSBTAT00000004404, ENSBTAT00000004405\""	281730	-0.637197	5.53764	15.9809	6.4e-05	0.00068462	36.0004	55.9503	-19.9499	4.31831	NA	NA
ENSBTAG00000018594	LIN37	Protein lin-37 homolog [Source:UniProtKB/Swiss-Prot;Acc:Q1RMQ5]	protein_coding	46649252	46654186	1	18	ENSBTAT00000045069	534550	-0.618597	4.61691	15.9771	6.41e-05	0.000685398	18.9751	29.1571	-10.182	3.34795	19.0131	29.2155
ENSBTAG00000006846	LGALS9	galectin-9 isoform 1 [Source:RefSeq peptide;Acc:NP_001034266]	protein_coding	19738612	19757359	1	19	\ENSBTAT00000009025, ENSBTAT00000009005\""	510813	-0.588172	8.34237	15.9713	6.43e-05	0.000686898	259.735	388.741	-129.006	7.01129	NA	NA
ENSBTAG00000015766	ZFPM1	Uncharacterized protein [Source:UniProtKB/TrEMBL;Acc:F1N6T0]	protein_coding	13809878	13826787	1	18	\ENSBTAT00000047968, ENSBTAT00000063705\""	528338	0.756217	4.03328	15.9521	6.5e-05	0.00069331	20.2487	11.9372	8.3115	3.05511	NA	NA
ENSBTAG00000010504	TBRG4	protein TBRG4 [Source:RefSeq peptide;Acc:NP_001070435]	protein_coding	77224764	77231980	1	4	ENSBTAT00000013895	767855	0.435202	5.85156	15.9455	6.52e-05	0.000695136	66.169	48.6852	17.4838	4.12795	35.7864	26.3305
ENSBTAG00000014267	ZCCHC14	zinc finger CCHC domain-containing protein 14 [Source:RefSeq peptide;Acc:NP_001192882]	protein_coding	13036326	13079896	-1	18	ENSBTAT00000018957	528171	-1.44159	2.04619	15.9416	6.53e-05	0.000695965	1.99448	5.45854	-3.46406	1.79246	0.701294	1.91932
ENSBTAG00000001660	SPTY2D1	protein SPT2 homolog [Source:RefSeq peptide;Acc:NP_001192667]	protein_coding	26356893	26373003	1	29	ENSBTAT00000002177	539967	0.631295	5.19796	15.9281	6.58e-05	0.000700329	44.3691	28.667	15.702	3.97288	19.9681	12.9015
ENSBTAG00000000711	NDRG1	protein NDRG1 [Source:RefSeq peptide;Acc:NP_001030181]	protein_coding	9109762	9165926	1	14	ENSBTAT00000000950	504499	-0.735443	7.07882	15.9205	6.61e-05	0.000702522	100.926	168.001	-67.0756	6.06772	34.1542	56.8533
ENSBTAG00000016377	IPP	actin-binding protein IPP [Source:RefSeq peptide;Acc:NP_001178125]	protein_coding	100935637	100972708	1	3	ENSBTAT00000031396	785293	-0.944754	3.09493	15.906	6.66e-05	0.000707117	5.567	10.6845	-5.11752	2.35544	1.57661	3.02592
ENSBTAG00000015562	PLBD1	Phospholipase B-like 1 [Source:UniProtKB/Swiss-Prot;Acc:Q9GL30]	protein_coding	95706361	95796211	1	5	\ENSBTAT00000020677, ENSBTAT00000056815\""	317710	-0.899838	7.01108	15.9049	6.66e-05	0.000707117	89.7812	167.565	-77.7834	6.28139	NA	NA
ENSBTAG00000002302	CD59	CD59 glycoprotein precursor [Source:RefSeq peptide;Acc:NP_001032523]	protein_coding	65145073	65166597	-1	15	ENSBTAT00000002967	505574	-0.87073	5.0377	15.8815	6.74e-05	0.000714095	22.9951	42.1621	-19.167	4.26056	50.0982	91.8564
ENSBTAG00000012987	ULK1	serine/threonine-protein kinase ULK1 [Source:RefSeq peptide;Acc:NP_001192856]	protein_coding	46171844	46193233	-1	17	ENSBTAT00000017268	526310	-0.516919	6.78406	15.8814	6.74e-05	0.000714095	90.229	129.137	-38.908	5.28199	25.8166	36.9491
ENSBTAG00000014001	MAP1A	Uncharacterized protein [Source:UniProtKB/TrEMBL;Acc:F1N3M8]	protein_coding	55810061	55829462	1	21	\ENSBTAT00000038632, ENSBTAT00000063231\""	515593	1.18783	2.424	15.8842	6.73e-05	0.000714095	7.03786	3.05095	3.98691	1.99527	NA	NA
ENSBTAG00000020554	AIF1	Allograft inflammatory factor 1 [Source:UniProtKB/Swiss-Prot;Acc:Q9BDK2]	protein_coding	27503183	27505457	-1	23	ENSBTAT00000027388	280989	-0.906269	6.68617	15.8693	6.79e-05	0.000718065	71.4873	134.112	-62.6246	5.96866	107.824	202.28
ENSBTAG00000004948	FAM84A	Protein FAM84A [Source:UniProtKB/Swiss-Prot;Acc:Q3ZCA1]	protein_coding	83655864	83659066	-1	11	ENSBTAT00000006512	539071	-2.44208	1.67889	15.8516	6.85e-05	0.000724208	0.907225	5.07405	-4.16683	2.05895	0.408844	2.28664
ENSBTAG00000005868	HEBP1	Heme-binding protein 1 [Source:UniProtKB/Swiss-Prot;Acc:Q148C9]	protein_coding	97348105	97385488	1	5	ENSBTAT00000007711	533227	-1.08217	3.64386	15.8191	6.97e-05	0.000736118	7.78632	16.4664	-8.68009	3.11771	7.55954	15.9868
ENSBTAG00000047570	NA	Uncharacterized protein [Source:UniProtKB/TrEMBL;Acc:G3MX77]	protein_coding	110023857	110026785	-1	1	ENSBTAT00000063226	NA	-1.25452	4.3192	15.8164	6.98e-05	0.000736523	11.6158	27.7736	-16.1578	4.01416	12.7226	30.4202
ENSBTAG00000047302	NA	Uncharacterized protein [Source:UniProtKB/TrEMBL;Acc:G3N2G9]	protein_coding	67954988	67974925	1	13	ENSBTAT00000062921	NA	-2.51542	1.34826	15.8108	7e-05	0.000738096	0.619707	3.67685	-3.05714	1.61218	0.52876	3.13724
ENSBTAG00000026779	LYS	\Lysozyme C, non-stomach isozyme [Source:UniProtKB/Swiss-Prot;Acc:P80189]\""	protein_coding	44712169	44720976	-1	5	ENSBTAT00000038266	777776	-0.919542	10.6542	15.8083	7.01e-05	0.00073844	1118.8	2108.48	-989.681	9.95082	700.564	1320.28
ENSBTAG00000013287	SMO	smoothened homolog precursor [Source:RefSeq peptide;Acc:NP_001179149]	protein_coding	93922581	93946896	1	4	ENSBTAT00000017670	539308	1.58849	1.05476	15.7979	7.05e-05	0.000741856	2.64579	0.83217	1.81362	0.858872	0.761378	0.239473
ENSBTAG00000016444	FAM134B	Protein FAM134B [Source:UniProtKB/Swiss-Prot;Acc:Q5E9K8]	protein_coding	56709603	56758641	1	20	\ENSBTAT00000021862, ENSBTAT00000046417\""	\787135, 540068\""	0.462739	5.39312	15.7677	7.16e-05	0.000753147	48.3812	35.1325	13.2488	3.72779	NA	NA
ENSBTAG00000000917	BMP1	Uncharacterized protein [Source:UniProtKB/TrEMBL;Acc:E1BEV7]	protein_coding	69980325	70027825	1	8	ENSBTAT00000001218	NA	-1.49398	1.65542	15.7553	7.21e-05	0.000757447	1.46873	4.15347	-2.68475	1.42479	0.475008	1.3433
ENSBTAG00000027204	BT.65432	Uncharacterized protein [Source:UniProtKB/TrEMBL;Acc:E1BAW9]	protein_coding	106853030	106923607	1	4	\ENSBTAT00000053883, ENSBTAT00000053833, ENSBTAT00000063741\""	100300510	0.624274	8.57145	15.7325	7.3e-05	0.000765987	461.582	298.952	162.629	7.34544	NA	NA
ENSBTAG00000009768	IFIT3	interferon-induced protein with tetratricopeptide repeats 3 [Source:RefSeq peptide;Acc:NP_001068882]	protein_coding	11083267	11090209	1	26	ENSBTAT00000012884	509678	-0.900833	8.56054	15.7154	7.36e-05	0.000772147	261.284	489.378	-228.094	7.83348	132.095	247.411
ENSBTAG00000005091	DGKG	Uncharacterized protein [Source:UniProtKB/TrEMBL;Acc:E1B9E4]	protein_coding	81514492	81687453	1	1	ENSBTAT00000006711	518523	-0.875409	3.18289	15.7141	7.37e-05	0.000772147	6.13106	11.2546	-5.12358	2.35715	2.58694	4.74879
ENSBTAG00000000283	CSF1	macrophage colony-stimulating factor 1 precursor [Source:RefSeq peptide;Acc:NP_776451]	protein_coding	33607139	33621030	-1	3	ENSBTAT00000000353	281094	1.02958	3.5353	15.7122	7.37e-05	0.000772252	15.2994	7.4606	7.83882	2.97064	9.18884	4.48084
ENSBTAG00000044311	SNORD2	Small nucleolar RNA SNORD2 [Source:RFAM;Acc:RF01299]	snoRNA	81062767	81062835	-1	1	ENSBTAT00000061744	NA	1.29508	2.43664	15.702	7.41e-05	0.000775783	7.45086	3.05697	4.39389	2.1355	Inf	Inf
ENSBTAG00000004305	RGS16	Regulator of G-protein signaling 16 [Source:UniProtKB/Swiss-Prot;Acc:O46471]	protein_coding	65128481	65134057	-1	16	ENSBTAT00000005642	282035	1.50525	2.52778	15.6958	7.44e-05	0.000777684	8.04863	2.80198	5.24665	2.3914	3.39891	1.18327
ENSBTAG00000021225	DCAF5	Uncharacterized protein [Source:UniProtKB/TrEMBL;Acc:F1N0J7]	protein_coding	81194836	81259609	-1	10	ENSBTAT00000028279	785849	0.435089	6.68024	15.6884	7.47e-05	0.000779275	117.688	86.8405	30.8478	4.94709	44.7314	33.0067
ENSBTAG00000007884	SREBF1	sterol regulatory element-binding protein 1 [Source:RefSeq peptide;Acc:NP_001106773]	protein_coding	35234637	35250672	1	19	ENSBTAT00000010372	539361	0.514012	7.05552	15.6885	7.47e-05	0.000779275	156.576	109.041	47.5345	5.5709	39.3011	27.3698
ENSBTAG00000011017	ABI2	abl interactor 2 [Source:RefSeq peptide;Acc:NP_001094641]	protein_coding	91960475	92057920	1	2	ENSBTAT00000014635	537711	0.808849	2.939	15.6871	7.47e-05	0.000779275	9.49905	5.28681	4.21224	2.07459	5.06076	2.81663
ENSBTAG00000008548	BT.61805	protein FAM98A [Source:RefSeq peptide;Acc:NP_001076924]	protein_coding	16157514	16173332	-1	11	ENSBTAT00000011270	530070	-0.593958	4.43616	15.6694	7.54e-05	0.000785923	17.0129	25.5046	-8.49171	3.08605	6.28247	9.41826
ENSBTAG00000015900	BT.28584	protein canopy homolog 3 precursor [Source:RefSeq peptide;Acc:NP_001068907]	protein_coding	16562968	16571140	1	23	ENSBTAT00000021132	510220	-0.590909	6.73334	15.667	7.55e-05	0.000786253	84.5332	126.99	-42.4573	5.40794	96.1698	144.472
ENSBTAG00000016599	MRPL53	\39S ribosomal protein L53, mitochondrial [Source:UniProtKB/Swiss-Prot;Acc:Q2HJF1]\""	protein_coding	10141776	10144861	1	11	ENSBTAT00000022082	505728	0.464315	5.63533	15.6582	7.59e-05	0.000789275	57.3676	41.5124	15.8552	3.98688	19.7751	14.3097
ENSBTAG00000007186	ARHGAP39	rho GTPase-activating protein 39 [Source:RefSeq peptide;Acc:NP_001192926]	protein_coding	1563866	1600378	1	14	ENSBTAT00000037363	532363	0.758836	4.66111	15.6519	7.61e-05	0.000791241	31.5568	18.5566	13.0002	3.70046	9.3696	5.50968
ENSBTAG00000007409	BT.68917	Uncharacterized protein [Source:UniProtKB/TrEMBL;Acc:E1BBK2]	protein_coding	49268640	49292988	1	19	\ENSBTAT00000009744, ENSBTAT00000042694\""	789682	-0.591804	6.50459	15.6475	7.63e-05	0.000792408	72.0985	108.704	-36.6054	5.19398	NA	NA
ENSBTAG00000014803	CPZ	carboxypeptidase Z precursor [Source:RefSeq peptide;Acc:NP_001076955]	protein_coding	106626199	106650047	1	6	ENSBTAT00000019695	537837	1.32687	1.76036	15.6436	7.65e-05	0.00079338	4.4845	1.76003	2.72447	1.44597	2.1529	0.844951
ENSBTAG00000045748	RAF1	v-raf-1 murine leukemia viral oncogene homolog 1 [Source:HGNC Symbol;Acc:9829]	protein_coding	57156996	57161484	-1	22	ENSBTAT00000054270	100848301	-0.624167	8.37125	15.6356	7.68e-05	0.000796074	259.685	399.638	-139.953	7.1288	233.74	359.711
ENSBTAG00000000662	TCF20	transcription factor 20 [Source:RefSeq peptide;Acc:NP_001179503]	protein_coding	113634004	113683472	-1	5	ENSBTAT00000000872	523151	0.449663	8.03505	15.6194	7.75e-05	0.000802241	303.198	221.224	81.9742	6.3571	48.9819	35.7389
ENSBTAG00000009236	DAGLB	sn1-specific diacylglycerol lipase beta [Source:RefSeq peptide;Acc:NP_001076956]	protein_coding	38842844	38866581	-1	25	ENSBTAT00000012173	538021	-0.696488	10.2543	15.6175	7.75e-05	0.000802334	927.047	1504.6	-577.552	9.17381	203.971	331.045
ENSBTAG00000020614	BT.50439	protein kinase C epsilon type [Source:RefSeq peptide;Acc:NP_001104590]	protein_coding	27935104	28472632	1	11	ENSBTAT00000027471	507041	0.579579	4.75399	15.6156	7.76e-05	0.000802449	32.0288	21.3151	10.7137	3.42138	14.4665	9.62743
ENSBTAG00000042447	SNORD49	Small nucleolar RNA SNORD49 [Source:RFAM;Acc:RF00277]	snoRNA	33814771	33814837	-1	19	ENSBTAT00000059439	NA	1.00376	2.27822	15.6141	7.77e-05	0.000802449	6.09599	3.02618	3.06982	1.61815	Inf	Inf
ENSBTAG00000014861	BT.21424	sodium-dependent phosphate transporter 2 [Source:RefSeq peptide;Acc:NP_001073749]	protein_coding	36938387	37017424	-1	27	\ENSBTAT00000063501, ENSBTAT00000019790\""	518905	1.70602	4.2194	15.6104	7.78e-05	0.000803328	28.1625	8.60976	19.5527	4.2893	NA	NA
ENSBTAG00000001805	TWSG1	twisted gastrulation protein homolog 1 precursor [Source:RefSeq peptide;Acc:NP_001069557]	protein_coding	41986506	42008147	1	24	ENSBTAT00000002361	537290	0.622654	4.1544	15.6045	7.81e-05	0.000805184	21.3721	13.7123	7.65974	2.9373	6.07506	3.89776
ENSBTAG00000018688	CBR3	carbonyl reductase [Source:RefSeq peptide;Acc:NP_001069202]	protein_coding	150144149	150153934	1	1	ENSBTAT00000024873	516036	-0.808505	3.67914	15.6012	7.82e-05	0.000805895	9.034	15.8065	-6.77254	2.7597	8.68654	15.1986
ENSBTAG00000011994	NDEL1	nuclear distribution protein nudE-like 1 [Source:RefSeq peptide;Acc:NP_001178175]	protein_coding	28637771	28672316	1	19	\ENSBTAT00000065091, ENSBTAT00000044619\""	510769	0.426988	7.04809	15.5864	7.88e-05	0.00081157	151.72	112.527	39.1923	5.2925	NA	NA
ENSBTAG00000015828	FKBP11	peptidyl-prolyl cis-trans isomerase FKBP11 precursor [Source:RefSeq peptide;Acc:NP_001039397]	protein_coding	31048546	31052006	1	5	ENSBTAT00000021025	506043	-0.535133	6.94233	15.5838	7.89e-05	0.000812006	100.015	144.714	-44.699	5.48217	140.273	202.965
ENSBTAG00000005115	SLC31A2	probable low affinity copper uptake protein 2 [Source:RefSeq peptide;Acc:NP_001029728]	protein_coding	104101561	104109956	1	8	ENSBTAT00000006742	526609	-0.970572	4.05048	15.5707	7.95e-05	0.000816967	10.9083	21.3774	-10.4691	3.38807	7.67109	15.0334
ENSBTAG00000013624	BT.80892	Uncharacterized protein [Source:UniProtKB/TrEMBL;Acc:F1MJI7]	protein_coding	22428167	22445813	1	7	ENSBTAT00000018110	516326	-0.568031	4.72973	15.5543	8.02e-05	0.000823379	21.0488	31.2474	-10.1986	3.35029	10.9401	16.2409
ENSBTAG00000015040	BT.72262	Uncharacterized protein [Source:UniProtKB/TrEMBL;Acc:F1N6X9]	protein_coding	1966292	1968825	-1	14	ENSBTAT00000049643	100141215	0.951537	2.7856	15.5477	8.05e-05	0.000825591	8.70782	4.44801	4.25981	2.09079	4.64665	2.37354
ENSBTAG00000003986	CXXC5	CXXC-type zinc finger protein 5 [Source:UniProtKB/Swiss-Prot;Acc:Q32LB3]	protein_coding	52505097	52513059	1	7	ENSBTAT00000005204	538485	0.5882	6.01087	15.5411	8.07e-05	0.000827765	77.1469	51.3918	25.7552	4.68679	36.1006	24.0486
ENSBTAG00000001393	MTF2	metal-response element-binding transcription factor 2 [Source:RefSeq peptide;Acc:NP_001040021]	protein_coding	50490450	50560463	-1	3	ENSBTAT00000001831	\100850621, 615211\""	0.607802	4.4436	15.5236	8.15e-05	0.000834789	26.1035	17.081	9.0225	3.17353	11.8598	7.76056
ENSBTAG00000007153	C1QA	Complement C1q subcomponent subunit A [Source:UniProtKB/Swiss-Prot;Acc:Q5E9E3]	protein_coding	130792855	130795743	-1	2	\ENSBTAT00000009415, ENSBTAT00000040146\""	534961	-0.787384	5.42652	15.5133	8.19e-05	0.000838086	31.243	53.7657	-22.5227	4.49331	NA	NA
ENSBTAG00000025345	ARL10	ADP-ribosylation factor-like protein 10 [Source:RefSeq peptide;Acc:NP_001069788]	protein_coding	39191687	39196119	1	7	ENSBTAT00000035563	614282	1.29829	1.77433	15.513	8.19e-05	0.000838086	4.48897	1.75222	2.73675	1.45247	5.13612	2.00483
ENSBTAG00000016804	LYST	lysosomal-trafficking regulator [Source:RefSeq peptide;Acc:NP_776445]	protein_coding	8423715	8567655	-1	28	ENSBTAT00000022355	281072	-0.633321	8.18014	15.5083	8.21e-05	0.00083948	226.726	352.23	-125.503	6.97158	18.7053	29.0594
ENSBTAG00000021779	MGST2	Microsomal glutathione S-transferase 2 [Source:UniProtKB/Swiss-Prot;Acc:Q2KJG4]	protein_coding	18331272	18369333	-1	17	ENSBTAT00000029028	615552	-0.72627	5.22989	15.504	8.23e-05	0.00084028	28.0674	46.4037	-18.3363	4.19663	14.8426	24.5392
ENSBTAG00000011214	THAP3	THAP domain-containing protein 3 [Source:UniProtKB/Swiss-Prot;Acc:Q0P5B4]	protein_coding	47623671	47629295	-1	16	ENSBTAT00000014893	508138	-0.511945	5.31373	15.5033	8.24e-05	0.00084028	32.395	46.2528	-13.8578	3.79263	28.1451	40.1849
ENSBTAG00000016315	COTL1	Coactosin-like protein [Source:UniProtKB/Swiss-Prot;Acc:Q2HJ57]	protein_coding	10781076	10825733	-1	18	ENSBTAT00000021704	617165	-0.543463	11.7115	15.4817	8.33e-05	0.000849255	2722.89	3969.97	-1247.08	10.2843	1555.05	2267.26
ENSBTAG00000006695	VCPIP1	Uncharacterized protein [Source:UniProtKB/TrEMBL;Acc:E1BCH9]	protein_coding	32884899	32908633	-1	14	ENSBTAT00000008802	539643	-0.527846	6.50676	15.4703	8.38e-05	0.000853683	74.1672	107.089	-32.9217	5.04097	20.1816	29.1398
ENSBTAG00000006346	DAP	Death-associated protein 1 [Source:UniProtKB/Swiss-Prot;Acc:Q5EAE6]	protein_coding	62630506	62697437	1	20	ENSBTAT00000008327	616066	0.412926	8.13071	15.4596	8.43e-05	0.000857788	320.241	239.923	80.3187	6.32766	147.305	110.36
ENSBTAG00000000133	CD68	macrosialin precursor [Source:RefSeq peptide;Acc:NP_001039367]	protein_coding	27921927	27923997	1	19	ENSBTAT00000000146	504960	-1.03751	7.00118	15.4289	8.57e-05	0.000871134	82.962	171.005	-88.0432	6.46014	63.67	131.24
ENSBTAG00000011480	PITPNA	Phosphatidylinositol transfer protein alpha isoform [Source:UniProtKB/Swiss-Prot;Acc:Q2HJ54]	protein_coding	23215815	23249410	-1	19	ENSBTAT00000046430	616550	-0.446634	6.7724	15.4109	8.65e-05	0.000878729	92.2175	125.409	-33.1911	5.05272	64.8962	88.2537
ENSBTAG00000047806	RPE	ribulose-phosphate 3-epimerase [Source:RefSeq peptide;Acc:NP_001091548]	protein_coding	98260690	98269171	-1	2	ENSBTAT00000063898	533764	-0.928784	2.94231	15.4091	8.66e-05	0.000878853	5.10172	9.61317	-4.51145	2.17359	6.00909	11.3229
ENSBTAG00000017373	LACTB	\Serine beta-lactamase-like protein LACTB, mitochondrial [Source:UniProtKB/Swiss-Prot;Acc:P83095]\""	protein_coding	46962111	46979997	-1	10	ENSBTAT00000023098	614196	-0.799112	4.40123	15.4075	8.66e-05	0.000878888	15.0865	26.3589	-11.2724	3.49472	7.49454	13.0943
ENSBTAG00000018270	NFATC2	Uncharacterized protein [Source:UniProtKB/TrEMBL;Acc:F1MGR9]	protein_coding	80015601	80114072	-1	13	ENSBTAT00000024318	530401	0.533706	5.97974	15.4055	8.67e-05	0.000879098	74.3555	51.4453	22.9102	4.51792	26.9697	18.6599
ENSBTAG00000011584	BT.36123	carbohydrate sulfotransferase 2 [Source:RefSeq peptide;Acc:NP_001107241]	protein_coding	126870800	126874541	-1	1	ENSBTAT00000015389	615978	0.830915	4.41556	15.3985	8.71e-05	0.000881597	27.1313	15.2513	11.8801	3.57047	7.25049	4.0757
ENSBTAG00000014611	SORL1	sortilin-related receptor precursor [Source:RefSeq peptide;Acc:NP_001179686]	protein_coding	32584734	32755339	1	15	ENSBTAT00000019457	533166	-0.604755	10.0601	15.3858	8.76e-05	0.000886846	844.357	1282.7	-438.344	8.77592	80.9702	123.005
ENSBTAG00000006152	NA	NA	processed_pseudogene	84628122	84628559	-1	4	ENSBTAT00000008092	NA	1.08699	1.85958	15.3839	8.77e-05	0.000886982	4.52516	2.14134	2.38383	1.25328	Inf	Inf
ENSBTAG00000007807	NA	NA	pseudogene	76992202	76994112	1	10	ENSBTAT00000010270	NA	-1.25215	3.38201	15.3799	8.79e-05	0.00088815	5.79325	13.7633	-7.97003	2.99459	Inf	Inf
ENSBTAG00000002783	BT.61834	prenylcysteine oxidase precursor [Source:RefSeq peptide;Acc:NP_001098944]	protein_coding	68560573	68572075	1	11	ENSBTAT00000044517	100125835	-0.608413	4.7534	15.3708	8.83e-05	0.000891715	21.094	32.192	-11.098	3.47222	13.1345	20.0448
ENSBTAG00000006633	IRF3	Interferon regulatory factor 3 [Source:UniProtKB/Swiss-Prot;Acc:Q4JF28]	protein_coding	56517723	56523302	-1	18	ENSBTAT00000031869	516979	-0.452001	7.12862	15.369	8.84e-05	0.000891811	117.86	161.054	-43.1943	5.43277	76.1367	104.04
ENSBTAG00000005071	DIRC2	disrupted in renal carcinoma protein 2 [Source:RefSeq peptide;Acc:NP_001094757]	protein_coding	67722242	67810789	1	1	ENSBTAT00000006685	783019	-1.14107	2.43368	15.3602	8.88e-05	0.000895249	3.10818	6.85242	-3.74424	1.90467	1.2728	2.80607
ENSBTAG00000046570	NA	NA	pseudogene	99695133	99696623	-1	3	ENSBTAT00000064465	NA	-0.991942	2.2073	15.3559	8.9e-05	0.00089654	2.85063	5.66446	-2.81383	1.49254	Inf	Inf
ENSBTAG00000013025	HAX1	HCLS1-associated protein X-1 [Source:RefSeq peptide;Acc:NP_001039418]	protein_coding	16307944	16310536	-1	3	ENSBTAT00000017314	506895	-0.604842	4.62946	15.3479	8.94e-05	0.000899602	19.3224	29.412	-10.0896	3.33479	18.0583	27.4878
ENSBTAG00000017243	GATA3	Trans-acting T-cell-specific transcription factor GATA-3 [Source:UniProtKB/Swiss-Prot;Acc:Q08DV0]	protein_coding	15984602	16002940	-1	13	ENSBTAT00000022908	505169	0.626337	5.9501	15.3464	8.95e-05	0.000899602	75.09	48.2377	26.8522	4.74697	37.4514	24.0587
ENSBTAG00000024756	FAM116B	Uncharacterized protein [Source:UniProtKB/TrEMBL;Acc:G3X7L3]	protein_coding	119874457	119885052	-1	5	ENSBTAT00000034474	100139352	0.626955	4.74635	15.342	8.97e-05	0.000900947	32.2635	20.8036	11.4599	3.51852	17.8547	11.5128
ENSBTAG00000008350	BT.51832	kelch-like protein 21 [Source:RefSeq peptide;Acc:NP_001070279]	protein_coding	47645900	47659012	1	16	ENSBTAT00000010998	506632	-0.723695	3.56154	15.3317	9.02e-05	0.000905131	8.60683	14.1812	-5.57441	2.47882	2.76391	4.55403
ENSBTAG00000019964	GAS6	Uncharacterized protein [Source:UniProtKB/TrEMBL;Acc:F1MZ40]	protein_coding	90821803	90850163	-1	12	ENSBTAT00000035307	504526	0.6711	4.58021	15.3147	9.1e-05	0.000912572	29.0721	18.1951	10.877	3.44321	13.7197	8.58666
ENSBTAG00000002702	TSPAN32	Uncharacterized protein [Source:UniProtKB/TrEMBL;Acc:E1BL74]	protein_coding	49879043	49926003	-1	29	ENSBTAT00000003500	NA	-0.775138	4.11944	15.3069	9.14e-05	0.000915625	12.5288	21.3674	-8.83862	3.14382	18.4518	31.4689
ENSBTAG00000017593	TREM1	triggering receptor expressed on myeloid cells 1 precursor [Source:RefSeq peptide;Acc:NP_996853]	protein_coding	15148077	15163188	-1	23	ENSBTAT00000023397	404547	-0.805856	5.80788	15.2873	9.23e-05	0.000924422	40.3518	70.6196	-30.2678	4.91971	34.1964	59.8472
ENSBTAG00000009035	CENPE	Uncharacterized protein [Source:UniProtKB/TrEMBL;Acc:E1BG49]	protein_coding	22959366	23041858	1	6	\ENSBTAT00000011898, ENSBTAT00000063749, ENSBTAT00000063831\""	281681	-1.11946	2.83287	15.2764	9.29e-05	0.000928223	4.31731	9.3096	-4.99228	2.3197	NA	NA
ENSBTAG00000013192	CEP19	Centrosomal protein of 19 kDa [Source:UniProtKB/Swiss-Prot;Acc:A6H7C9]	protein_coding	71834225	71839862	-1	1	ENSBTAT00000017558	613916	-0.886537	2.66588	15.2768	9.28e-05	0.000928223	4.19796	7.7226	-3.52464	1.81748	2.44352	4.49511
ENSBTAG00000031725	TNFSF12	tumor necrosis factor ligand superfamily member 12 [Source:RefSeq peptide;Acc:NP_001192072]	protein_coding	27893175	27901018	1	19	ENSBTAT00000045584	\788103, 100551513, 517833\""	-0.798245	3.64047	15.2542	9.4e-05	0.000938464	8.82348	15.2988	-6.47528	2.69494	6.75094	11.7053
ENSBTAG00000000941	PLEKHB2	pleckstrin homology domain-containing family B member 2 [Source:RefSeq peptide;Acc:NP_001076998]	protein_coding	1850107	1899289	1	2	ENSBTAT00000001246	783000	-0.472803	7.12117	15.2357	9.49e-05	0.000946936	116.181	161.292	-45.1107	5.4954	34.3629	47.7053
ENSBTAG00000000873	BT.26578	solute carrier family 13 member 3 [Source:RefSeq peptide;Acc:NP_001073757]	protein_coding	75979002	76062341	-1	13	ENSBTAT00000001161	526291	-1.05147	4.47616	15.2283	9.53e-05	0.000949853	14.2286	29.2843	-15.0557	3.91223	4.27413	8.79671
ENSBTAG00000019110	BT.70581	proline-rich nuclear receptor coactivator 1 [Source:RefSeq peptide;Acc:NP_001029480]	protein_coding	61921605	61925635	-1	9	ENSBTAT00000025441	507736	0.512543	8.19332	15.2196	9.57e-05	0.000953476	342.935	240.942	101.993	6.67233	194.298	136.511
ENSBTAG00000039766	FBRSL1	Uncharacterized protein [Source:UniProtKB/TrEMBL;Acc:E1BD01]	protein_coding	45613860	45696523	-1	17	\ENSBTAT00000056742, ENSBTAT00000063457\""	NA	0.487938	6.29539	15.2163	9.59e-05	0.000954376	91.4972	65.085	26.4122	4.72313	NA	NA
ENSBTAG00000004037	JUN	transcription factor AP-1 [Source:RefSeq peptide;Acc:NP_001071295]	protein_coding	87841042	87843087	1	3	ENSBTAT00000005279	280831	-0.635961	9.29887	15.2076	9.63e-05	0.000958017	493.471	763.111	-269.64	8.07489	253.062	391.339
ENSBTAG00000001197	SLAMF7	SLAM family member 7 precursor [Source:RefSeq peptide;Acc:NP_001178287]	protein_coding	8969737	8985751	-1	3	ENSBTAT00000001585	790164	-0.72549	6.17322	15.1998	9.67e-05	0.000961195	54.153	89.5969	-35.4439	5.14746	27.3224	45.2053
ENSBTAG00000019246	SC5DL	lathosterol oxidase [Source:RefSeq peptide;Acc:NP_001030433]	protein_coding	32412564	32424510	1	15	ENSBTAT00000047079	525154	0.542501	5.08624	15.1849	9.75e-05	0.000968028	39.9975	27.5819	12.4156	3.63408	25.9387	17.8871
ENSBTAG00000047428	ZNF281	Uncharacterized protein [Source:UniProtKB/TrEMBL;Acc:G3N3V3]	protein_coding	81040751	81042142	-1	16	ENSBTAT00000065279	532401	0.528092	5.62233	15.1624	9.86e-05	0.000978822	58.1219	40.1825	17.9394	4.16506	41.7542	28.8667
ENSBTAG00000020454	BT.41549	proSAP-interacting protein 1 [Source:RefSeq peptide;Acc:NP_001178129]	protein_coding	52494961	52500593	1	13	ENSBTAT00000027256	512397	0.816509	4.24603	15.1606	9.87e-05	0.000978971	23.9003	13.4825	10.4177	3.38097	4.81569	2.71661
ENSBTAG00000019304	BTBD3	Uncharacterized protein [Source:UniProtKB/TrEMBL;Acc:F1MQ38]	protein_coding	5606655	5612384	1	13	ENSBTAT00000025703	513420	1.23329	2.61907	15.1496	9.93e-05	0.000983882	8.24582	3.44924	4.79657	2.262	5.04331	2.10963
ENSBTAG00000008997	ENG	endoglin precursor [Source:RefSeq peptide;Acc:NP_001069865]	protein_coding	98517162	98541363	-1	11	ENSBTAT00000054745	615844	0.959684	4.28518	15.1446	9.96e-05	0.000985734	25.3913	13.0217	12.3696	3.62873	19.9304	10.2211
ENSBTAG00000009071	ZNF699	Uncharacterized protein [Source:UniProtKB/TrEMBL;Acc:F1MR85]	protein_coding	15302198	15320851	-1	7	ENSBTAT00000053009	530004	-0.714377	3.55208	15.1265	0.000100544	0.000994438	8.60429	14.151	-5.54669	2.47163	3.89158	6.40027
ENSBTAG00000012927	ALDOA	fructose-bisphosphate aldolase A [Source:RefSeq peptide;Acc:NP_001095385]	protein_coding	26470488	26475202	-1	25	ENSBTAT00000017177	509566	-0.457645	9.4556	15.1223	0.000100765	0.000995828	590.399	811.072	-220.672	7.78576	372.257	511.394
ENSBTAG00000003025	NME6	nucleoside diphosphate kinase 6 [Source:RefSeq peptide;Acc:NP_001179148]	protein_coding	52126504	52133264	1	22	ENSBTAT00000003935	509354	-0.751943	2.9437	15.1195	0.000100913	0.000996488	5.4523	9.2034	-3.7511	1.90731	5.02054	8.47459
ENSBTAG00000010521	PVRIG	Uncharacterized protein [Source:UniProtKB/TrEMBL;Acc:F1MNH7]	protein_coding	36728417	36729808	-1	25	ENSBTAT00000013902	514026	0.675863	5.98285	15.1168	0.000101059	0.000997129	77.809	48.4023	29.4067	4.87807	76.0596	47.314
ENSBTAG00000015144	BT.53629	GEM-interacting protein [Source:RefSeq peptide;Acc:NP_001076934]	protein_coding	3613638	3623376	1	7	ENSBTAT00000020147	533029	-0.442038	9.21354	15.1064	0.000101618	0.00100184	502.738	682.294	-179.556	7.48829	150.927	204.831
ENSBTAG00000004291	2006-09-01	Septin-6 [Source:UniProtKB/Swiss-Prot;Acc:Q3SZN0]	protein_coding	3819817	3889945	-1	X	ENSBTAT00000005629	540783	0.402485	7.88475	15.1045	0.000101718	0.00100202	269.109	203.089	66.0206	6.04484	130.826	98.7305
ENSBTAG00000017256	CD2	T-cell surface antigen CD2 precursor [Source:RefSeq peptide;Acc:NP_001011676]	protein_coding	26584423	26598906	-1	3	ENSBTAT00000022936	497022	-0.625082	6.19779	15.0981	0.000102067	0.00100465	57.5534	88.6375	-31.0841	4.9581	37.9891	58.5066
ENSBTAG00000004753	BT.26185	transmembrane protein 5 [Source:RefSeq peptide;Acc:NP_001033203]	protein_coding	50148776	50175016	-1	5	ENSBTAT00000006237	515147	-1.24642	1.70067	15.0961	0.000102174	0.0010049	1.69396	4.01552	-2.32156	1.2151	1.14767	2.72054
ENSBTAG00000021512	ZBTB7B	zinc finger and BTB domain-containing protein 7B [Source:RefSeq peptide;Acc:NP_001179133]	protein_coding	15634915	15648928	-1	3	ENSBTAT00000028669	509019	-0.431372	6.68819	15.0886	0.000102582	0.0010081	87.571	117.808	-30.2366	4.91822	43.5893	58.6399
ENSBTAG00000020012	CDC5L	Cell division cycle 5-like protein [Source:UniProtKB/Swiss-Prot;Acc:Q2KJC1]	protein_coding	17731040	17771515	1	23	ENSBTAT00000026654	767817	-0.432272	6.6946	15.0441	0.00010503	0.00103134	87.983	118.625	-30.6422	4.93745	31.0127	41.8136
ENSBTAG00000014211	FOXP4	forkhead box protein P4 [Source:RefSeq peptide;Acc:NP_001192453]	protein_coding	15391990	15425174	1	23	ENSBTAT00000018905	517805	0.538776	5.12606	15.0343	0.000105575	0.00103587	41.1055	28.2622	12.8433	3.68294	16.6083	11.4191
ENSBTAG00000048081	TOMM20	Mitochondrial import receptor subunit TOM20 homolog [Source:UniProtKB/TrEMBL;Acc:G3N058]	protein_coding	51861589	51863982	-1	3	ENSBTAT00000065566	NA	1.1615	2.72857	15.0237	0.000106168	0.00104085	9.02467	4.01107	5.0136	2.32585	20.8904	9.28488
ENSBTAG00000014390	MTMR9	Myotubularin-related protein 9 [Source:UniProtKB/Swiss-Prot;Acc:Q2KJ24]	protein_coding	122121403	122128496	1	2	ENSBTAT00000019137	521746	-0.545733	6.33942	15.0151	0.000106657	0.00104481	65.6173	95.3789	-29.7616	4.89538	35.3541	51.3895
ENSBTAG00000010638	DCST2	Uncharacterized protein [Source:UniProtKB/TrEMBL;Acc:E1BB56]	protein_coding	15619491	15636992	1	3	ENSBTAT00000014066	521798	-1.10732	3.16481	14.9906	0.000108047	0.00105683	5.52864	11.891	-6.3624	2.66957	2.3113	4.97117
ENSBTAG00000000223	PPM1B	Protein phosphatase 1B [Source:UniProtKB/Swiss-Prot;Acc:O62830]	protein_coding	26402682	26427596	1	11	\ENSBTAT00000050064, ENSBTAT00000046197\""	281995	-0.428203	6.07457	14.9905	0.000108055	0.00105683	57.3272	76.9067	-19.5795	4.29127	NA	NA
ENSBTAG00000015820	UXT	Protein UXT [Source:UniProtKB/Swiss-Prot;Acc:Q32P97]	protein_coding	91468065	91474474	-1	X	ENSBTAT00000030053	525680	0.545512	5.45395	14.9729	0.000109067	0.00106587	51.6614	35.344	16.3174	4.02834	95.4925	65.3309
ENSBTAG00000009353	EVI2B	protein EVI2B [Source:RefSeq peptide;Acc:NP_001092636]	protein_coding	19027998	19036601	1	19	ENSBTAT00000012309	617442	-0.601088	7.76167	14.9583	0.000109911	0.00107327	171.861	261.11	-89.2489	6.47976	91.6591	139.258
ENSBTAG00000000182	SPINT2	kunitz-type protease inhibitor 2 precursor [Source:RefSeq peptide;Acc:NP_001039436]	protein_coding	48295716	48326272	1	18	ENSBTAT00000000207	507484	0.77727	4.23505	14.9429	0.000110812	0.00108121	23.6466	13.6645	9.98212	3.31935	26.48	15.3018
ENSBTAG00000009635	HEATR6	HEAT repeat containing 6 [Source:RefSeq peptide;Acc:NP_001178374]	protein_coding	14446874	14479517	-1	19	ENSBTAT00000012697	515657	0.407794	5.97795	14.9241	0.000111925	0.0010912	71.6347	53.7797	17.855	4.15826	18.0123	13.5227
ENSBTAG00000006844	LEF1	lymphoid enhancer-binding factor 1 [Source:RefSeq peptide;Acc:NP_001179785]	protein_coding	18335031	18450774	1	6	ENSBTAT00000008991	535399	0.660048	8.35116	14.9204	0.000112143	0.00109246	401.193	252.16	149.033	7.21949	185.052	116.31
ENSBTAG00000019953	CYBB	Cytochrome b-245 heavy chain [Source:UniProtKB/Swiss-Prot;Acc:O46522]	protein_coding	111079517	111112446	-1	X	ENSBTAT00000026580	281112	-0.54091	9.06893	14.8965	0.000113576	0.00110554	436.967	635.931	-198.964	7.63637	139.206	202.59
ENSBTAG00000000738	DAPK1	death-associated protein kinase 1 [Source:RefSeq peptide;Acc:NP_001192967]	protein_coding	82207240	82309507	1	8	ENSBTAT00000000982	540873	-0.644925	6.23186	14.8831	0.000114384	0.00111253	58.3366	91.308	-32.9714	5.04315	13.6078	21.2988
ENSBTAG00000010395	DOCK9	dedicator of cytokinesis protein 9 [Source:RefSeq peptide;Acc:NP_001180028]	protein_coding	79691579	79870108	-1	12	ENSBTAT00000013726	616045	0.387282	7.06664	14.8627	0.000115625	0.00112371	151.61	115.837	35.773	5.1608	18.8617	14.4112
ENSBTAG00000009432	PMF1	Polyamine-modulated factor 1 [Source:UniProtKB/Swiss-Prot;Acc:Q2T9N4]	protein_coding	14605971	14627746	-1	3	ENSBTAT00000012411	616311	-0.547671	5.46197	14.8606	0.000115758	0.00112411	35.5221	51.8113	-16.2892	4.02584	32.4107	47.2731
ENSBTAG00000010785	FAS	Tumor necrosis factor receptor superfamily member 6 [Source:UniProtKB/Swiss-Prot;Acc:P51867]	protein_coding	10714132	10748014	1	26	ENSBTAT00000014282	282488	-0.740487	6.81295	14.8578	0.000115926	0.00112486	83.4811	139.953	-56.4715	5.81945	29.7722	49.9118
ENSBTAG00000015683	BT.64806	heat shock 70 kDa protein 4 [Source:RefSeq peptide;Acc:NP_001107664]	protein_coding	46228919	46282857	1	7	ENSBTAT00000020825	536558	-0.436426	6.83678	14.8483	0.000116513	0.00112966	96.9122	130.994	-34.0815	5.09092	20.0273	27.0704
ENSBTAG00000022314	EMD	emerin [Source:RefSeq peptide;Acc:NP_976237]	protein_coding	40341311	40343613	1	X	\ENSBTAT00000030192, ENSBTAT00000054439\""	399681	0.471119	5.88427	14.8391	0.00011708	0.00113427	68.3949	49.1903	19.2046	4.26338	NA	NA
ENSBTAG00000005718	PLIN2	perilipin-2 [Source:RefSeq peptide;Acc:NP_776405]	protein_coding	25129168	25142901	1	8	\ENSBTAT00000031470, ENSBTAT00000007519, ENSBTAT00000047728\""	280981	0.555239	6.37422	14.8351	0.00011733	0.00113579	98.3557	66.8077	31.548	4.97948	NA	NA
ENSBTAG00000002663	BCAS3	Uncharacterized protein [Source:UniProtKB/TrEMBL;Acc:F1N6R8]	protein_coding	12242530	12588255	-1	19	\ENSBTAT00000029909, ENSBTAT00000063786\""	521416	0.482017	4.96333	14.8277	0.000117792	0.0011392	36.1422	25.6825	10.4597	3.38677	NA	NA
ENSBTAG00000013678	OSGIN2	Uncharacterized protein [Source:UniProtKB/TrEMBL;Acc:F1MJA0]	protein_coding	76149588	76178108	-1	14	ENSBTAT00000018177	539073	0.634666	4.04447	14.8265	0.000117867	0.0011392	19.7811	12.7328	7.04832	2.81728	11.8806	7.64734
ENSBTAG00000021574	TCFL2	transcription factor 7-like 2 [Source:RefSeq peptide;Acc:NP_001137211]	protein_coding	33755956	33943059	1	26	\ENSBTAT00000065150, ENSBTAT00000028748, ENSBTAT00000064469\""	540481	-0.833924	3.0399	14.8242	0.000118013	0.00113971	5.67233	10.1071	-4.43476	2.14886	NA	NA
ENSBTAG00000010511	BT.77188	histone acetyltransferase KAT8 [Source:RefSeq peptide;Acc:NP_001098953]	protein_coding	27475331	27485029	1	25	ENSBTAT00000013893	100125883	-0.394414	6.39782	14.8208	0.000118226	0.00114087	72.567	95.1893	-22.6223	4.49968	48.6374	63.7998
ENSBTAG00000037951	BT.86196	Uncharacterized protein [Source:UniProtKB/TrEMBL;Acc:F1MPX1]	protein_coding	84158816	84211374	1	1	ENSBTAT00000057293	\787222, 527363\""	-0.951538	3.18926	14.8137	0.000118668	0.00114334	5.91458	11.4158	-5.50126	2.45976	3.16966	6.11781
ENSBTAG00000011003	BT.62405	zinc finger protein Aiolos [Source:RefSeq peptide;Acc:NP_001075082]	protein_coding	40779127	40864311	-1	19	ENSBTAT00000014617	540676	0.409198	6.57674	14.8148	0.000118598	0.00114334	108.544	81.7246	26.8191	4.74519	66.0241	49.7108
ENSBTAG00000002645	SH3BP5L	SH3 domain-binding protein 5-like [Source:UniProtKB/Swiss-Prot;Acc:Q0V8K7]	protein_coding	43938530	43943848	-1	7	ENSBTAT00000003422	520254	-0.59075	4.57072	14.8073	0.000119071	0.00114632	18.6217	28.0691	-9.44747	3.23993	14.1825	21.3779
ENSBTAG00000008877	APBA1	amyloid beta A4 precursor protein-binding family A member 1 [Source:RefSeq peptide;Acc:NP_001192743]	protein_coding	45865188	45949526	-1	8	ENSBTAT00000011688	515571	-1.21662	2.48755	14.7892	0.000120219	0.00115647	3.14858	7.35511	-4.20653	2.07263	1.25541	2.93266
ENSBTAG00000008545	ATF3	Cyclic AMP-dependent transcription factor ATF-3 [Source:UniProtKB/Swiss-Prot;Acc:Q2KII1]	protein_coding	72820026	72832974	-1	16	ENSBTAT00000011265	515266	0.796189	6.19188	14.778	0.000120938	0.00116248	92.2801	53.1445	39.1356	5.29041	46.2789	26.6522
ENSBTAG00000024633	PIK3C2B	Uncharacterized protein [Source:UniProtKB/TrEMBL;Acc:F1MBU9]	protein_coding	1981479	2030002	-1	16	\ENSBTAT00000017388, ENSBTAT00000066140\""	537396	0.609019	5.96444	14.7765	0.000121033	0.00116248	75.0862	49.223	25.8633	4.69283	NA	NA
ENSBTAG00000002224	UHRF1	E3 ubiquitin-protein ligase UHRF1 [Source:RefSeq peptide;Acc:NP_001096568]	protein_coding	20436670	20469912	-1	7	ENSBTAT00000044908	530411	-0.586345	4.88558	14.7531	0.000122547	0.0011761	23.3725	35.1123	-11.7397	3.55333	5.98989	8.99853
ENSBTAG00000009266	CD226	Uncharacterized protein [Source:UniProtKB/TrEMBL;Acc:E1BI17]	protein_coding	7576790	7669724	1	24	ENSBTAT00000012208	NA	0.797403	4.28543	14.7433	0.000123184	0.00118129	24.4325	13.9131	10.5194	3.39498	18.9252	10.777
ENSBTAG00000018965	PRDM16	Uncharacterized protein [Source:UniProtKB/TrEMBL;Acc:F1MTF1]	protein_coding	50847258	50898579	-1	16	ENSBTAT00000025245	100137803	1.72692	1.91859	14.7313	0.000123968	0.00118789	5.41428	1.58606	3.82822	1.93667	1.62298	0.475438
ENSBTAG00000010155	NA	Regakine-1 [Source:UniProtKB/Swiss-Prot;Acc:P82943]	protein_coding	14735718	14741999	1	19	ENSBTAT00000013399	504773	-1.20395	4.25044	14.7231	0.000124515	0.0011914	11.1417	25.6641	-14.5224	3.86021	13.0312	30.0164
ENSBTAG00000011787	ISCU	\iron-sulfur cluster assembly enzyme ISCU, mitochondrial [Source:RefSeq peptide;Acc:NP_001069151]\""	protein_coding	66685452	66691553	1	17	ENSBTAT00000015648	\533308, 514789\""	-0.522635	5.84466	14.7228	0.000124528	0.0011914	46.7854	67.2837	-20.4983	4.35743	47.6915	68.5868
ENSBTAG00000037726	PLCD1	\1-phosphatidylinositol 4,5-bisphosphate phosphodiesterase delta-1 [Source:UniProtKB/Swiss-Prot;Acc:P10895]\""	protein_coding	11497086	11518465	-1	22	ENSBTAT00000052073	\790012, 281986\""	-0.691155	4.6014	14.7089	0.000125451	0.00119929	18.2984	29.2606	-10.9623	3.45447	7.05412	11.2801
ENSBTAG00000046744	PALM3	Uncharacterized protein [Source:UniProtKB/TrEMBL;Acc:G3MWK1]	protein_coding	12733954	12742933	1	7	ENSBTAT00000064936	NA	-1.05303	3.08209	14.6969	0.000126254	0.00120604	5.29475	10.8114	-5.51661	2.46378	2.36584	4.83081
ENSBTAG00000009475	PLXDC2	plexin domain-containing protein 2 precursor [Source:RefSeq peptide;Acc:NP_001071396]	protein_coding	21595581	22015323	1	13	ENSBTAT00000012472	515731	-0.823028	4.75538	14.6884	0.000126824	0.00121053	19.2224	33.9784	-14.756	3.88323	6.1179	10.8143
ENSBTAG00000005578	KAT5	histone acetyltransferase KAT5 [Source:RefSeq peptide;Acc:NP_001178995]	protein_coding	44544726	44552254	1	29	ENSBTAT00000007328	505619	0.543647	6.11226	14.6738	0.000127809	0.00121899	82.0202	55.9104	26.1098	4.70652	41.9326	28.5841
ENSBTAG00000039413	NA	Uncharacterized protein [Source:UniProtKB/TrEMBL;Acc:E1BIW1]	protein_coding	63016439	63019902	-1	18	ENSBTAT00000028085	NA	-1.12448	3.6018	14.6637	0.000128495	0.00122459	7.30529	15.7923	-8.48703	3.08526	8.51432	18.406
ENSBTAG00000011429	CREB3	Cyclic AMP-responsive element-binding protein 3 Processed cyclic AMP-responsive element-binding protein 3 [Source:UniProtKB/Swiss-Prot;Acc:Q8SQ19]	protein_coding	60312519	60316872	1	8	ENSBTAT00000015193	281715	-0.569208	5.56127	14.6603	0.000128728	0.00122586	37.664	55.9252	-18.2612	4.19071	24.6815	36.6482
ENSBTAG00000006896	BT.62468	ATP-binding cassette sub-family A member 9 [Source:RefSeq peptide;Acc:NP_001095307]	protein_coding	62099290	62151579	1	19	ENSBTAT00000009067	504278	-2.04502	1.66647	14.6405	0.00013009	0.00123742	1.11155	4.62158	-3.51003	1.81148	0.200099	0.831968
ENSBTAG00000014016	BT.93003	DNA-binding protein Ikaros [Source:RefSeq peptide;Acc:NP_001098727]	protein_coding	5424474	5494384	-1	4	ENSBTAT00000018632	541154	0.419626	7.91275	14.6397	0.000130144	0.00123742	276.13	205.574	70.5555	6.14069	156.803	116.737
ENSBTAG00000012121	BT.28781	NADPH oxidase activator 1 [Source:RefSeq peptide;Acc:NP_001095545]	protein_coding	105702496	105711512	-1	11	\ENSBTAT00000066207, ENSBTAT00000016076\""	523157	0.743694	4.43407	14.6362	0.000130389	0.00123879	26.7834	15.8485	10.9349	3.45086	NA	NA
ENSBTAG00000016023	EIF4A3	Eukaryotic initiation factor 4A-III [Source:UniProtKB/Swiss-Prot;Acc:Q2NL22]	protein_coding	53085463	53097208	1	19	ENSBTAT00000021327	515145	0.417794	7.02881	14.6309	0.000130755	0.00124132	149.303	111.251	38.0519	5.2499	99.8012	74.3655
ENSBTAG00000012020	TRAF5	TNF receptor-associated factor 5 [Source:RefSeq peptide;Acc:NP_001098810]	protein_coding	73894532	73939371	-1	16	ENSBTAT00000015940	507234	0.444204	6.2971	14.6127	0.00013202	0.00125236	90.2716	66.4334	23.8382	4.5752	29.0542	21.3818
ENSBTAG00000018775	BT.28741	targeting protein for Xklp2 [Source:RefSeq peptide;Acc:NP_001092368]	protein_coding	61831821	61885788	1	13	ENSBTAT00000052166	507226	-0.593106	4.59272	14.6091	0.000132274	0.0012538	19.0092	28.4632	-9.45405	3.24093	6.55942	9.82168
ENSBTAG00000013706	MEGF9	Uncharacterized protein [Source:UniProtKB/TrEMBL;Acc:F1MLU6]	protein_coding	111919130	111995270	-1	8	ENSBTAT00000043692	533820	-1.18213	4.11769	14.6043	0.00013261	0.00125601	10.2849	23.4213	-13.1365	3.7155	5.84035	13.3
ENSBTAG00000006511	MTF1	metal regulatory transcription factor 1 [Source:RefSeq peptide;Acc:NP_001030252]	protein_coding	108651328	108691372	1	3	ENSBTAT00000008535	509960	-0.491336	5.08556	14.5997	0.000132936	0.00125813	27.9638	39.1898	-11.226	3.48877	8.03559	11.2614
ENSBTAG00000003990	ITPRIP	\Inositol 1,4,5-trisphosphate receptor-interacting protein [Source:UniProtKB/Swiss-Prot;Acc:A7MB64]\""	protein_coding	25130963	25154923	-1	26	ENSBTAT00000005212	538685	-0.624815	7.22399	14.5942	0.000133323	0.00126082	117.086	180.439	-63.3528	5.98534	29.755	45.8548
ENSBTAG00000021974	SMUG1	Single-strand selective monofunctional uracil DNA glycosylase [Source:UniProtKB/Swiss-Prot;Acc:Q59I47]	protein_coding	26015049	26019918	1	5	ENSBTAT00000029297	539771	-0.742406	3.4465	14.5898	0.000133639	0.00126091	7.93693	13.1676	-5.23069	2.387	7.46654	12.3872
ENSBTAG00000018898	ARID4A	Uncharacterized protein [Source:UniProtKB/TrEMBL;Acc:E1BGK1]	protein_coding	70838970	70899184	1	10	ENSBTAT00000025155	531515	-0.535342	7.74744	14.5915	0.000133514	0.00126091	175.882	253.905	-78.0228	6.28582	44.1582	63.7471
ENSBTAG00000011772	PPP1R12B	Uncharacterized protein [Source:UniProtKB/TrEMBL;Acc:G3MZX0]	protein_coding	71062132	71137463	1	16	\ENSBTAT00000065424, ENSBTAT00000015631\""	NA	0.835595	4.73118	14.5904	0.000133592	0.00126091	33.8878	18.8054	15.0823	3.91479	NA	NA
ENSBTAG00000008650	CAMK1D	Uncharacterized protein [Source:UniProtKB/TrEMBL;Acc:F1N063]	protein_coding	11729423	11787953	-1	13	ENSBTAT00000011406	526873	0.587215	4.81313	14.5848	0.000133988	0.00126323	33.4707	22.3901	11.0806	3.46997	28.8044	19.2686
ENSBTAG00000011313	BT.102649	Uncharacterized protein [Source:UniProtKB/TrEMBL;Acc:E1BLU4]	protein_coding	61249452	61269816	-1	9	ENSBTAT00000015037	505138	-0.591023	5.09615	14.5784	0.000134445	0.00126657	26.9914	40.7507	-13.7593	3.78233	4.10266	6.19406
ENSBTAG00000018616	IPO11	importin-11 [Source:RefSeq peptide;Acc:NP_001179861]	protein_coding	16780184	16960489	-1	20	ENSBTAT00000024773	538236	0.515537	5.30242	14.5742	0.000134749	0.00126845	46.1042	32.2436	13.8606	3.79292	11.1121	7.77142
ENSBTAG00000019644	EXT2	exostosin-2 [Source:RefSeq peptide;Acc:NP_803462]	protein_coding	75074940	75265705	1	15	ENSBTAT00000026177	281151	0.441512	5.48161	14.5621	0.000135614	0.00127563	51.3034	37.5744	13.729	3.77915	17.5636	12.8636
ENSBTAG00000008269	RNF149	Uncharacterized protein [Source:UniProtKB/TrEMBL;Acc:E1BHK5]	protein_coding	6213473	6238791	-1	11	ENSBTAT00000010882	506267	-0.719332	8.10795	14.5541	0.00013619	0.00127909	208.081	340.499	-132.418	7.04895	117.76	192.699
ENSBTAG00000003740	KDM6A	Uncharacterized protein [Source:UniProtKB/TrEMBL;Acc:F1MV76]	protein_coding	104047768	104164066	-1	X	ENSBTAT00000004874	NA	0.420029	6.73383	14.5548	0.000136138	0.00127909	121.841	90.7594	31.0813	4.95797	27.0037	20.1151
ENSBTAG00000002781	GCNT4	Uncharacterized protein [Source:UniProtKB/TrEMBL;Acc:F1MC30]	protein_coding	6432188	6433552	-1	10	ENSBTAT00000003605	782825	1.03408	2.33691	14.5498	0.000136501	0.00128103	6.49835	3.19138	3.30698	1.72551	4.7607	2.33801
ENSBTAG00000031295	HSDL2	Hydroxysteroid dehydrogenase-like protein 2 [Source:UniProtKB/Swiss-Prot;Acc:A4FUZ6]	protein_coding	103452039	103512716	1	8	\ENSBTAT00000044340, ENSBTAT00000044338\""	404131	-0.673209	4.68754	14.5105	0.00013938	0.00130705	19.6048	31.2902	-11.6854	3.54664	NA	NA
ENSBTAG00000012117	ATP6AP1	V-type proton ATPase subunit S1 [Source:UniProtKB/Swiss-Prot;Acc:P40682]	protein_coding	40402701	40410481	1	X	ENSBTAT00000016073	327687	-0.462855	7.41419	14.4993	0.000140209	0.00131282	142.913	196.775	-53.8614	5.75118	67.9568	93.5685
ENSBTAG00000014843	COPB2	coatomer subunit beta' [Source:RefSeq peptide;Acc:NP_776706]	protein_coding	130765733	130820131	1	1	ENSBTAT00000019767	281706	-0.439693	6.5895	14.4995	0.000140198	0.00131282	81.5729	110.426	-28.8529	4.85065	35.3129	47.8034
ENSBTAG00000000317	BT.105291	C-Jun-amino-terminal kinase-interacting protein 1 [Source:RefSeq peptide;Acc:NP_001095978]	protein_coding	76794436	76813776	1	15	ENSBTAT00000000419	524806	1.06557	2.27795	14.4896	0.000140934	0.0013186	6.17819	2.87594	3.30225	1.72345	2.01047	0.935874
ENSBTAG00000015061	BT.37782	Uncharacterized protein [Source:UniProtKB/TrEMBL;Acc:E1BCX7]	protein_coding	61040309	61046259	-1	18	ENSBTAT00000020051	504861	-0.930121	3.40777	14.4755	0.000141998	0.00132654	7.02034	13.3256	-6.30526	2.65656	2.9227	5.54771
ENSBTAG00000002947	LY9	T-lymphocyte surface antigen Ly-9 [Source:RefSeq peptide;Acc:NP_001069386]	protein_coding	8836998	8864398	-1	3	ENSBTAT00000003840	528926	-0.557039	7.00755	14.4757	0.000141982	0.00132654	103.529	152.714	-49.1854	5.62016	50.0139	73.7749
ENSBTAG00000011683	BT.64612	protein numb homolog [Source:RefSeq peptide;Acc:NP_001095421]	protein_coding	85126907	85183835	-1	10	\ENSBTAT00000052258, ENSBTAT00000015508\""	512187	-0.491743	5.65712	14.46	0.000143167	0.00133644	41.6975	58.3723	-16.6748	4.0596	NA	NA
ENSBTAG00000005018	NFAM1	Uncharacterized protein [Source:UniProtKB/TrEMBL;Acc:F1ML17]	protein_coding	113843751	113862537	-1	5	ENSBTAT00000006606	512151	-0.621656	6.2323	14.4476	0.000144112	0.00134424	58.6875	90.4014	-31.7139	4.98704	55.8928	86.0965
ENSBTAG00000003189	CCDC6	Uncharacterized protein [Source:UniProtKB/TrEMBL;Acc:F1N091]	protein_coding	15582654	15636803	-1	28	ENSBTAT00000004143	522998	0.624224	4.34353	14.444	0.00014439	0.00134581	24.4116	15.7634	8.64819	3.1124	21.283	13.7432
ENSBTAG00000011829	BT.105571	neurofibromin [Source:RefSeq peptide;Acc:NP_001116200]	protein_coding	18972931	19240417	-1	19	\ENSBTAT00000015699, ENSBTAT00000063140\""	280877	-0.647129	5.14768	14.437	0.00014493	0.00134982	27.4365	42.6996	-15.2631	3.93198	NA	NA
ENSBTAG00000021474	GSDMD	gasdermin-D [Source:RefSeq peptide;Acc:NP_001039625]	protein_coding	2341290	2346302	-1	14	ENSBTAT00000028627	513939	-0.438465	7.37547	14.4351	0.00014507	0.00135011	141.119	190.298	-49.1791	5.61997	87.7059	118.271
ENSBTAG00000021224	ZSWIM6	Uncharacterized protein [Source:UniProtKB/TrEMBL;Acc:F1N0J8]	protein_coding	17832870	17915542	-1	20	ENSBTAT00000028278	538841	-0.652767	5.08727	14.423	0.000146006	0.00135676	26.0843	41.1614	-15.0772	3.91429	8.60867	13.5846
ENSBTAG00000040116	BT.51509	Uncharacterized protein [Source:UniProtKB/TrEMBL;Acc:F1MMU4]	protein_coding	59841218	59841862	-1	22	ENSBTAT00000052022	511901	0.552068	8.08269	14.4233	0.000145987	0.00135676	323.026	219.456	103.57	6.69446	500.816	340.242
ENSBTAG00000012920	TMEM70	\Transmembrane protein 70, mitochondrial [Source:UniProtKB/Swiss-Prot;Acc:A6H773]\""	protein_coding	39354351	39362288	1	14	ENSBTAT00000017169	613774	-1.06099	3.23007	14.4143	0.000146686	0.00136	5.87985	12.2396	-6.35975	2.66897	5.14423	10.7083
ENSBTAG00000018761	MGC139367	transmembrane protein C2orf18 homolog precursor [Source:RefSeq peptide;Acc:NP_001077173]	protein_coding	72793630	72809693	-1	11	ENSBTAT00000024978	525690	-0.592988	5.89117	14.4143	0.000146684	0.00136	47.1092	70.7354	-23.6262	4.56232	13.9006	20.8721
ENSBTAG00000011823	CLSTN1	Uncharacterized protein [Source:UniProtKB/TrEMBL;Acc:F1MD95]	protein_coding	44633323	44671659	1	16	ENSBTAT00000045695	514447	0.483839	7.63243	14.4155	0.000146594	0.00136	231.186	164.77	66.4163	6.05347	77.9192	55.5342
ENSBTAG00000020186	EIF1AD	Probable RNA-binding protein EIF1AD [Source:UniProtKB/Swiss-Prot;Acc:Q58CY2]	protein_coding	44756084	44759164	-1	29	ENSBTAT00000026889	615726	0.557411	4.38775	14.4037	0.000147516	0.00136666	24.6024	16.6151	7.98728	2.9977	23.2318	15.6895
ENSBTAG00000016656	BT.69491	poly [Source:RefSeq peptide;Acc:NP_001193467]	protein_coding	67613092	67659266	1	1	ENSBTAT00000022152	540789	-0.489551	6.56016	14.4002	0.000147789	0.00136816	78.3431	109.614	-31.2708	4.96674	13.9923	19.5774
ENSBTAG00000004514	RAF1	RAF proto-oncogene serine/threonine-protein kinase [Source:RefSeq peptide;Acc:NP_001095975]	protein_coding	57122412	57204951	1	22	ENSBTAT00000005930	521196	-0.544677	6.96167	14.3955	0.000148159	0.00136954	100.888	147.116	-46.2275	5.53068	83.0355	121.083
ENSBTAG00000042414	SNORA23	Small nucleolar RNA SNORA23 [Source:RFAM;Acc:RF00319]	snoRNA	94455659	94455841	-1	5	ENSBTAT00000059406	NA	1.30764	1.07223	14.3954	0.000148161	0.00136954	2.61962	1.06078	1.55883	0.640467	Inf	Inf
ENSBTAG00000020166	ZNFX1	NFX1-type zinc finger-containing protein 1 [Source:RefSeq peptide;Acc:NP_001192645]	protein_coding	78075556	78098372	-1	13	ENSBTAT00000026859	539807	-0.46877	8.47589	14.3916	0.000148463	0.0013713	298.484	411.36	-112.876	6.81859	51.8471	71.4538
ENSBTAG00000017843	CD40LG	\CD40 ligand CD40 ligand, membrane form CD40 ligand, soluble form [Source:UniProtKB/Swiss-Prot;Acc:P51749]\""	protein_coding	20249086	20260907	1	X	\ENSBTAT00000063082, ENSBTAT00000023717\""	282387	-0.771273	3.61774	14.3878	0.000148767	0.00137205	8.77664	14.9064	-6.12977	2.61583	NA	NA
ENSBTAG00000002896	BT.91155	Importin subunit alpha-7 [Source:UniProtKB/Swiss-Prot;Acc:Q0V7M0]	protein_coding	130554555	130643416	1	1	ENSBTAT00000003764	531602	0.453658	5.56107	14.389	0.000148666	0.00137205	54.4215	39.5762	14.8454	3.89194	25.3832	18.459
ENSBTAG00000001697	TRA2B	Transformer-2 protein homolog beta [Source:UniProtKB/Swiss-Prot;Acc:Q3ZBT6]	protein_coding	81878691	81898384	1	1	ENSBTAT00000002225	615156	0.377562	7.83806	14.3766	0.000149647	0.00137913	258.251	198.643	59.608	5.89743	183.417	141.082
ENSBTAG00000018156	BT.49091	keratinocyte-associated protein 3 [Source:RefSeq peptide;Acc:NP_001030234]	protein_coding	72223040	72224689	-1	11	ENSBTAT00000024162	508550	-0.958145	2.71427	14.3689	0.000150266	0.0013838	4.17491	8.10461	-3.9297	1.97442	4.88293	9.47908
ENSBTAG00000034823	BT.26680	angiogenic factor VG5Q [Source:RefSeq peptide;Acc:NP_001069000]	protein_coding	8110496	8157658	1	10	ENSBTAT00000049280	511650	-0.40454	6.65383	14.3606	0.00015093	0.00138888	86.5246	114.375	-27.8504	4.79962	22.8901	30.2579
ENSBTAG00000047632	IGHE	Uncharacterized protein [Source:UniProtKB/TrEMBL;Acc:G3N342]	protein_coding	71468376	71469950	-1	21	ENSBTAT00000065204	NA	-1.71298	6.49048	14.357	0.000151217	0.00139047	41.8915	136.799	-94.9072	6.56845	32.2738	105.392
ENSBTAG00000005557	MLLT4	Uncharacterized protein [Source:UniProtKB/TrEMBL;Acc:F1N2X7]	protein_coding	103847559	103927133	1	9	ENSBTAT00000007309	504856	0.599063	6.19591	14.3314	0.00015329	0.00140848	88.3073	57.9231	30.3841	4.92525	15.9659	10.4725
ENSBTAG00000007624	FRMD4B	FERM domain-containing protein 4B [Source:RefSeq peptide;Acc:NP_001095569]	protein_coding	32362149	32498351	1	22	\ENSBTAT00000010028, ENSBTAT00000030760\""	526127	-0.728865	4.72096	14.3266	0.000153678	0.00141097	19.6012	32.4671	-12.866	3.68549	NA	NA
ENSBTAG00000032704	NAPB	Beta-soluble NSF attachment protein [Source:UniProtKB/Swiss-Prot;Acc:P81126]	protein_coding	42416038	42453614	-1	13	ENSBTAT00000046446	517728	0.46075	6.2634	14.3218	0.000154073	0.00141097	88.9795	64.3677	24.6118	4.62128	26.1243	18.8983
ENSBTAG00000020996	BT.25222	claudin domain-containing protein 1 [Source:RefSeq peptide;Acc:NP_001193286]	protein_coding	42451745	42459005	-1	1	ENSBTAT00000027961	515537	0.481948	6.0012	14.3202	0.000154201	0.00141097	74.4562	53.2616	21.1947	4.40563	36.6058	26.1856
ENSBTAG00000018254	CDKN1B	cyclin-dependent kinase inhibitor 1B [Source:RefSeq peptide;Acc:NP_001093816]	protein_coding	97577140	97582322	-1	5	ENSBTAT00000024297	512613	0.505988	7.49289	14.3237	0.000153913	0.00141097	211.471	148.796	62.6751	5.96982	85.6506	60.2658
ENSBTAG00000012112	SLC7A6	Y+L amino acid transporter 2 [Source:RefSeq peptide;Acc:NP_001069405]	protein_coding	35763843	35794542	1	18	\ENSBTAT00000045685, ENSBTAT00000016074\""	530661	0.520888	7.82728	14.3196	0.00015425	0.00141097	268.192	186.03	82.1617	6.36039	NA	NA
ENSBTAG00000006685	IL10	interleukin-10 precursor [Source:RefSeq peptide;Acc:NP_776513]	protein_coding	4402474	4406421	-1	16	ENSBTAT00000008793	281246	1.18682	2.1686	14.3208	0.000154155	0.00141097	5.90296	2.59735	3.30562	1.72492	7.89166	3.47239
ENSBTAG00000047545	RGAG4	Uncharacterized protein [Source:UniProtKB/TrEMBL;Acc:G3N0I0]	protein_coding	83676302	83678026	1	X	ENSBTAT00000063674	NA	0.590778	3.85191	14.3161	0.000154534	0.00141252	17.0374	11.2466	5.79081	2.53377	9.87676	6.51976
ENSBTAG00000003743	NA	Uncharacterized protein [Source:UniProtKB/TrEMBL;Acc:F1MV78]	protein_coding	57516043	57517306	1	9	\ENSBTAT00000004870, ENSBTAT00000055369\""	NA	-0.680885	4.00791	14.3107	0.000154984	0.0014148	12.1215	19.3344	-7.21291	2.85058	NA	NA
ENSBTAG00000002829	TCP1	T-complex protein 1 subunit alpha [Source:RefSeq peptide;Acc:NP_001033175]	protein_coding	97481824	97492748	-1	9	ENSBTAT00000003662	512043	0.431141	7.00644	14.3103	0.000155013	0.0014148	147.437	109.137	38.3005	5.25929	79.8254	59.0888
ENSBTAG00000009267	UHRF1BP1	Uncharacterized protein [Source:UniProtKB/TrEMBL;Acc:F1MCM3]	protein_coding	8777063	8824585	1	23	ENSBTAT00000012210	534225	0.435356	5.24081	14.295	0.000156283	0.00142533	43.2568	31.8222	11.4347	3.51534	10.0761	7.41257
ENSBTAG00000001474	NRGN	Neurogranin NEUG(55-78) [Source:UniProtKB/Swiss-Prot;Acc:P35722]	protein_coding	28587900	28594897	1	29	ENSBTAT00000001930	616955	0.920626	3.37262	14.2843	0.000157173	0.00143239	13.205	7.04662	6.1584	2.62255	17.0168	9.0807
ENSBTAG00000023851	BT.44867	protein FAM102A [Source:RefSeq peptide;Acc:NP_001180023]	protein_coding	98621303	98654751	-1	11	ENSBTAT00000032754	615907	0.563201	6.96804	14.2771	0.000157776	0.00143681	149.504	100.661	48.8429	5.61008	87.1744	58.6945
ENSBTAG00000015265	TIGD2	Uncharacterized protein [Source:UniProtKB/TrEMBL;Acc:G3N133]	protein_coding	37117550	37119127	-1	6	ENSBTAT00000020304	NA	-1.0366	2.47099	14.2742	0.000158018	0.00143795	3.38507	6.98611	-3.60104	1.84841	2.14516	4.42719
ENSBTAG00000013702	ZNF296	zinc finger protein 296 [Source:RefSeq peptide;Acc:NP_001179191]	protein_coding	53154421	53158137	-1	18	ENSBTAT00000018207	539503	-0.649366	4.67316	14.2673	0.0001586	0.00144218	19.617	30.676	-11.0589	3.46714	13.4548	21.0398
ENSBTAG00000020783	MAPK14	mitogen-activated protein kinase 14 [Source:RefSeq peptide;Acc:NP_001095644]	protein_coding	9944807	10023618	1	23	ENSBTAT00000023988	534492	-0.455568	7.84184	14.2556	0.000159582	0.00145004	192.882	264.434	-71.5522	6.16092	45.3734	62.2052
ENSBTAG00000016357	BT.42521	vascular non-inflammatory molecule 2 [Source:RefSeq peptide;Acc:NP_001157392]	protein_coding	71884621	71913826	-1	9	ENSBTAT00000021759	534929	-0.748448	9.52274	14.246	0.000160404	0.00145535	544.846	919.436	-374.59	8.54917	276.852	467.193
ENSBTAG00000007909	NOTCH2	Uncharacterized protein [Source:UniProtKB/TrEMBL;Acc:F1MPE9]	protein_coding	23307157	23478243	1	3	ENSBTAT00000010400	513730	-0.608221	9.56056	14.2466	0.000160353	0.00145535	596.339	908.672	-312.333	8.28694	80.4451	122.578
ENSBTAG00000006639	CSTF1	cleavage stimulation factor subunit 1 [Source:RefSeq peptide;Acc:NP_001071333]	protein_coding	60077491	60091145	-1	13	ENSBTAT00000008722	507051	-0.690015	4.14886	14.2323	0.000161571	0.00146486	13.3169	21.3827	-8.06576	3.01181	3.99668	6.41738
ENSBTAG00000015013	C2CD2L	C2 domain-containing protein 2-like [Source:RefSeq peptide;Acc:NP_001098828]	protein_coding	30214150	30224041	1	15	ENSBTAT00000019988	511966	-0.506395	6.34204	14.2253	0.00016218	0.0014693	66.6019	94.5644	-27.9625	4.80542	20.0608	28.4833
ENSBTAG00000009679	PLEKHG1	pleckstrin homology domain-containing family G member 1 [Source:RefSeq peptide;Acc:NP_001192850]	protein_coding	88955700	89122287	1	9	ENSBTAT00000012769	525772	1.08892	1.78254	14.2155	0.000163025	0.00147587	4.3058	2.04564	2.26016	1.17642	0.989156	0.469938
ENSBTAG00000039504	NA	Uncharacterized protein [Source:UniProtKB/TrEMBL;Acc:F1N6D1]	protein_coding	14639864	14641748	-1	19	ENSBTAT00000048097	\100847724, 100851667\""	-1.74004	2.48811	14.2109	0.000163419	0.00147726	2.39331	8.04106	-5.64775	2.49768	4.82523	16.2118
ENSBTAG00000016661	USP18	ubl carboxyl-terminal hydrolase 18 [Source:RefSeq peptide;Acc:NP_001017940]	protein_coding	76375512	76405820	1	5	\ENSBTAT00000053400, ENSBTAT00000022157\""	515202	0.526732	5.73027	14.2122	0.000163305	0.00147726	62.6205	43.1855	19.4349	4.28058	NA	NA
ENSBTAG00000034689	ZNRF1	E3 ubiquitin-protein ligase ZNRF1 [Source:UniProtKB/Swiss-Prot;Acc:F1MM41]	protein_coding	2396335	2482363	1	18	ENSBTAT00000049126	509076	0.502362	6.04641	14.2089	0.00016359	0.00147772	77.4074	54.2363	23.1711	4.53425	55.7289	39.047
ENSBTAG00000013290	DYSF	dysferlin [Source:RefSeq peptide;Acc:NP_001095960]	protein_coding	12894979	13123270	-1	11	ENSBTAT00000033154	508157	-0.823687	6.02846	14.2011	0.000164275	0.00148281	46.7392	82.8642	-36.125	5.17492	6.6675	11.8209
ENSBTAG00000019470	NEK6	serine/threonine-protein kinase Nek6 [Source:RefSeq peptide;Acc:NP_001092458]	protein_coding	95314593	95400813	1	11	ENSBTAT00000025935	\100336224, 515816\""	-0.5149	5.9279	14.197	0.000164635	0.00148498	49.8665	71.1177	-21.2512	4.40947	19.9227	28.413
ENSBTAG00000010821	ACER2	alkaline ceramidase 2 [Source:RefSeq peptide;Acc:NP_001179704]	protein_coding	24830047	24856903	-1	8	ENSBTAT00000014354	540732	-1.31798	1.23798	14.1509	0.000168717	0.00152068	1.11669	2.84222	-1.72553	0.787038	1.34866	3.43263
ENSBTAG00000020428	BT.97093	RNA polymerase II-associated factor 1 homolog [Source:UniProtKB/Swiss-Prot;Acc:Q2KJ14]	protein_coding	49346956	49351258	-1	18	ENSBTAT00000027224	528744	0.436854	6.08082	14.1292	0.000170672	0.00153717	77.5415	57.2836	20.2579	4.34041	59.3279	43.8283
ENSBTAG00000019362	BT.21058	uncharacterized protein C4orf14 homolog [Source:RefSeq peptide;Acc:NP_001033277]	protein_coding	74016234	74026536	-1	6	ENSBTAT00000025792	539773	-0.505252	4.74093	14.1278	0.000170804	0.00153724	21.8742	30.9799	-9.1056	3.18675	9.30423	13.1773
ENSBTAG00000003424	BET1	BET1 homolog [Source:RefSeq peptide;Acc:NP_001092627]	protein_coding	11162355	11176872	-1	4	ENSBTAT00000004440	616526	-0.703897	4.03403	14.1238	0.000171168	0.00153938	12.2182	19.8775	-7.65928	2.93721	8.22221	13.3765
ENSBTAG00000008584	CLN8	protein CLN8 [Source:RefSeq peptide;Acc:NP_001069409]	protein_coding	56120	111557	1	27	ENSBTAT00000011319	530874	-0.799801	2.36401	14.1182	0.000171676	0.00154275	3.45724	6.11063	-2.65339	1.40784	4.19568	7.41582
ENSBTAG00000030369	IFFO1	intermediate filament family orphan 1 [Source:RefSeq peptide;Acc:NP_001076849]	protein_coding	104224800	104236939	1	5	ENSBTAT00000019606	\100139510, 506821\""	-0.502289	5.56398	14.1169	0.000171794	0.00154275	38.8219	54.8578	-16.0359	4.00324	14.6222	20.6621
ENSBTAG00000032719	TFRC	transferrin receptor protein 1 [Source:RefSeq peptide;Acc:NP_001193506]	protein_coding	71260068	71280648	-1	1	ENSBTAT00000046421	\100852305, 504698\""	0.501319	5.41102	14.0916	0.00017412	0.0015625	49.5675	34.9641	14.6034	3.86823	21.2919	15.0189
ENSBTAG00000019745	LMF1	Lipase maturation factor 1 [Source:UniProtKB/Swiss-Prot;Acc:Q0P5C0]	protein_coding	724446	775899	-1	25	ENSBTAT00000004206	505124	0.668932	4.94491	14.0801	0.00017519	0.00157096	37.3954	23.5486	13.8468	3.79148	21.6033	13.604
ENSBTAG00000016473	NAT1	Arylamine N-acetyltransferase 1 [Source:UniProtKB/Swiss-Prot;Acc:Q1JPA6]	protein_coding	38862140	38868825	-1	27	ENSBTAT00000048506	512603	-0.701523	3.71036	14.0698	0.000176147	0.00157839	9.73428	15.8718	-6.13751	2.61765	3.55136	5.79051
ENSBTAG00000010909	SLC30A1	zinc transporter 1 [Source:RefSeq peptide;Acc:NP_001192822]	protein_coding	73764976	73768065	1	16	ENSBTAT00000014489	522265	-0.848883	4.55368	14.0584	0.000177216	0.00158682	16.4927	29.7593	-13.2665	3.72972	10.8434	19.5656
ENSBTAG00000034609	BT.72554	uncharacterized protein LOC509513 precursor [Source:RefSeq peptide;Acc:NP_001074373]	protein_coding	106867168	106904801	1	4	\ENSBTAT00000039006, ENSBTAT00000049021, ENSBTAT00000065443\""	509513	0.80033	6.42591	14.0515	0.000177876	0.0015904	109.144	62.2804	46.8637	5.5504	NA	NA
ENSBTAG00000027513	CXCL2	Growth-regulated protein homolog gamma [Source:UniProtKB/Swiss-Prot;Acc:O46675]	protein_coding	90695494	90697557	1	6	ENSBTAT00000039536	281214	1.17269	6.98984	14.0517	0.000177853	0.0015904	176.779	77.7971	98.9819	6.62909	158.831	69.8985
ENSBTAG00000047502	FKBP5	peptidyl-prolyl cis-trans isomerase FKBP5 [Source:RefSeq peptide;Acc:NP_001179791]	protein_coding	9521254	9637802	-1	23	ENSBTAT00000064387	535704	-0.525591	7.03868	14.0453	0.000178461	0.00159448	107.904	154.862	-46.9577	5.55329	29.0769	41.7306
ENSBTAG00000019090	PLEKHH3	pleckstrin homology domain-containing family H member 3 precursor [Source:RefSeq peptide;Acc:NP_001179755]	protein_coding	43366278	43374706	-1	19	ENSBTAT00000025419	541100	-1.0766	2.29926	14.0394	0.00017902	0.00159831	2.9014	6.21325	-3.31184	1.72763	1.10656	2.36966
ENSBTAG00000002362	APOLD1	apolipoprotein L domain-containing protein 1 [Source:RefSeq peptide;Acc:NP_001094650]	protein_coding	97520910	97524789	-1	5	ENSBTAT00000003055	538827	1.86553	2.85294	14.032	0.000179721	0.00160341	11.034	2.95607	8.07793	3.01398	2.84381	0.761873
ENSBTAG00000006859	NA	Uncharacterized protein [Source:UniProtKB/TrEMBL;Acc:E1BMH6]	protein_coding	51735956	51780801	-1	18	ENSBTAT00000007381	NA	-0.619355	6.26756	14.0259	0.000180314	0.00160753	60.1921	92.5343	-32.3423	5.01535	27.4474	42.1953
ENSBTAG00000003846	RPL37A	60S ribosomal protein L37a [Source:UniProtKB/Swiss-Prot;Acc:Q3MIC0]	protein_coding	105202277	105204896	1	2	ENSBTAT00000005015	504413	0.475842	9.55444	14.0017	0.000182643	0.00162711	874.153	627.7	246.453	7.94517	1326.48	952.504
ENSBTAG00000047127	C7H19orf25	UPF0449 protein C19orf25 homolog [Source:UniProtKB/Swiss-Prot;Acc:Q1LZF3]	protein_coding	45498566	45502456	-1	7	ENSBTAT00000064584	508965	-1.15538	2.19112	13.9999	0.000182822	0.00162752	2.53247	5.73708	-3.20461	1.68015	3.95698	8.96418
ENSBTAG00000023787	C9ORF167	Uncharacterized protein [Source:UniProtKB/TrEMBL;Acc:G3X7J5]	protein_coding	105837853	105839073	-1	11	ENSBTAT00000032623	618444	-0.671004	4.29303	13.9958	0.000183218	0.00162987	14.8124	23.5502	-8.73779	3.12727	12.1314	19.2877
ENSBTAG00000013064	RGS18	regulator of G-protein signaling 18 [Source:RefSeq peptide;Acc:NP_001179900]	protein_coding	13744181	13774629	-1	16	ENSBTAT00000048654	613624	-0.662919	4.84091	13.9916	0.000183626	0.00163232	21.9522	34.7627	-12.8105	3.67926	19.2226	30.4402
ENSBTAG00000013413	CCDC51	Coiled-coil domain-containing protein 51 [Source:UniProtKB/Swiss-Prot;Acc:Q5E9Q3]	protein_coding	51994224	52003466	1	22	ENSBTAT00000017844	517515	-0.523673	5.228	13.9865	0.000184132	0.00163564	30.4837	43.6319	-13.1482	3.7168	19.2326	27.528
ENSBTAG00000020419	BT.21842	Uncharacterized protein [Source:UniProtKB/TrEMBL;Acc:F1N5D0]	protein_coding	134994768	135018042	-1	X	ENSBTAT00000027211	535064	-0.423259	5.81256	13.9559	0.000187152	0.00166007	47.7136	63.8719	-16.1583	4.0142	32.5468	43.5688
ENSBTAG00000005128	VPREB3	Uncharacterized protein [Source:UniProtKB/TrEMBL;Acc:E1BLI0]	protein_coding	73201460	73202019	-1	17	ENSBTAT00000052902	NA	1.42113	2.35617	13.9567	0.000187066	0.00166007	6.98976	2.58923	4.40053	2.13768	19.9139	7.37672
ENSBTAG00000008021	BT.42450	Uncharacterized protein [Source:UniProtKB/TrEMBL;Acc:F1N713]	protein_coding	5668742	5671232	1	7	ENSBTAT00000010544	618737	-0.732924	3.40645	13.9464	0.000188096	0.00166723	7.72427	12.746	-5.02168	2.32817	12.1834	20.104
ENSBTAG00000016527	C28H10ORF35	uncharacterized protein C10orf35 homolog [Source:RefSeq peptide;Acc:NP_001092393]	protein_coding	26101605	26104492	1	28	ENSBTAT00000021979	510161	-0.840876	3.70163	13.9447	0.000188264	0.00166752	9.07883	16.229	-7.15022	2.83799	9.22645	16.4929
ENSBTAG00000026326	SPN	leukosialin [Source:RefSeq peptide;Acc:NP_001096572]	protein_coding	26765631	26769345	-1	25	ENSBTAT00000037368	614645	-0.515791	8.89354	13.9399	0.000188748	0.0016706	392.571	559.379	-166.808	7.38204	117.431	167.328
ENSBTAG00000006901	BT.66996	protein NipSnap homolog 3A [Source:RefSeq peptide;Acc:NP_001073767]	protein_coding	96238915	96252149	1	8	ENSBTAT00000009060	534363	-0.771325	3.66251	13.9347	0.000189275	0.00167406	9.1663	15.5554	-6.38909	2.67561	5.72179	9.70999
ENSBTAG00000033748	IL18RAP	Uncharacterized protein [Source:UniProtKB/TrEMBL;Acc:F1MAT8]	protein_coding	7196920	7221257	1	11	ENSBTAT00000047919	493716	-0.898577	4.4507	13.9311	0.000189631	0.00167601	14.9599	27.9846	-13.0247	3.70318	7.93207	14.8381
ENSBTAG00000015212	IFNAR2	interferon alpha/beta receptor 2 precursor [Source:RefSeq peptide;Acc:NP_776978]	protein_coding	1593295	1627137	-1	1	ENSBTAT00000020239	282258	-0.50984	7.79346	13.9108	0.000191697	0.00169184	182.695	259.683	-76.9877	6.26656	68.5793	97.4786
ENSBTAG00000008833	APOM	apolipoprotein M precursor [Source:RefSeq peptide;Acc:NP_001029429]	protein_coding	27459277	27461382	-1	23	ENSBTAT00000011633	505830	0.835373	3.18636	13.9117	0.000191599	0.00169184	11.3637	6.20441	5.15925	2.36716	14.9325	8.15296
ENSBTAG00000021723	BT.53032	crossover junction endonuclease EME1 [Source:RefSeq peptide;Acc:NP_001096802]	protein_coding	36928418	36934787	-1	19	\ENSBTAT00000065898, ENSBTAT00000028957\""	100125299	0.715529	4.302	13.8954	0.000193276	0.00170455	24.3107	14.6986	9.61208	3.26485	NA	NA
ENSBTAG00000018951	TBC1D9	Uncharacterized protein [Source:UniProtKB/TrEMBL;Acc:F1MS95]	protein_coding	17374260	17443063	1	17	ENSBTAT00000029790	537817	-0.660127	4.91004	13.8796	0.000194903	0.00171766	23.054	36.4297	-13.3756	3.74154	6.22409	9.83522
ENSBTAG00000015662	IMPG2	Uncharacterized protein [Source:UniProtKB/TrEMBL;Acc:E1BBU2]	protein_coding	46088714	46161410	-1	1	ENSBTAT00000020801	517845	0.524719	5.114	13.8712	0.000195778	0.00172414	40.6189	28.2275	12.3914	3.63127	10.7628	7.47946
ENSBTAG00000013057	CBLB	E3 ubiquitin-protein ligase CBL-B [Source:RefSeq peptide;Acc:NP_001192852]	protein_coding	50659370	50880121	-1	1	\ENSBTAT00000017358, ENSBTAT00000062945\""	525906	0.523078	5.00366	13.8646	0.000196467	0.00172896	37.4807	26.2126	11.268	3.49417	NA	NA
ENSBTAG00000003556	BT.21805	Zinc finger FYVE domain-containing protein 21 [Source:UniProtKB/Swiss-Prot;Acc:Q05B78]	protein_coding	69978023	69980890	1	21	ENSBTAT00000044457	511413	-0.712018	3.93295	13.8616	0.000196774	0.00173043	11.1921	18.3652	-7.17318	2.84261	12.8202	21.0369
ENSBTAG00000020303	FBXO38	F-box only protein 38 [Source:RefSeq peptide;Acc:NP_001179707]	protein_coding	61807767	61864472	1	7	ENSBTAT00000027060	533554	-0.51714	7.1371	13.8468	0.000198333	0.00174289	115.401	164.926	-49.5245	5.63007	26.5351	37.9226
ENSBTAG00000006138	SEMA3C	Semaphorin-3C [Source:UniProtKB/Swiss-Prot;Acc:A7MB70]	protein_coding	40140494	40345588	1	4	ENSBTAT00000008076	512660	-1.21602	2.50888	13.8435	0.000198683	0.00174472	3.24336	7.49424	-4.25088	2.08776	1.28348	2.96567
ENSBTAG00000012019	IRS2	Uncharacterized protein [Source:UniProtKB/TrEMBL;Acc:F1MJE0]	protein_coding	88664525	88669181	-1	12	ENSBTAT00000015938	100300012	0.676043	5.8889	13.8343	0.00019966	0.00175205	72.791	45.1927	27.5983	4.78651	20.5276	12.7447
ENSBTAG00000009687	C24H18ORF55	\TIM21-like protein, mitochondrial precursor [Source:RefSeq peptide;Acc:NP_001030530]\""	protein_coding	4515594	4521309	-1	24	ENSBTAT00000012777	614633	-0.477331	4.57583	13.8289	0.000200232	0.00175581	19.7089	27.2388	-7.52986	2.91262	14.5884	20.1619
ENSBTAG00000006771	FRY	protein furry homolog [Source:RefSeq peptide;Acc:NP_001192545]	protein_coding	28769267	28967537	-1	12	ENSBTAT00000035734	507622	-0.523315	5.6394	13.8216	0.000201015	0.00176143	40.5707	58.4026	-17.8319	4.15639	4.44562	6.39958
ENSBTAG00000007878	ARHGAP22	Uncharacterized protein [Source:UniProtKB/TrEMBL;Acc:F1MM72]	protein_coding	43204020	43239165	-1	28	ENSBTAT00000010363	509022	-1.31226	2.0934	13.8069	0.00020259	0.00177396	2.16947	5.43746	-3.26799	1.7084	1.13704	2.84982
ENSBTAG00000001919	ZNF652	zinc finger protein 652 [Source:RefSeq peptide;Acc:NP_001180047]	protein_coding	37919482	37932791	1	19	ENSBTAT00000002495	511703	0.468108	4.60021	13.803	0.000203013	0.0017764	27.9354	20.0181	7.91733	2.98501	14.3849	10.308
ENSBTAG00000016726	BT.41914	kinesin-like protein KIF15 [Source:RefSeq peptide;Acc:NP_001179761]	protein_coding	16553708	16610397	1	22	ENSBTAT00000060943	541135	-0.694364	4.00439	13.8015	0.000203177	0.00177657	12.0426	19.5526	-7.51003	2.90882	2.53155	4.11028
ENSBTAG00000010587	SH3BGRL	SH3 domain-binding glutamic acid-rich-like protein [Source:UniProtKB/Swiss-Prot;Acc:Q58DU7]	protein_coding	70399116	70527059	-1	X	ENSBTAT00000013990	614007	-0.629186	6.598	13.7951	0.000203869	0.00178135	75.8856	117.105	-41.2198	5.36526	46.2435	71.3622
ENSBTAG00000020749	AAED1	UPF0308 protein C9orf21 homolog [Source:UniProtKB/Swiss-Prot;Acc:Q148E0]	protein_coding	84801832	84817819	-1	8	ENSBTAT00000027653	616897	-2.05545	0.688562	13.7876	0.000204685	0.00178594	0.466964	2.01395	-1.54698	0.629457	0.483901	2.08699
ENSBTAG00000008419	PDE2A	\cGMP-dependent 3',5'-cyclic phosphodiesterase [Source:RefSeq peptide;Acc:NP_001137318]\""	protein_coding	52913333	52984107	-1	15	ENSBTAT00000011077	281971	0.905524	5.319	13.7883	0.00020461	0.00178594	51.8195	27.4464	24.3731	4.60722	12.538	6.64078
ENSBTAG00000009391	ADPRH	[Protein ADP-ribosylarginine] hydrolase [Source:UniProtKB/Swiss-Prot;Acc:Q32KR8]	protein_coding	64933574	64937122	1	1	ENSBTAT00000053553	525738	-0.600738	4.23811	13.7791	0.000205609	0.00179274	14.7178	22.3868	-7.66901	2.93904	13.8586	21.0799
ENSBTAG00000006453	CD3G	T-cell surface glycoprotein CD3 gamma chain [Source:UniProtKB/Swiss-Prot;Acc:Q28074]	protein_coding	29462576	29469747	1	15	ENSBTAT00000046953	281055	0.572369	6.76969	13.7767	0.000205869	0.00179373	130.227	87.4757	42.7518	5.41791	209.033	140.41
ENSBTAG00000038333	BT.91499	probable RNA-binding protein 23 [Source:RefSeq peptide;Acc:NP_001069104]	protein_coding	21761720	21771723	1	10	ENSBTAT00000023525	513711	0.493463	6.25663	13.7726	0.000206327	0.00179645	89.5225	63.1312	26.3913	4.72199	33.5793	23.6801
ENSBTAG00000000146	FARP1	\FERM, RhoGEF and pleckstrin domain-containing protein 1 [Source:RefSeq peptide;Acc:NP_001179641]\""	protein_coding	79189512	79429462	1	12	ENSBTAT00000000167	\782949, 531927\""	1.16728	2.26455	13.7659	0.000207056	0.00180152	6.35358	2.84735	3.50624	1.80992	1.39701	0.626066
ENSBTAG00000029982	bta-mir-142	bta-mir-142 [Source:miRBase;Acc:MI0005011]	miRNA	9527305	9527391	-1	19	ENSBTAT00000042361	791010	-1.01756	5.12883	13.7602	0.000207687	0.00180573	23.069	46.183	-23.114	4.53069	Inf	Inf
ENSBTAG00000035493	NA	NA	pseudogene	25281101	25281531	1	12	ENSBTAT00000049990	784243	0.597307	6.11067	13.7527	0.000208521	0.0018117	83.1172	54.7129	28.4043	4.82804	Inf	Inf
ENSBTAG00000038251	NAA16	Uncharacterized protein [Source:UniProtKB/TrEMBL;Acc:E1BMF6]	protein_coding	11509867	11571749	1	12	ENSBTAT00000061596	NA	0.626143	4.38916	13.7468	0.000209177	0.00181611	25.1751	16.3395	8.83564	3.14334	8.95274	5.81062
ENSBTAG00000019250	BTK	tyrosine-protein kinase BTK [Source:RefSeq peptide;Acc:NP_001029761]	protein_coding	55171775	55205681	-1	X	ENSBTAT00000030136	533459	-0.405173	7.41256	13.7423	0.000209674	0.00181915	146.274	193.699	-47.4254	5.56759	57.1382	75.6638
ENSBTAG00000010158	BT.106399	Uncharacterized protein C1orf226 homolog [Source:UniProtKB/Swiss-Prot;Acc:A4IFJ0]	protein_coding	7105925	7463616	-1	3	ENSBTAT00000048340	\783439, 539686\""	-1.10383	3.16062	13.734	0.000210608	0.00182596	5.41266	11.551	-6.13836	2.61785	2.21286	4.72241
ENSBTAG00000003033	GADD45G	Growth arrest and DNA damage-inducible protein GADD45 gamma [Source:UniProtKB/Swiss-Prot;Acc:Q2KIX1]	protein_coding	90017453	90018996	-1	8	ENSBTAT00000003943	504939	-0.994536	4.09935	13.7298	0.000211077	0.00182874	11.1401	22.2639	-11.1238	3.47557	10.3245	20.6338
ENSBTAG00000027654	EIF4EBP1	Eukaryotic translation initiation factor 4E-binding protein 1 [Source:UniProtKB/Swiss-Prot;Acc:Q0P5A7]	protein_coding	32951594	32973435	1	27	ENSBTAT00000039828	509613	-0.699598	4.98573	13.717	0.000212526	0.00184	23.8585	38.5894	-14.7309	3.88078	29.5645	47.8184
ENSBTAG00000011100	BT.49573	dipeptidyl peptidase 1 precursor [Source:RefSeq peptide;Acc:NP_001028789]	protein_coding	7433482	7473315	1	29	ENSBTAT00000014735	352958	-0.640507	7.66575	13.7089	0.000213443	0.00184663	158.623	246.689	-88.0658	6.46051	82.1029	127.686
ENSBTAG00000021805	RIP5	RAB5-interacting protein [Source:RefSeq peptide;Acc:NP_001029593]	protein_coding	66362562	66369978	1	13	ENSBTAT00000029063	512377	-0.44873	5.76861	13.6942	0.000215116	0.0018598	45.7812	62.4026	-16.6214	4.05497	42.8262	58.3747
ENSBTAG00000010204	PCMT1	Protein-L-isoaspartate(D-aspartate) O-methyltransferase [Source:UniProtKB/Swiss-Prot;Acc:P15246]	protein_coding	88068718	88101696	1	9	\ENSBTAT00000063319, ENSBTAT00000013464\""	613854	-0.487347	6.06295	13.6836	0.000216339	0.00186906	55.2665	77.6962	-22.4298	4.48734	NA	NA
ENSBTAG00000008638	FAM110A	Protein FAM110A [Source:UniProtKB/Swiss-Prot;Acc:Q58DG5]	protein_coding	60798592	60812321	-1	13	ENSBTAT00000011392	540118	-0.90748	3.77231	13.6639	0.000218612	0.00188737	9.19072	17.2457	-8.05497	3.00988	5.30642	9.95709
ENSBTAG00000000562	TOMM20	Mitochondrial import receptor subunit TOM20 homolog [Source:UniProtKB/Swiss-Prot;Acc:A6H7B1]	protein_coding	7926960	7941655	-1	28	ENSBTAT00000000733	781575	0.554814	4.95693	13.6619	0.000218847	0.00188808	36.7084	24.9178	11.7906	3.55957	21.8113	14.8056
ENSBTAG00000045828	PTBP1	Polypyrimidine tract-binding protein 1 [Source:UniProtKB/Swiss-Prot;Acc:Q8WN55]	protein_coding	45016275	45026949	1	7	\ENSBTAT00000066124, ENSBTAT00000066209\""	282018	0.360383	8.94935	13.6529	0.000219897	0.0018958	556.269	432.174	124.096	6.95531	NA	NA
ENSBTAG00000004077	YWHAG	14-3-3 protein gamma [Source:RefSeq peptide;Acc:NP_777218]	protein_coding	34884283	34906639	-1	25	ENSBTAT00000005327	286862	-0.461965	6.37824	13.6438	0.000220967	0.00190369	69.7995	95.9903	-26.1908	4.71099	49.3632	67.8856
ENSBTAG00000018694	BT.104098	\acyl-CoA synthetase short-chain family member 3, mitochondrial precursor [Source:RefSeq peptide;Acc:NP_001095607]\""	protein_coding	10731241	10905490	1	5	ENSBTAT00000024880	531552	0.752265	5.78256	13.6403	0.000221385	0.00190596	69.2175	40.7804	28.4372	4.82971	21.3239	12.5633
ENSBTAG00000033679	HLCS	Uncharacterized protein [Source:UniProtKB/TrEMBL;Acc:F1MJL3]	protein_coding	150732149	150901970	-1	1	ENSBTAT00000057284	534247	0.516955	4.96891	13.6383	0.000221617	0.00190662	36.6419	25.4667	11.1751	3.48222	6.80443	4.7292
ENSBTAG00000000422	TSHZ1	Uncharacterized protein [Source:UniProtKB/TrEMBL;Acc:G3MY13]	protein_coding	3674813	3678046	-1	24	ENSBTAT00000000543	516106	0.525599	4.84065	13.6333	0.000222214	0.00191042	33.6119	23.2206	10.3913	3.3773	10.3933	7.18015
ENSBTAG00000033395	CCSMST1	Protein CCSMST1 [Source:UniProtKB/Swiss-Prot;Acc:Q1ECT8]	protein_coding	1116677	1117637	-1	25	ENSBTAT00000047510	618598	0.585182	5.39628	13.6226	0.000223482	0.00191998	50.358	33.2646	17.0934	4.09537	56.9017	37.5871
ENSBTAG00000015721	RAVER1	ribonucleoprotein PTB-binding 1 [Source:RefSeq peptide;Acc:NP_001096578]	protein_coding	16073297	16086918	-1	7	ENSBTAT00000020887	100125222	0.450657	6.72626	13.5907	0.000227304	0.00195145	122.033	89.113	32.9202	5.0409	35.9662	26.2638
ENSBTAG00000011970	FNIP2	Uncharacterized protein [Source:UniProtKB/TrEMBL;Acc:F1MD76]	protein_coding	41065498	41144357	-1	17	ENSBTAT00000015882	100138353	-0.518209	5.35138	13.5821	0.000228358	0.00195913	33.2365	47.5194	-14.2829	3.83621	10.2203	14.6124
ENSBTAG00000011757	PSEN1	Presenilin-1 Presenilin-1 NTF subunit Presenilin-1 CTF subunit Presenilin-1 CTF12 [Source:UniProtKB/Swiss-Prot;Acc:Q9XT97]	protein_coding	85006250	85073421	1	10	\ENSBTAT00000015615, ENSBTAT00000043175\""	282705	-0.453511	6.57649	13.5646	0.000230495	0.00197608	80.3725	109.677	-29.3042	4.87303	NA	NA
ENSBTAG00000016406	MCM10	Uncharacterized protein [Source:UniProtKB/TrEMBL;Acc:F1N1H5]	protein_coding	28138043	28163336	1	13	ENSBTAT00000021822	527595	-0.887656	2.67287	13.5605	0.000230992	0.00197896	4.20432	7.70134	-3.49702	1.80613	1.62392	2.97464
ENSBTAG00000037913	NA	NA	pseudogene	44925709	44927696	-1	28	ENSBTAT00000052457	NA	0.502555	4.71104	13.5445	0.000232975	0.00199456	30.5002	21.5097	8.99043	3.16839	Inf	Inf
ENSBTAG00000032374	SELK	Selenoprotein K [Source:UniProtKB/Swiss-Prot;Acc:Q32PE3]	protein_coding	47582815	47590574	1	22	ENSBTAT00000045935	615114	0.454089	5.81286	13.5423	0.00023325	0.00199553	64.7832	47.2264	17.5567	4.13395	75.2418	54.8507
ENSBTAG00000007012	ZNF3	zinc finger protein 3 [Source:RefSeq peptide;Acc:NP_001040079]	protein_coding	36905467	36914354	1	25	ENSBTAT00000037194	618141	0.778114	5.7557	13.5406	0.000233453	0.00199588	68.2767	39.528	28.7487	4.84542	24.246	14.0369
ENSBTAG00000035084	BT.79602	frizzled-3 precursor [Source:RefSeq peptide;Acc:NP_001179893]	protein_coding	10002972	10091175	-1	8	ENSBTAT00000061597	445419	0.978354	2.44136	13.5258	0.000235308	0.00201033	6.87673	3.43302	3.44371	1.78396	2.41713	1.20669
ENSBTAG00000021437	GPR174	Uncharacterized protein [Source:UniProtKB/TrEMBL;Acc:G5E5R1]	protein_coding	78187378	78188379	-1	X	ENSBTAT00000028584	781056	0.491719	5.7996	13.5131	0.000236909	0.00202261	64.8761	46.041	18.8351	4.23535	64.7466	45.9491
ENSBTAG00000012010	PANX1	pannexin 1 [Source:RefSeq peptide;Acc:NP_001232854]	protein_coding	590732	644582	-1	29	ENSBTAT00000015932	528169	0.563909	4.15033	13.4933	0.000239422	0.00204264	20.881	14.0592	6.82178	2.77015	16.3772	11.0268
ENSBTAG00000021091	ANKFY1	Uncharacterized protein [Source:UniProtKB/TrEMBL;Acc:F1MD79]	protein_coding	25337350	25387068	-1	19	ENSBTAT00000045719	528403	-0.537693	7.58689	13.4891	0.000239956	0.00204578	156.209	226.663	-70.4533	6.1386	37.2459	54.0445
ENSBTAG00000008835	BAT4	G patch domain and ankyrin repeats-containing protein 1 [Source:RefSeq peptide;Acc:NP_001069936]	protein_coding	27451817	27455113	1	23	ENSBTAT00000045541	617553	-0.475327	6.98115	13.4775	0.000241445	0.00205705	105.582	146.17	-40.5882	5.34299	60.4015	83.6213
ENSBTAG00000016688	NA	NA	processed_pseudogene	66722399	66723397	-1	X	ENSBTAT00000022189	NA	-0.496867	6.27428	13.4742	0.000241867	0.00205922	63.8539	90.1016	-26.2477	4.71412	Inf	Inf
ENSBTAG00000011045	MRPS36	\28S ribosomal protein S36, mitochondrial [Source:UniProtKB/Swiss-Prot;Acc:P82908]\""	protein_coding	10390982	10399140	-1	20	ENSBTAT00000014665	613835	-0.738655	3.21725	13.471	0.000242276	0.00206127	6.73192	11.2373	-4.50537	2.17164	15.7288	26.2553
ENSBTAG00000015554	TMF1	TATA element modulatory factor [Source:RefSeq peptide;Acc:NP_001193189]	protein_coding	32610465	32640830	1	22	ENSBTAT00000046850	616786	-0.600084	6.27436	13.4692	0.000242517	0.0020619	61.322	92.8962	-31.5743	4.98068	17.6162	26.6866
ENSBTAG00000047747	NDFIP1	Uncharacterized protein [Source:UniProtKB/TrEMBL;Acc:G3MXI8]	protein_coding	55061328	55085013	1	7	ENSBTAT00000064420	NA	0.442956	6.6082	13.4594	0.000243788	0.00207127	112.093	82.4932	29.5996	4.88751	115.322	84.8696
ENSBTAG00000019338	IL13RA1	interleukin-13 receptor subunit alpha-1 precursor [Source:RefSeq peptide;Acc:NP_001193606]	protein_coding	3060168	3100688	-1	X	ENSBTAT00000025754	407110	-0.646842	6.51824	13.4574	0.000244042	0.00207199	70.9262	111.186	-40.2603	5.33128	59.8028	93.7491
ENSBTAG00000008686	SLC46A3	solute carrier family 46 member 3 precursor [Source:RefSeq peptide;Acc:NP_001096773]	protein_coding	31463869	31481900	1	12	ENSBTAT00000011448	781117	-0.734127	7.15169	13.4532	0.000244586	0.00207232	105.809	176.458	-70.6486	6.14259	35.9772	59.9992
ENSBTAG00000019703	PRPS1	Ribose-phosphate pyrophosphokinase 1 [Source:UniProtKB/Swiss-Prot;Acc:Q2HJ58]	protein_coding	59804943	59827385	-1	X	ENSBTAT00000026261	\781227, 537688\""	0.606676	3.93439	13.4542	0.000244456	0.00207232	18.2233	11.8817	6.34154	2.66483	8.76961	5.71786
ENSBTAG00000003314	SKA3	Spindle and kinetochore-associated protein 3 [Source:UniProtKB/Swiss-Prot;Acc:A8PUI7]	protein_coding	35841563	35854986	1	12	\ENSBTAT00000004289, ENSBTAT00000063452\""	509921	0.761249	4.23556	13.4545	0.00024442	0.00207232	23.4256	13.7527	9.67293	3.27395	NA	NA
ENSBTAG00000035975	SCIMP	Uncharacterized protein [Source:UniProtKB/TrEMBL;Acc:G5E632]	protein_coding	26916675	26922987	1	19	ENSBTAT00000050472	\100848290, 100850454\""	-1.13216	4.01203	13.4459	0.000245539	0.00207896	9.80947	21.678	-11.8685	3.56907	17.9661	39.7033
ENSBTAG00000046343	CCNJL	Uncharacterized protein [Source:UniProtKB/TrEMBL;Acc:G5E6L8]	protein_coding	73928475	73960160	-1	7	ENSBTAT00000064223	100296837	-1.1044	3.45659	13.4432	0.000245901	0.0020806	6.62674	14.218	-7.5913	2.92435	6.01883	12.9137
ENSBTAG00000010304	CHKA	Uncharacterized protein [Source:UniProtKB/TrEMBL;Acc:F1MI39]	protein_coding	46225620	46257618	-1	29	ENSBTAT00000013607	514865	0.571938	4.27542	13.4325	0.000247307	0.00209106	22.7278	15.3478	7.37999	2.88362	16.7609	11.3184
ENSBTAG00000021016	GTF2F1	General transcription factor IIF subunit 1 [Source:UniProtKB/Swiss-Prot;Acc:Q5EA53]	protein_coding	19287013	19292984	1	7	ENSBTAT00000027988	505702	-0.441172	5.60291	13.4004	0.000251568	0.00212551	40.9182	55.5217	-14.6035	3.86824	22.8849	31.0524
ENSBTAG00000003340	HDDC2	HD domain-containing protein 2 [Source:UniProtKB/Swiss-Prot;Acc:Q0P565]	protein_coding	26285050	26304762	1	9	ENSBTAT00000004334	509282	0.66397	3.65606	13.3992	0.000251728	0.00212551	15.2573	9.46157	5.79577	2.535	17.0664	10.5834
ENSBTAG00000019519	PWWP2B	PWWP domain-containing protein 2B [Source:RefSeq peptide;Acc:NP_001069324]	protein_coding	51657461	51674652	1	26	ENSBTAT00000026000	524314	-1.18586	1.54829	13.3957	0.0002522	0.00212803	1.55695	3.61368	-2.05673	1.04035	0.91964	2.13448
ENSBTAG00000046303	ENG	Uncharacterized protein [Source:UniProtKB/TrEMBL;Acc:E1BG97]	protein_coding	98509474	98513781	1	11	ENSBTAT00000011846	NA	0.866389	4.16086	13.388	0.000253245	0.00213538	22.7379	12.3757	10.3622	3.37325	23.297	12.68
ENSBTAG00000006666	NAA25	\N-alpha-acetyltransferase 25, NatB auxiliary subunit [Source:RefSeq peptide;Acc:NP_001193056]\""	protein_coding	64361788	64413468	1	17	ENSBTAT00000008756	613372	0.58402	4.92209	13.3674	0.00025604	0.00215747	36.2286	24.0977	12.131	3.60062	11.8588	7.88794
ENSBTAG00000005496	RP2	protein XRP2 [Source:RefSeq peptide;Acc:NP_001030480]	protein_coding	90487298	90537534	1	X	\ENSBTAT00000007225, ENSBTAT00000049336\""	534054	-0.786359	5.74162	13.3519	0.000258164	0.00217242	38.874	67.3044	-28.4304	4.82936	NA	NA
ENSBTAG00000011854	SLC38A5	Sodium-coupled neutral amino acid transporter 5 [Source:UniProtKB/Swiss-Prot;Acc:Q5E9S9]	protein_coding	91662212	91670317	-1	X	ENSBTAT00000015740	\789368, 512495\""	0.934343	3.24287	13.3519	0.000258167	0.00217242	12.1477	6.23599	5.91166	2.56356	6.72255	3.45102
ENSBTAG00000003353	SLC6A2	sodium-dependent noradrenaline transporter [Source:RefSeq peptide;Acc:NP_777033]	protein_coding	23962442	24002080	1	18	ENSBTAT00000004354	282363	-1.67538	1.2434	13.3498	0.000258452	0.00217333	0.925122	2.90985	-1.98473	0.988941	0.289644	0.911036
ENSBTAG00000008945	SDSL	serine dehydratase-like [Source:RefSeq peptide;Acc:NP_001092465]	protein_coding	63278104	63289816	-1	17	ENSBTAT00000011776	516783	-1.40594	5.16831	13.3478	0.000258725	0.00217414	19.2888	51.1298	-31.8411	4.99282	15.6184	41.4007
ENSBTAG00000019434	PDCD4	programmed cell death protein 4 [Source:RefSeq peptide;Acc:NP_001077116]	protein_coding	31718068	31744683	1	26	ENSBTAT00000025886	506724	-0.500201	7.67942	13.3239	0.00026205	0.00220057	169.791	239.879	-70.0879	6.13109	76.3792	107.908
ENSBTAG00000024449	CENPF	Uncharacterized protein [Source:UniProtKB/TrEMBL;Acc:F1N1F8]	protein_coding	70439848	70501645	-1	16	ENSBTAT00000033913	533089	-0.814842	5.19668	13.3118	0.000263738	0.00221324	26.5308	46.4518	-19.921	4.31622	2.83479	4.96333
ENSBTAG00000000786	NQO2	ribosyldihydronicotinamide dehydrogenase [Source:RefSeq peptide;Acc:NP_001029495]	protein_coding	50487434	50498284	-1	23	ENSBTAT00000040161	508566	0.766835	4.27669	13.2975	0.00026576	0.00222868	24.142	14.0526	10.0894	3.33477	24.46	14.2377
ENSBTAG00000001321	IL1B	Interleukin-1 beta [Source:UniProtKB/Swiss-Prot;Acc:P09428]	protein_coding	46410277	46418787	-1	11	ENSBTAT00000001745	281251	-0.618722	7.94453	13.2948	0.000266148	0.00223042	193.812	296.185	-102.373	6.6777	111.45	170.319
ENSBTAG00000020754	ZNF526	Zinc finger protein 526 [Source:UniProtKB/Swiss-Prot;Acc:A6QR00]	protein_coding	51373917	51378873	-1	18	ENSBTAT00000027659	514418	-0.649946	4.34208	13.2916	0.000266603	0.00223271	15.423	24.2589	-8.83589	3.14338	5.48277	8.62386
ENSBTAG00000003569	DZIP1	zinc finger protein DZIP1 [Source:RefSeq peptide;Acc:NP_001103536]	protein_coding	76867834	76922959	-1	12	\ENSBTAT00000004643, ENSBTAT00000066258\""	506546	0.722104	3.70448	13.2879	0.000267132	0.00223562	15.8991	9.68325	6.21589	2.63596	NA	NA
ENSBTAG00000040190	CCDC88B	coiled-coil domain-containing protein 88B precursor [Source:RefSeq peptide;Acc:NP_001179208]	protein_coding	43250522	43265507	1	29	ENSBTAT00000053585	510943	-0.47802	7.62268	13.2818	0.000268	0.00224135	164.906	228.893	-63.9866	5.9997	34.1633	47.4193
ENSBTAG00000016887	TAF11	transcription initiation factor TFIID subunit 11 [Source:RefSeq peptide;Acc:NP_001029448]	protein_coding	8829177	8836822	-1	23	ENSBTAT00000022463	507047	0.485274	4.72074	13.2762	0.000268794	0.00224647	30.5692	21.6271	8.94211	3.16062	24.8328	17.5687
ENSBTAG00000007066	TMTC4	transmembrane and TPR repeat-containing protein 4 [Source:RefSeq peptide;Acc:NP_001099099]	protein_coding	81261656	81311216	-1	12	ENSBTAT00000023929	539972	-0.52562	4.55623	13.2687	0.00026988	0.00225401	18.978	27.3619	-8.38384	3.06761	5.72145	8.24899
ENSBTAG00000008916	CYFIP2	Uncharacterized protein [Source:UniProtKB/TrEMBL;Acc:F1MX60]	protein_coding	71003540	71115619	1	7	ENSBTAT00000011735	NA	0.376635	8.57221	13.2492	0.000272691	0.00227594	429.745	330.893	98.8521	6.6272	102.223	78.7091
ENSBTAG00000000898	F2RL2	proteinase-activated receptor 3 precursor [Source:RefSeq peptide;Acc:NP_001033622]	protein_coding	7777600	7788321	-1	10	ENSBTAT00000001191	512581	-1.60399	1.82306	13.239	0.000274189	0.00228689	1.60003	4.87132	-3.27129	1.70986	0.559059	1.70207
ENSBTAG00000042758	SNORD29	Small nucleolar RNA SNORD29 [Source:RFAM;Acc:RF00070]	snoRNA	41853677	41853743	-1	29	ENSBTAT00000059750	NA	1.29369	1.19128	13.2356	0.000274683	0.00228946	2.82822	1.10019	1.72802	0.789124	Inf	Inf
ENSBTAG00000002605	NA	Uncharacterized protein [Source:UniProtKB/TrEMBL;Acc:F1MLX8]	protein_coding	33601282	33650183	-1	19	ENSBTAT00000003367	NA	1.59032	0.941883	13.2254	0.00027618	0.00230037	2.49823	0.788371	1.70986	0.773879	0.776331	0.244988
ENSBTAG00000048077	BT.96666	melanoma-associated antigen D4 [Source:RefSeq peptide;Acc:NP_001096781]	protein_coding	95546166	95553642	1	X	ENSBTAT00000063805	100125231	0.816898	4.98325	13.2199	0.000276991	0.00230557	40.146	22.6758	17.4702	4.12682	15.0529	8.50236
ENSBTAG00000033529	SCN2B	sodium channel subunit beta-2 precursor [Source:RefSeq peptide;Acc:NP_001179003]	protein_coding	29291352	29303246	-1	15	ENSBTAT00000021229	538722	-1.56922	1.21385	13.202	0.000279658	0.0023262	0.937726	2.82179	-1.88406	0.913848	0.966728	2.90906
ENSBTAG00000001497	MRAS	ras-related protein M-Ras [Source:RefSeq peptide;Acc:NP_001091587]	protein_coding	131765943	131834001	-1	1	\ENSBTAT00000052818, ENSBTAT00000052358\""	540803	-1.05937	3.14086	13.1972	0.000280374	0.00233057	5.47574	11.3711	-5.89532	2.55957	NA	NA
ENSBTAG00000020938	TWF1	Twinfilin-1 [Source:UniProtKB/Swiss-Prot;Acc:Q56JV6]	protein_coding	36847869	36859266	1	5	ENSBTAT00000027889	506683	0.738393	4.45643	13.1884	0.000281684	0.00233988	27.3668	16.3493	11.0175	3.46172	22.07	13.1849
ENSBTAG00000042198	SNORD57	Small nucleolar RNA SNORD57 [Source:RFAM;Acc:RF00274]	snoRNA	52985032	52985103	-1	13	ENSBTAT00000059190	NA	1.73321	0.706279	13.1869	0.000281918	0.00234024	2.06363	0.556104	1.50753	0.592186	Inf	NA
ENSBTAG00000001185	BT.30964	histone-lysine N-methyltransferase SUV420H1 [Source:RefSeq peptide;Acc:NP_001070019]	protein_coding	46322745	46345025	-1	29	ENSBTAT00000053969	767828	-0.419648	5.98144	13.1838	0.000282377	0.00234247	53.8114	71.8727	-18.0613	4.17483	41.5212	55.4574
ENSBTAG00000002937	EMR3	Uncharacterized protein [Source:UniProtKB/TrEMBL;Acc:G5E538]	protein_coding	12206055	12266930	1	7	ENSBTAT00000003821	NA	-0.901169	7.92356	13.1825	0.000282569	0.00234248	167.76	313.724	-145.964	7.18947	86.3852	161.547
ENSBTAG00000025385	RPL12	60S ribosomal protein L12 [Source:UniProtKB/Swiss-Prot;Acc:P61284]	protein_coding	83480588	83481217	-1	10	ENSBTAT00000009155	\783641, 404133\""	0.569819	7.1114	13.1804	0.0002829	0.00234364	165.5	110.955	54.5452	5.76938	262.698	176.118
ENSBTAG00000004029	LCOR	Uncharacterized protein [Source:UniProtKB/TrEMBL;Acc:E1BEA1]	protein_coding	18087603	18094273	1	26	ENSBTAT00000005261	507668	0.638463	3.83046	13.178	0.000283258	0.00234503	17.0689	10.8749	6.19402	2.63088	13.14	8.37172
ENSBTAG00000005432	CAPG	Macrophage-capping protein [Source:UniProtKB/Swiss-Prot;Acc:Q865V6]	protein_coding	49423731	49438680	1	11	ENSBTAT00000007150	353121	-0.484763	6.63542	13.1755	0.000283629	0.00234652	82.5882	115.459	-32.8706	5.03872	66.6571	93.187
ENSBTAG00000006601	KSR1	Uncharacterized protein [Source:UniProtKB/TrEMBL;Acc:E1BFS2]	protein_coding	19548867	19618012	1	19	ENSBTAT00000008672	NA	0.494466	5.10799	13.1709	0.000284324	0.00235069	40.008	28.304	11.704	3.54894	15.2644	10.7989
ENSBTAG00000011460	KLHL11	kelch-like protein 11 [Source:RefSeq peptide;Acc:NP_001192503]	protein_coding	42684412	42689873	-1	19	ENSBTAT00000015228	538695	-0.998243	1.99212	13.1561	0.000286579	0.00236775	2.42094	4.83888	-2.41794	1.27378	2.75107	5.49873
ENSBTAG00000018577	SLC7A1	high affinity cationic amino acid transporter 1 [Source:RefSeq peptide;Acc:NP_001129264]	protein_coding	31004652	31019183	1	12	ENSBTAT00000019060	539465	0.563331	6.42983	13.1531	0.000287046	0.00237001	102.6	69.2311	33.3692	5.06044	54.2858	36.6302
ENSBTAG00000004541	LPAR5	Lysophosphatidic acid receptor 5 [Source:UniProtKB/Swiss-Prot;Acc:Q3ZC80]	protein_coding	104163582	104173568	1	5	ENSBTAT00000005968	507598	-1.29944	1.59943	13.1478	0.000287859	0.00237353	1.52231	3.70059	-2.17828	1.12319	0.824654	2.00466
ENSBTAG00000004952	MFSD4	Uncharacterized protein [Source:UniProtKB/TrEMBL;Acc:F1MB39]	protein_coding	3168635	3193846	1	16	ENSBTAT00000006513	515128	1.57653	1.08712	13.1484	0.00028777	0.00237353	2.80953	0.92781	1.88172	0.912056	1.60453	0.529874
ENSBTAG00000009819	CDC20	cell division cycle protein 20 homolog [Source:RefSeq peptide;Acc:NP_001075905]	protein_coding	103238486	103242373	-1	3	ENSBTAT00000012945	515376	-0.735419	3.29352	13.1376	0.000289427	0.00238486	7.14149	11.7571	-4.61558	2.20651	4.01658	6.61252
ENSBTAG00000013109	BT.31041	stromal interaction molecule 1 precursor [Source:RefSeq peptide;Acc:NP_001030486]	protein_coding	51845122	52049569	-1	15	ENSBTAT00000017425	534816	0.424441	7.71439	13.1358	0.000289704	0.00238555	241.173	178.911	62.2618	5.96028	60.1428	44.6162
ENSBTAG00000008552	PLXNA3	Uncharacterized protein [Source:UniProtKB/TrEMBL;Acc:F1N173]	protein_coding	40441196	40449872	-1	X	ENSBTAT00000030185	NA	0.580545	6.18671	13.1242	0.000291498	0.00239872	87.2023	57.8381	29.3643	4.87599	23.254	15.4235
ENSBTAG00000015559	ERI3	ERI1 exoribonuclease 3 [Source:UniProtKB/Swiss-Prot;Acc:A6QLH5]	protein_coding	102290329	102421170	1	3	\ENSBTAT00000020671, ENSBTAT00000034295\""	540516	0.630096	4.02689	13.1102	0.000293696	0.00241518	19.492	12.4586	7.03334	2.81421	NA	NA
ENSBTAG00000008386	CLPX	Uncharacterized protein [Source:UniProtKB/TrEMBL;Acc:F1N155]	protein_coding	12041745	12071031	-1	10	ENSBTAT00000011038	100138870	-0.439806	5.73298	13.1054	0.000294443	0.00241971	44.8885	60.8347	-15.9462	3.99514	23.1384	31.3581
ENSBTAG00000037421	NA	Uncharacterized protein [Source:UniProtKB/TrEMBL;Acc:E1BES5]	protein_coding	28530978	28540122	-1	23	ENSBTAT00000057407	789640	-2.41511	0.706572	13.0959	0.000295941	0.00242877	0.429636	2.32195	-1.89231	0.920149	0.262293	1.41755
ENSBTAG00000012609	SCO2	\Protein SCO2 homolog, mitochondrial [Source:UniProtKB/Swiss-Prot;Acc:A6H784]\""	protein_coding	120032226	120034043	-1	5	ENSBTAT00000016742	100125923	-0.732319	3.63259	13.0969	0.000295778	0.00242877	9.13257	15.115	-5.98241	2.58073	6.91861	11.4507
ENSBTAG00000004114	BT.27525	mitogen-activated protein kinase kinase kinase 11 [Source:RefSeq peptide;Acc:NP_001095461]	protein_coding	44444057	44460617	-1	29	ENSBTAT00000005378	514210	-0.442152	6.93692	13.0905	0.000296803	0.00243422	103.462	140.415	-36.9525	5.2076	28.9163	39.244
ENSBTAG00000020432	MIS12	Protein MIS12 homolog [Source:UniProtKB/Swiss-Prot;Acc:Q5EA49]	protein_coding	26678020	26682795	-1	19	ENSBTAT00000027230	767858	-1.01856	2.69265	13.089	0.000297039	0.00243453	4.02454	8.20249	-4.17795	2.06279	2.16141	4.40521
ENSBTAG00000001818	BT.61507	myocyte-specific enhancer factor 2B [Source:RefSeq peptide;Acc:NP_001139265]	protein_coding	4022381	4026425	1	7	ENSBTAT00000002377	100271851	1.05488	1.68538	13.086	0.00029751	0.00243677	3.96883	1.89254	2.07629	1.05401	2.98858	1.42511
ENSBTAG00000019872	PIK3AP1	Uncharacterized protein [Source:UniProtKB/TrEMBL;Acc:F1N3M4]	protein_coding	17781386	17843976	-1	26	ENSBTAT00000026477	100138311	0.36766	7.66514	13.0702	0.000300028	0.00245576	228.683	176.905	51.7782	5.69427	96.613	74.738
ENSBTAG00000011590	GLIPR1	glioma pathogenesis-related protein 1 precursor [Source:RefSeq peptide;Acc:NP_001070452]	protein_coding	4974615	5021025	1	5	ENSBTAT00000015396	767905	-0.639999	6.08666	13.0563	0.000302259	0.00247237	52.5977	82.0399	-29.4422	4.87981	56.3748	87.9313
ENSBTAG00000020357	GOLPH3L	Golgi phosphoprotein 3-like [Source:UniProtKB/Swiss-Prot;Acc:A6H7F6]	protein_coding	20082069	20126434	1	3	ENSBTAT00000027131	532555	-0.57232	4.04113	13.0434	0.000304347	0.00248779	12.9342	19.2577	-6.32344	2.66071	9.46867	14.0978
ENSBTAG00000017027	MMACHC	Methylmalonic aciduria and homocystinuria type C protein homolog [Source:UniProtKB/Swiss-Prot;Acc:Q5E9C8]	protein_coding	101167828	101172831	-1	3	ENSBTAT00000022638	513433	-1.53075	0.930663	13.0413	0.000304689	0.00248893	0.76667	2.27443	-1.50776	0.592403	0.576878	1.71138
ENSBTAG00000005857	SLC6A1	sodium- and chloride-dependent GABA transporter 1 [Source:RefSeq peptide;Acc:NP_001071304]	protein_coding	55695783	55714644	1	22	ENSBTAT00000007699	407118	3.36969	1.87242	13.0387	0.000305126	0.00249085	6.59819	0.622739	5.97545	2.57905	1.50369	0.141919
ENSBTAG00000000804	MOB3B	MOB kinase activator 3B [Source:UniProtKB/Swiss-Prot;Acc:Q29RK9]	protein_coding	16745167	16961930	1	8	ENSBTAT00000001063	540817	0.95886	2.33498	13.0305	0.000306461	0.00250009	6.33801	3.25913	3.07888	1.6224	2.59542	1.33461
ENSBTAG00000015483	BT.30825	C-C chemokine receptor type 8 [Source:RefSeq peptide;Acc:NP_001181891]	protein_coding	12678580	12679638	1	22	ENSBTAT00000020577	407772	-1.09716	2.51983	13.0228	0.000307721	0.0025087	3.33405	7.20966	-3.87561	1.95442	3.1483	6.80799
ENSBTAG00000015104	CCDC28B	Uncharacterized protein [Source:UniProtKB/TrEMBL;Acc:F6PT99]	protein_coding	122150084	122154154	-1	2	ENSBTAT00000020099	NA	-0.983302	3.39327	13.0194	0.000308275	0.00251155	6.71388	13.2799	-6.56598	2.71501	8.14792	16.1163
ENSBTAG00000013489	CYP27A1	\sterol 26-hydroxylase, mitochondrial [Source:RefSeq peptide;Acc:NP_001076882]\""	protein_coding	107462687	107504968	1	2	ENSBTAT00000017935	511960	-0.745188	4.84917	13.0082	0.000310132	0.0025239	21.3078	35.6801	-14.3723	3.84522	11.7984	19.7564
ENSBTAG00000007840	HMGCR	3-hydroxy-3-methylglutaryl-coenzyme A reductase [Source:UniProtKB/Swiss-Prot;Acc:A7Z064]	protein_coding	6692478	6713106	1	10	ENSBTAT00000010315	407159	0.43141	7.82537	13.0078	0.000310201	0.0025239	260.278	193.051	67.2267	6.07096	57.2795	42.4849
ENSBTAG00000031998	CXCL16	C-X-C motif chemokine 16 [Source:UniProtKB/Swiss-Prot;Acc:Q29RT9]	protein_coding	27249528	27253097	1	19	ENSBTAT00000024371	511671	-0.529021	4.97925	13.0016	0.000311232	0.00252894	25.6115	36.8264	-11.2149	3.48734	26.0544	37.4633
ENSBTAG00000009491	WDR74	WD repeat-containing protein 74 [Source:UniProtKB/Swiss-Prot;Acc:Q58D06]	protein_coding	41838794	41846745	-1	29	ENSBTAT00000012489	505875	0.492423	5.23581	13.002	0.000311156	0.00252894	43.8487	31.0307	12.818	3.6801	24.8716	17.6011
ENSBTAG00000006937	ABCA10	Uncharacterized protein [Source:UniProtKB/TrEMBL;Acc:F1MRL3]	protein_coding	61959366	62008054	1	19	ENSBTAT00000040376	NA	-1.34872	4.42825	12.9929	0.000312678	0.00253733	11.923	30.3088	-18.3858	4.20052	2.38127	6.05328
ENSBTAG00000023744	YPEL5	Protein yippee-like 5 [Source:UniProtKB/Swiss-Prot;Acc:Q3ZBE7]	protein_coding	69688037	69702229	-1	11	ENSBTAT00000032525	780856	0.597984	4.84463	12.9935	0.000312574	0.00253733	34.2371	22.7571	11.4801	3.52106	28.6743	19.0595
ENSBTAG00000002796	KLHL3	Kelch-like protein 3 [Source:UniProtKB/Swiss-Prot;Acc:F1MBP6]	protein_coding	50666010	50774919	-1	7	ENSBTAT00000003625	533364	-0.77271	3.77328	12.9811	0.000314646	0.00255162	9.78466	16.7268	-6.94214	2.79538	5.52806	9.45017
ENSBTAG00000015636	C7H19ORF66	UPF0515 protein C19orf66 homolog [Source:RefSeq peptide;Acc:NP_001033270]	protein_coding	15876346	15880691	1	7	ENSBTAT00000020765	539087	-0.450395	6.48026	12.9786	0.000315065	0.00255334	75.1187	102.396	-27.2769	4.76961	71.8152	97.8926
ENSBTAG00000010727	ATG4D	cysteine protease ATG4D [Source:RefSeq peptide;Acc:NP_001092616]	protein_coding	16279903	16288392	1	7	\ENSBTAT00000014200, ENSBTAT00000053355\""	615657	0.562382	6.1952	12.976	0.000315503	0.0025552	87.0106	58.771	28.2395	4.81964	NA	NA
ENSBTAG00000012223	BT.64160	tumor necrosis factor ligand superfamily member 14 [Source:RefSeq peptide;Acc:NP_001095325]	protein_coding	19076010	19080237	1	7	ENSBTAT00000045141	505521	-0.632721	5.52415	12.974	0.000315848	0.00255631	35.7882	55.3283	-19.5401	4.28836	29.9233	46.2611
ENSBTAG00000047073	NA	Uncharacterized protein [Source:UniProtKB/TrEMBL;Acc:G3N084]	protein_coding	70925149	70928253	1	16	ENSBTAT00000066298	100300760	1.19666	2.47925	12.9721	0.000316164	0.00255718	7.44077	3.17256	4.26821	2.09363	9.37125	3.99566
ENSBTAG00000001354	INPP5E	72 kDa inositol polyphosphate 5-phosphatase [Source:RefSeq peptide;Acc:NP_001179019]	protein_coding	103928312	103936269	-1	11	ENSBTAT00000001784	506349	0.709044	3.76653	12.9686	0.000316755	0.00256028	16.5478	10.0216	6.52625	2.70626	8.39564	5.08451
ENSBTAG00000009903	PTCH1	protein patched homolog 1 [Source:RefSeq peptide;Acc:NP_001192808]	protein_coding	83522484	83546361	-1	8	\ENSBTAT00000065176, ENSBTAT00000013074\""	520994	0.994117	2.01024	12.9666	0.000317096	0.00256135	4.93554	2.441	2.49453	1.31877	NA	NA
ENSBTAG00000010339	ABHD11	Abhydrolase domain-containing protein 11 [Source:UniProtKB/Swiss-Prot;Acc:Q3SZ73]	protein_coding	34041448	34043848	1	25	ENSBTAT00000013668	510109	1.0105	2.55908	12.9599	0.000318232	0.00256884	7.47886	3.68814	3.79071	1.92247	6.98306	3.44365
ENSBTAG00000021709	BT.58934	transcription factor PU.1 [Source:RefSeq peptide;Acc:NP_001179062]	protein_coding	78402905	78419772	-1	15	ENSBTAT00000028937	507100	-0.495934	8.52414	12.9537	0.000319296	0.0025753	304.225	429.366	-125.142	6.96742	182.17	257.106
ENSBTAG00000003228	RPL3	60S ribosomal protein L3 [Source:UniProtKB/Swiss-Prot;Acc:P39872]	protein_coding	111261438	111267705	-1	5	ENSBTAT00000004188	282688	0.448385	10.099	12.9528	0.000319451	0.0025753	1266.2	925.863	340.334	8.41081	983.836	719.396
ENSBTAG00000008631	CORO1A	Coronin-1A [Source:UniProtKB/Swiss-Prot;Acc:Q92176]	protein_coding	26392492	26397916	-1	25	\ENSBTAT00000051969, ENSBTAT00000011382\""	282196	-0.397494	10.7935	12.9486	0.000320167	0.00257938	1531.56	2015.36	-483.803	8.91828	NA	NA
ENSBTAG00000010994	CTSF	cathepsin F precursor [Source:RefSeq peptide;Acc:NP_001068884]	protein_coding	45242552	45248115	-1	29	ENSBTAT00000014587	509715	-0.425478	6.60637	12.9398	0.000321666	0.00258976	82.896	111.033	-28.1367	4.81438	43.3557	58.0715
ENSBTAG00000018991	TSGA10	Uncharacterized protein [Source:UniProtKB/TrEMBL;Acc:E1BE64]	protein_coding	4173061	4239724	-1	11	ENSBTAT00000025277	536433	-1.06189	2.70933	12.9331	0.000322822	0.00259397	4.08056	8.56898	-4.48842	2.16621	1.37346	2.88421
ENSBTAG00000012176	QPCTL	Glutaminyl-peptide cyclotransferase-like protein [Source:UniProtKB/Swiss-Prot;Acc:Q0V8G3]	protein_coding	53684730	53690649	1	18	ENSBTAT00000032269	530871	-0.713263	3.38296	12.9338	0.000322703	0.00259397	7.56517	12.4535	-4.88831	2.28933	3.81309	6.27696
ENSBTAG00000000064	FEN1	Flap endonuclease 1 [Source:UniProtKB/Swiss-Prot;Acc:Q58DH8]	protein_coding	40931652	40936454	1	29	ENSBTAT00000000071	616242	-0.542971	4.07266	12.9353	0.000322444	0.00259397	13.4234	19.4667	-6.04335	2.59535	6.80354	9.86657
ENSBTAG00000020152	PFDN2	Prefoldin subunit 2 [Source:UniProtKB/Swiss-Prot;Acc:A1A4P5]	protein_coding	8395605	8407551	1	3	ENSBTAT00000026841	404138	-0.451457	5.72297	12.9215	0.000324823	0.00260834	44.3902	60.6603	-16.2701	4.02415	75.2376	102.814
ENSBTAG00000047598	NPR2	natriuretic peptide receptor B/guanylate cyclase B (atrionatriuretic peptide receptor B) [Source:HGNC Symbol;Acc:7944]	protein_coding	60381930	60386110	1	8	ENSBTAT00000065432	281357	1.12473	1.87031	12.9145	0.000326052	0.0026165	4.6828	2.07849	2.6043	1.3809	3.0388	1.3488
ENSBTAG00000006673	TMEM179	Uncharacterized protein [Source:UniProtKB/TrEMBL;Acc:G5E584]	protein_coding	70717761	70727303	-1	21	ENSBTAT00000008762	536682	1.27857	1.33322	12.8997	0.000328638	0.00263553	3.18247	1.27116	1.91131	0.93456	4.93406	1.97079
ENSBTAG00000031567	SMARCC1	Uncharacterized protein [Source:UniProtKB/TrEMBL;Acc:F1MYU1]	protein_coding	52521861	52619906	1	22	\ENSBTAT00000044741, ENSBTAT00000065210\""	522045	0.361526	7.17417	12.8981	0.000328914	0.00263603	162.4	126.105	36.2951	5.1817	NA	NA
ENSBTAG00000024086	ZMYM6NB	Uncharacterized protein [Source:UniProtKB/TrEMBL;Acc:E1BDI2]	protein_coding	111277768	111280979	1	3	\ENSBTAT00000029261, ENSBTAT00000065863\""	618247	1.20145	1.7513	12.8967	0.000329169	0.00263635	4.33982	1.82843	2.51139	1.32848	NA	NA
ENSBTAG00000000385	ZNF238	Zinc finger protein 238 [Source:UniProtKB/Swiss-Prot;Acc:A0JN76]	protein_coding	33913963	33918059	1	16	ENSBTAT00000000497	538793	0.430978	6.51289	12.8942	0.000329602	0.0026381	104.773	77.4408	27.3319	4.77251	60.0416	44.3787
ENSBTAG00000018888	DPH2	Diphthamide biosynthesis protein 2 [Source:UniProtKB/Swiss-Prot;Acc:Q08DM2]	protein_coding	102676689	102680240	-1	3	ENSBTAT00000025143	768224	-0.641454	3.7841	12.8903	0.000330293	0.00264191	10.4371	16.3742	-5.9371	2.56976	4.23757	6.64809
ENSBTAG00000017280	BT.19562	complement C3 preproprotein [Source:RefSeq peptide;Acc:NP_001035559]	protein_coding	18989689	19025591	1	7	ENSBTAT00000022979	280677	-0.829484	7.34016	12.8808	0.000331973	0.00265231	116.748	206.929	-90.1807	6.49475	23.1368	41.0085
ENSBTAG00000008703	EIF2AK2	\interferon-induced, double-stranded RNA-activated protein kinase [Source:RefSeq peptide;Acc:NP_835210]\""	protein_coding	19578982	19621259	-1	11	ENSBTAT00000011469	347700	-0.669627	4.90923	12.8805	0.000332024	0.00265231	22.9524	36.4733	-13.5209	3.75712	10.2011	16.2103
ENSBTAG00000013615	CHORDC1	Cysteine and histidine-rich domain-containing protein 1 [Source:UniProtKB/Swiss-Prot;Acc:Q29RL2]	protein_coding	5035802	5057715	1	29	ENSBTAT00000018100	505144	-0.532828	6.09751	12.8719	0.00033356	0.00266112	55.7031	80.7851	-25.082	4.64858	18.7805	27.2371
ENSBTAG00000032055	VPS39	vam6/Vps39-like protein [Source:RefSeq peptide;Acc:NP_001193173]	protein_coding	37668738	37713608	-1	10	ENSBTAT00000006949	520990	-0.404447	5.75142	12.8724	0.000333457	0.00266112	46.0777	60.8114	-14.7337	3.88105	16.5747	21.8746
ENSBTAG00000016250	AKTIP	AKT-interacting protein [Source:RefSeq peptide;Acc:NP_001193250]	protein_coding	21926577	21937955	-1	18	ENSBTAT00000021617	540462	-0.683658	3.40275	12.8464	0.000338136	0.00269471	7.85577	12.6149	-4.75917	2.25071	6.23969	10.0198
ENSBTAG00000023471	RPL36	60S ribosomal protein L36 [Source:RefSeq peptide;Acc:NP_001071607]	protein_coding	28525103	28525496	1	5	ENSBTAT00000032006	768327	0.556006	6.42159	12.846	0.000338209	0.00269471	102.168	68.9529	33.215	5.05376	259.31	175.007
ENSBTAG00000008743	ALDH2	\Aldehyde dehydrogenase, mitochondrial [Source:UniProtKB/Swiss-Prot;Acc:P20000]\""	protein_coding	64551612	64577901	-1	17	ENSBTAT00000011521	508629	-0.495678	9.00046	12.8365	0.000339925	0.00270488	425.32	597.991	-172.671	7.43188	208.388	292.989
ENSBTAG00000013931	FAM96B	mitotic spindle-associated MMXD complex subunit MIP18 [Source:RefSeq peptide;Acc:NP_001179967]	protein_coding	34754940	34756799	-1	18	ENSBTAT00000018509	614585	-0.452106	4.777	12.8373	0.000339781	0.00270488	22.8609	31.3065	-8.44558	3.0782	37.6621	51.5758
ENSBTAG00000000977	CADM1	cell adhesion molecule 1 precursor [Source:RefSeq peptide;Acc:NP_001033647]	protein_coding	26101411	26451509	-1	15	ENSBTAT00000036932	529873	-0.598417	4.79319	12.8319	0.00034076	0.00270977	21.8258	32.9319	-11.1061	3.47328	17.4049	26.2615
ENSBTAG00000002641	BT.62656	Uncharacterized protein [Source:UniProtKB/TrEMBL;Acc:E1BH99]	protein_coding	30236774	30241973	-1	23	ENSBTAT00000003420	NA	-0.568813	4.54115	12.8278	0.00034151	0.00271397	18.4729	27.4349	-8.96201	3.16382	8.62814	12.814
ENSBTAG00000016028	BT.87313	zinc finger protein 691 [Source:RefSeq peptide;Acc:NP_001069430]	protein_coding	103983019	103988377	-1	3	ENSBTAT00000021332	532460	-0.842476	2.4997	12.8216	0.000342637	0.00271766	3.74694	6.78588	-3.03894	1.60357	2.35213	4.25981
ENSBTAG00000019651	TRIM52	tripartite motif-containing protein 52 [Source:RefSeq peptide;Acc:NP_001071492]	protein_coding	41775017	41780369	-1	7	ENSBTAT00000026185	785347	-0.655003	3.81274	12.8219	0.00034258	0.00271766	10.632	16.8659	-6.23395	2.64015	4.89953	7.77232
ENSBTAG00000017291	BT.53314	Protein GPR108 [Source:UniProtKB/Swiss-Prot;Acc:Q148L1]	protein_coding	18971342	18976633	-1	7	ENSBTAT00000022987	507830	-0.412797	5.42197	12.8218	0.000342601	0.00271766	36.5053	48.5752	-12.0699	3.59334	31.1479	41.4464
[truncated: 10,744 more rows]

## Sheet: RNA-seq - increased expression
Table S2: DE genes showing increased expression in M. bovis-infected animals relative to the control non-infected group using RNA-seq (ranked according to P-value [smallest to largest])
[truncated: 1,580 more rows]

[truncated: 1 more sheets: RNA-seq - decreased expression]
