# Supplementary material for: RNA-seq Transcriptional Profiling of Peripheral Blood Leukocytes from Cattle Infected with Mycobacterium bovis
Source: Front Immunol. 2014 Aug 26;5:396. doi: 10.3389/fimmu.2014.00396 (PMC4143615; doi:10.3389/fimmu.2014.00396)
Supplement: Supplementary file 1 [file Data_Sheet1.ZIP › Table_S3.xlsx]

## Sheet: RNA-seq canonical pathways
Table S3: Canonical pathways identified using IPA for RNA-seq DE gene results from M. bovis-infected and non-infected control animals (statistically significant pathways (adjusted P ≤ 0.05) shown and ranked according to P-value [smallest to largest])
IPA Canonical Pathways	P value	Ratio	Molecules
T Cell Receptor Signaling	3.89045e-09	0.33	MAP2K4, CD247, RAF1, CD3E, NFATC3, CTLA4, CD8B, NFATC1, CD28, IKBKG, TXK, JUN, MAP2K2, PPP3CB, PIK3CG, MRAS, RASA1, ITK, PIK3C2B, PRKCQ, RRAS, RAC1, PLCG1, BMX, CD3D, BTK, CD3G, PTPRH, RRAS2, BCL10, VAV3, PAG1, RASGRP1, ZAP70, NFATC2, ELK1
Leukocyte Extravasation Signaling	1.04713e-08	0.271	MAP2K4, CXCL12, MLLT4, MAPK13, PTK2, TXK, MAP2K2, EZR, PIK3CG, CYBB, ARHGAP12, TIMP2, ITK, PIK3C2B, PRKCQ, ITGA6, RAC1, ITGA5, BMX, NCF4, RAP1A, NCF1, ITGAM, CLDN12, RAP1GAP, ICAM3, PRKCD, NCF2, ARHGAP35, PECAM1, PRKCH, ARHGAP1, ICAM1, SPN, PTK2B, CTNNA1, RHOH, PRKCZ, MMP25, TIMP1, PRKCE, PRKCA, PXN, CXCR4, PLCG1, ACTG1, ITGAL, BTK, GNAI2, ITGB2, MAPK14, ARHGAP9, VAV3, RASGRP1, MMP9, CLDN3, CTNND1
Tec Kinase Signaling	1.23027e-07	0.25	MAP2K4, PTK2B, GNB2L1, RHOT2, GNA11, RHOH, PRKCZ, GNG7, FAS, PTK2, BLK, GNB4, YES1, TXK, GNA15, TNFSF12, PIK3CG, RHOU, HCK, MRAS, PRKCE, GNA13, FGR, PRKCA, ITK, PIK3C2B, PRKCQ, PAK6, GNA12, TYK2, PLCG1, ITGA5, BMX, STAT3, ACTG1, STAT4, GNAI2, BTK, TLR4, RHOQ, PRKCD, VAV3, FCER1G, STAT2, PRKCH, GNAL
Molecular Mechanisms of Cancer	1.51356e-07	0.209	MAP2K4, RAF1, FZD3, SMAD3, CDKN2C, MAPK13, MYC, PTK2, GNA15, MAP2K2, PIK3CG, MRAS, ARHGEF11, GNA13, BIRC3, RASA1, E2F2, PIK3C2B, PRKCQ, CASP3, SMAD9, RRAS, PTCH1, TYK2, RALB, RAC1, CDK6, RAP1A, APC, ADCY9, RHOQ, MAX, PRKCD, PLCB3, PRKCH, ARHGEF18, LEF1, NOTCH1, GNAL, RAP2A, GNA11, RHOT2, CTNNA1, RHOH, CDKN2B, PRKAG1, FAS, PRKCZ, BCL2, CDC25B, LAMTOR3, JUN, FANCD2, RHOU, SMO, TGFB2, SMAD4, PRKCE, …
Regulation of IL-2 Expression in Activated and Anergic T Lymphocytes	6.16595e-07	0.315	CD247, MAP2K4, RAF1, CD3E, NFATC3, SMAD3, NFATC1, CD28, IKBKG, JUN, PPP3CB, MAP2K2, TGFB2, MRAS, SMAD4, RRAS, RAC1, TOB1, PLCG1, CD3D, CD3G, RRAS2, CD80, BCL10, VAV3, ZAP70, NFATC2, ELK1
Role of NFAT in Regulation of the Immune Response	8.70964e-07	0.235	CD247, RAF1, CSNK1G1, CD3E, NFATC3, GNB2L1, GNA11, HLA-DMB, FCGR2B, GNG7, CD79A, NFATC1, CABIN1, CD28, GNB4, IKBKG, JUN, GNA15, PPP3CB, MAP2K2, PIK3CG, MRAS, GNA13, FCGR3A, ITK, PIK3C2B, PRKCQ, RRAS, CSNK1G2, GNA12, CSNK1G3, PLCG1, CD3D, MEF2B, GNAI2, BTK, CD3G, RRAS2, CD80, MEF2D, ZAP70, FCER1G, CD86, PLCB3, RCAN3, NFATC2, GNAL
Role of Pattern Recognition Receptors in Recognition of Bacteria and Viruses	1.62181e-06	0.284	MAP2K4, C1QC, C1QA, C1QB, IRF3, RNASEL, PRKCZ, IFIH1, PIK3CG, TLR7, PRKCE, NLRC4, PRKCA, PTX3, PIK3C2B, OAS1, PRKCQ, C3, IL10, MYD88, TLR4, CLEC7A, NOD2, IL12B, PRKCD, DDX58, TLR6, IL1B, PRKCH, EIF2AK2, C3AR1
Cholecystokinin/Gastrin-mediated Signaling	1.77828e-06	0.302	MAP2K4, RAF1, IL1A, PTK2B, RHOT2, RHOH, PRKCZ, PTK2, JUN, MAP2K2, MRAS, RHOU, PRKCE, GNA13, PRKCA, PXN, PRKCQ, RRAS, GNA12, MEF2B, IL18, RHOQ, MAPK14, RRAS2, PRKCD, MEF2D, CREM, PLCB3, IL1B, PRKCH, PTGS2, ELK1
Phospholipase C Signaling	2.04174e-06	0.219	CD247, RAF1, PLD2, MPRIP, CD3E, NFATC3, GNB2L1, GNB4, MAP2K2, HDAC11, HDAC7, MRAS, ATF4, ARHGEF11, GNA13, ITK, PRKCQ, PLD3, RRAS, CREB3, RALB, RAC1, ITGA5, RAP1A, PLD1, MEF2B, HDAC5, CD3G, ADCY9, RHOQ, PRKCD, ZAP70, PLCB3, PRKCH, ARHGEF18, PEBP1, RHOT2, PPP1CB, FCGR2B, RHOH, PRKCZ, GNG7, CD79A, NFATC1, HMOX1, PPP3CB, RHOU, PRKCE, ARHGEF3, PRKCA, PLCG1, CD3D, BTK, PLA2G4A, RRAS2, MEF2D, FCER1G, NF…
CCR5 Signaling in Macrophages	2.0893e-06	0.258	MAP2K4, CD247, CCR5, PRKCQ, CD3E, PTK2B, GNB2L1, PLCG1, MAPK13, CD3D, PRKCZ, GNG7, FAS, GNAI2, CD3G, GNB4, CCL4, MAPK14, JUN, PRKCD, FCER1G, MRAS, PRKCE, PRKCH, PRKCA
Virus Entry via Endocytic Pathways	2.81838e-06	0.287	AP2A1, ITSN1, HLA-A, PRKCZ, CD55, FLNA, PIK3CG, MRAS, PRKCE, ITGB5, PRKCA, PIK3C2B, AP2M1, PRKCQ, RRAS, RAC1, ITGA6, ITGA5, PLCG1, ITGAL, ACTG1, AP2S1, DNM1, ITGB2, RRAS2, CLTA, PRKCD, TFRC, PRKCH
CXCR4 Signaling	3.38844e-06	0.241	MAP2K4, RAF1, GNB2L1, RHOT2, GNA11, CXCL12, RHOH, PRKCZ, GNG7, PTK2, ELMO3, GNB4, JUN, GNA15, MAP2K2, PIK3CG, RHOU, MRAS, PRKCE, ARHGEF11, GNA13, PRKCA, PIK3C2B, PXN, PRKCQ, PAK6, CXCR4, RRAS, GNA12, EGR1, RAC1, GNAI2, ADCY9, RRAS2, RHOQ, PRKCD, PLCB3, PRKCH, ELMO2, ELK1, ELMO1, GNAL
IL-8 Signaling	5.49541e-06	0.213	MAP2K4, RAF1, PLD2, ICAM1, PTK2B, GNB2L1, RHOT2, RHOH, PRKCZ, GNG7, EIF4EBP1, BCL2, PTK2, GNB4, HMOX1, IKBKG, JUN, MAP2K2, CXCR2, PIK3CG, Vegfb, RHOU, CYBB, MRAS, PRKCE, GNA13, ITGB5, PRKCA, IL8, PIK3C2B, PLD3, PRKCQ, RRAS, GNA12, RAC1, HBEGF, PLD1, GNAI2, ITGB2, ARRB2, ITGAM, RRAS2, RHOQ, PRKCD, NCF2, PRKCH, PTGS2, MMP9
Role of Macrophages, Fibroblasts and Endothelial Cells in Rheumatoid Arthritis	7.58578e-06	0.202	MAP2K4, RAF1, FZD3, NFATC3, CXCL12, TCF7, MYC, TLR10, IKBKG, TRAF3IP2, MAP2K2, PIK3CG, TRAF4, Vegfb, MRAS, ATF4, OSM, TRAF5, LTBR, PLCL1, TNFSF13B, IL8, PIK3C2B, PRKCQ, RRAS, CREB3, IL6R, RAC1, PLCL2, STAT3, APC, IL18, PRKCD, PLCB3, PRKCH, LEF1, IL1A, ICAM1, IL1RL1, PDGFA, IL17RA, NFATC1, PRKCZ, PLCD1, JUN, PPP3CB, F2RL1, TLR7, SMO, PRKCE, FCGR3A, PRKCA, MYD88, IL10, DAAM1, PLCG1, IL1R1, IL18RAP,…
HGF Signaling	1.25893e-05	0.27	MAP2K4, RAF1, MAP3K11, PRKCZ, PTK2, JUN, MAP2K2, ETS2, PIK3CG, HGF, MRAS, PRKCE, PRKCA, ETS1, PIK3C2B, PXN, PRKCQ, RRAS, MAP3K13, RAC1, PLCG1, STAT3, RAP1A, RRAS2, PRKCD, CDKN1A, PRKCH, PTGS2, ELK1, MAP3K3
UVC-Induced MAPK Signaling	1.31826e-05	0.386	MAP2K4, RAF1, PRKCQ, RRAS, SMPD1, MAPK13, PRKCZ, RRAS2, MAPK14, JUN, SMPD4, MAP2K2, PRKCD, MRAS, PRKCE, PRKCH, PRKCA
TREM1 Signaling	1.41254e-05	0.28	SIGIRR, IL8, TREM1, ICAM1, TYROBP, MYD88, IL10, LAT2, PLCG1, ITGA5, CD83, STAT3, FCGR2B, TLR4, TLR10, NOD2, IL18, TLR6, TLR7, CD86, IL1B
UVA-Induced MAPK Signaling	1.44544e-05	0.286	MAP2K4, SMPD1, MAPK13, PARP9, PLCD1, JUN, TIPARP, SMPD4, PIK3CG, MRAS, PLCL1, PRKCA, PARP14, PIK3C2B, CASP3, RRAS, ZC3HAV1, PLCG1, PARP8, RPS6KA5, PARP3, PLCL2, PARP1, RRAS2, MAPK14, PLCB3, RPS6KA4, RPS6KA1
Macropinocytosis Signaling	1.47911e-05	0.299	MRC1, PIK3C2B, PRKCQ, RRAS, PDGFA, ANKFY1, USP6NL, RAC1, PLCG1, ITGA5, CSF1R, PRKCZ, ITGB2, RRAS2, CSF1, PIK3CG, PRKCD, HGF, MRAS, PRKCE, PRKCH, ITGB5, PRKCA
Role of Tissue Factor in Cancer	1.62181e-05	0.246	PTK2B, GNA11, MAPK13, BLK, YES1, F2RL1, GNA15, PIK3CG, HCK, MRAS, GNA13, FGR, ITGB5, PRKCA, IL8, PIK3C2B, CASP3, RRAS, GNA12, EGR1, RAC1, ITGA6, PLAUR, HBEGF, RPS6KA5, ARRB2, RRAS2, MAPK14, CSF1, IL1B, RPS6KA4, RPS6KA1
Glucocorticoid Receptor Signaling	1.7378e-05	0.201	CD247, MAP2K4, RAF1, TAF11, PRKAB1, CD3E, NFATC3, SGK1, SMAD3, PBX1, MAPK13, HSPA5, MNAT1, CD163, HSPA4, IKBKG, MAP2K2, PIK3CG, MRAS, CDKN1C, PIK3C2B, IL8, RRAS, RAC1, GTF2F1, STAT3, TAF4B, CD3G, ERCC3, ICAM1, GTF2F2, SMARCA4, PRKAG1, NFATC1, BCL2, HSP90B1, POLR2C, JUN, KAT2B, PCK2, PPP3CB, NCOA2, ANXA1, TGFB2, SMAD4, TAF3, FKBP5, ADRB2, IL10, TAF5L, CD3D, RRAS2, MAPK14, CDKN1A, NFATC2, IL1B, PTG…
EIF2 Signaling	1.77828e-05	0.229	RPS4Y1, RAF1, PPP1CC, RPL22, RPS18, RPL22L1, RPS13, PPP1CB, RPL14, EIF4A2, RPL35A, RPL35, EIF3B, MAP2K2, PIK3CG, EIF5, RPLP2, MRAS, RPS20, RPL8, RPS5, RPL18, RPL13, PIK3C2B, RPL37A, RPL3, RRAS, RPS2, RPL27, PPP1R15A, RPL23A, RPL21, RPL10A, RPL15, RPS4X, EIF3F, RRAS2, RPS16, RPL5, EIF4A3, AGO3, EIF4A1, RPL32, RPS25, EIF2AK2, AGO4
T Helper Cell Differentiation	1.94984e-05	0.319	IL2RG, CD40LG, IL10, IL6R, IFNGR2, HLA-DMB, IFNGR1, STAT3, TBX21, BCL6, STAT4, CD28, IL18, CD80, IL12B, ICOS, IL10RA, IL10RB, FCER1G, CD86, IL2RA, GATA3, ICOSLG
FcÎ³ Receptor-mediated Phagocytosis in Macrophages and Monocytes	2.23872e-05	0.264	PLD2, ARPC1B, PTK2B, PRKCZ, NCK2, HMOX1, YES1, PIK3CG, EZR, VAMP3, HCK, PRKCE, FGR, FCGR3A, PRKCA, PXN, PLD3, PRKCQ, RAC1, PLCG1, ACTG1, PLD1, NCF1, ARPC1A, VAV3, PRKCD, PRKCH, ARPC4
PI3K Signaling in B Lymphocytes	2.34423e-05	0.245	RAF1, ATF7, NFATC3, PLEKHA3, FCGR2B, CD79A, PRKCZ, NFATC1, BLK, PLCD1, IKBKG, JUN, PPP3CB, MAP2K2, PIK3CG, MRAS, ATF4, PLCL1, ATF3, C3, RRAS, RAC1, PLCG1, PLCL2, BTK, TLR4, RRAS2, CD180, BCL10, VAV3, PLCB3, NFATC2, PIK3AP1, PLEKHA1, ELK1
Hepatic Fibrosis / Hepatic Stellate Cell Activation	2.63027e-05	0.239	CD40LG, IL1A, CCR5, ICAM1, PDGFA, IL1RL1, SMAD3, FAS, BCL2, TIMP1, HGF, Vegfb, TGFB2, IGF1R, SMAD4, ECE1, TIMP2, IL8, IL10, FGFR1, IL6R, IFNGR2, SMAD7, IFNGR1, IL1R1, IFNAR2, IL18RAP, COL1A1, TLR4, LY96, CSF1, IL10RA, IL1B, A2M, CCR7, MMP9, IFNAR1
NRF2-mediated Oxidative Stress Response	4.7863e-05	0.226	AKR7A2, MAP2K4, RAF1, NQO2, DNAJA4, GCLC, PRKCZ, GSTT1, HMOX1, JUN, SOD2, MAP2K2, SCARB1, KEAP1, ABCC1, PIK3CG, PMF1, MRAS, ATF4, DNAJA3, PRKCE, DNAJA2, FKBP5, NFE2L2, PRKCA, PIK3C2B, MGST1, PRKCQ, RRAS, DNAJB9, MAFK, MAFF, ACTG1, BACH1, GSR, ERP29, MAPK14, RRAS2, MGST2, STIP1, PRKCD, PRKCH, DNAJB6, MGST3
IL-10 Signaling	4.89779e-05	0.282	CCR1, MAP2K4, CCR5, IL1A, IL1RL1, BLVRA, IL10, TYK2, STAT3, MAPK13, IL1R1, FCGR2B, IL18RAP, HMOX1, IKBKG, IL18, MAPK14, JUN, IL10RA, IL10RB, IL1B, ELK1
Nur77 Signaling in T Lymphocytes	5.7544e-05	0.297	CD247, CASP3, CD3E, HLA-DMB, CD3D, SIN3A, NFATC1, CABIN1, BCL2, CD28, CD3G, CD80, PPP3CB, MEF2D, NR4A1, FCER1G, CD86, RXRA, MAP3K3
Chemokine Signaling	6.30957e-05	0.293	RAF1, CCR5, MPRIP, PTK2B, CAMK1D, RRAS, CXCR4, CXCL12, PPP1CB, PLCG1, MAPK13, PTK2, GNAI2, JUN, MAPK14, CCL4, RRAS2, MAP2K2, PIK3CG, MRAS, PLCB3, PRKCA
fMLP Signaling in Neutrophils	7.58578e-05	0.227	RAF1, ARPC1B, NFATC3, GNB2L1, NFATC1, GNG7, PRKCZ, GNB4, PPP3CB, MAP2K2, PIK3CG, MRAS, CYBB, PRKCE, PRKCA, PIK3C2B, PRKCQ, RRAS, RAC1, GNAI2, NCF1, ARPC1A, RRAS2, PRKCD, NCF2, PLCB3, NFATC2, PRKCH, ELK1, ARPC4
Sphingosine-1-phosphate Signaling	9.12011e-05	0.244	PTK2B, PDGFA, ACER2, RHOT2, SMPD1, CASP4, RHOH, PLCD1, PTK2, SMPD4, PIK3CG, RHOU, SPHK1, GNA13, PLCL1, CASP8, PIK3C2B, S1PR5, CASP3, GNA12, RAC1, PLCG1, PLCL2, ASAH1, GNAI2, S1PR4, S1PR3, ADCY9, RHOQ, PLCB3
mTOR Signaling	0.000102329	0.211	RPS4Y1, ULK1, PLD2, PRKAB1, RHOT2, RPS18, RPS13, EIF4A2, PRR5L, RHOH, PRKCZ, PRKAG1, EIF4EBP1, HMOX1, EIF3B, PIK3CG, Vegfb, RHOU, RPTOR, MRAS, PRKCE, RPS20, RPS5, PRKCA, PIK3C2B, PRKCQ, PLD3, RRAS, RPS2, RAC1, RPS6KA5, MLST8, PLD1, RPS4X, EIF3F, RRAS2, RPS16, RHOQ, EIF4A3, PRKCD, EIF4A1, RPS6KA4, RPS25, PRKCH, RPS6KA1
Calcium-induced T Lymphocyte Apoptosis	0.000112202	0.282	CD247, PRKCQ, CD3E, ATP2A3, PLCG1, HLA-DMB, CD3D, PRKCZ, CABIN1, CD3G, PPP3CB, PRKCD, MEF2D, ZAP70, NR4A1, FCER1G, NFATC2, PRKCE, PRKCH, PRKCA
14-3-3-mediated Signaling	0.000125893	0.256	MAP2K4, RAF1, PRKCZ, TUBB2B, PLCD1, SRPK2, JUN, MAP2K2, PIK3CG, MRAS, PRKCE, PLCL1, PRKCA, PIK3C2B, TUBB3, YWHAG, PRKCQ, RRAS, PLCG1, PLCL2, TUBA1A, RRAS2, FOXO1, PRKCD, MAPT, PLCB3, PRKCH, CDKN1B, RPS6KA1, SFN, ELK1
ERK5 Signaling	0.00018197	0.294	LIF, YWHAG, SGK1, RRAS, GNA12, CREB3, RPS6KA5, PRKCZ, MEF2B, MYC, RRAS2, MEF2D, MRAS, ATF4, RPS6KA4, GNA13, RPS6KA1, SFN, MAP3K3, ELK4
GNRH Signaling	0.000190546	0.216	MAP2K4, RAF1, MAP3K11, GNA11, MAPK13, PRKAG1, PRKCZ, PTK2, JUN, MAP2K2, GNA15, MRAS, PRKCE, ATF4, PRKCA, PRKCQ, PAK6, RRAS, MAP3K13, EGR1, CREB3, RAC1, DNM1, GNAI2, ADCY9, RRAS2, PRKAR2B, MAPK14, PRKCD, PLCB3, PRKCH, ELK1, MAP3K3
Renin-Angiotensin Signaling	0.000190546	0.23	MAP2K4, RAF1, PTK2B, MAPK13, PRKAG1, PRKCZ, PTK2, JUN, MAP2K2, PIK3CG, MRAS, PRKCE, ACE, PRKCA, PIK3C2B, PTPN6, PRKCQ, PAK6, RRAS, RAC1, PLCG1, STAT3, ADCY9, RRAS2, PRKAR2B, MAPK14, PRKCD, PRKCH, ELK1
G Beta Gamma Signaling	0.00020893	0.207	RAF1, PRKCQ, RRAS, GNA12, GNB2L1, GNA11, HBEGF, PLCG1, GNG7, PRKCZ, PRKAG1, BTK, GNAI2, GNB4, RRAS2, PRKAR2B, GNA15, PRKCD, PIK3CG, MRAS, PRKCE, PRKCH, GNA13, GNAL, PRKCA
GÎ±q Signaling	0.000245471	0.211	RAF1, PLD2, RGS18, PTK2B, NFATC3, GNB2L1, RHOT2, GNA11, RHOH, NFATC1, GNG7, PRKCZ, GNB4, HMOX1, IKBKG, GNA15, PPP3CB, MAP2K2, PIK3CG, RHOU, MRAS, PRKCE, PRKCA, PIK3C2B, PRKCQ, PLD3, RGS16, PLCG1, PLD1, BTK, RHOQ, PRKCD, PLCB3, NFATC2, PRKCH, ELK1
B Cell Receptor Signaling	0.000251189	0.217	MAP2K4, RAF1, MAP3K11, NFATC3, MAPK13, BCL6, FCGR2B, CD79A, NFATC1, PAX5, IKBKG, JUN, MAP2K2, PPP3CB, PIK3CG, MRAS, ATF4, ETS1, PIK3C2B, PTPN6, PRKCQ, RRAS, MAP3K13, EGR1, CREB3, RAC1, BTK, EBF1, MAPK14, RRAS2, FOXO1, BCL10, VAV3, PAG1, NFATC2, PIK3AP1, ELK1, MAP3K3
ErbB Signaling	0.000251189	0.267	MAP2K4, PIK3C2B, RAF1, PRKCQ, PAK6, RRAS, HBEGF, PLCG1, MAPK13, PRKCZ, NCK2, JUN, MAPK14, RRAS2, MAP2K2, FOXO1, PIK3CG, PRKCD, MRAS, PRKCE, PRKCH, ELK1, EREG, PRKCA
CD28 Signaling in T Helper Cells	0.00025704	0.221	MAP2K4, CD247, CD3E, ARPC1B, NFATC3, HLA-DMB, CTLA4, NFATC1, CD28, IKBKG, JUN, MAP2K2, PPP3CB, PIK3CG, ITK, PIK3C2B, PTPN6, PRKCQ, RAC1, PLCG1, CD3D, CD3G, ARPC1A, CD80, BCL10, ZAP70, FCER1G, NFATC2, CD86, ARPC4
PKCÎ¸ Signaling in T Lymphocytes	0.00025704	0.208	MAP2K4, CD247, MAP3K11, CD3E, NFATC3, HLA-DMB, NFATC1, CD28, IKBKG, JUN, PPP3CB, PIK3CG, MRAS, PIK3C2B, PRKCQ, RRAS, MAP3K13, RAC1, PLCG1, CD3D, CD3G, RRAS2, CD80, BCL10, VAV3, ZAP70, FCER1G, NFATC2, CD86, MAP3K3
Endothelin-1 Signaling	0.000281838	0.209	RAF1, PLD2, GNA11, CASP4, MAPK13, PRKCZ, PLCD1, MYC, HMOX1, JUN, GNA15, PLB1, PIK3CG, MRAS, PRKCE, ECE1, GNA13, PLCL1, CASP8, GUCY1B3, PRKCA, PIK3C2B, PLD3, PRKCQ, CASP3, RRAS, GNA12, PLCG1, PLCL2, PLD1, GNAI2, PLA2G4A, ADCY9, MAPK14, RRAS2, PRKCD, PLCB3, PRKCH, PTGS2, GNAL
P2Y Purigenic Receptor Signaling Pathway	0.000288403	0.215	RAF1, GNB2L1, PRKAG1, GNG7, PRKCZ, PLCD1, MYC, GNB4, JUN, MAP2K2, PIK3CG, MRAS, PRKCE, ATF4, PLCL1, PRKCA, PIK3C2B, PRKCQ, RRAS, CREB3, PLCG1, PLCL2, GNAI2, ADCY9, RRAS2, PRKAR2B, PRKCD, P2RY12, PLCB3, P2RY1, PRKCH
Pancreatic Adenocarcinoma Signaling	0.000331131	0.219	MAP2K4, RAF1, PLD2, SMAD3, CDKN2B, BCL2, HMOX1, MAP2K2, PIK3CG, Vegfb, TGFB2, SMAD4, E2F2, PIK3C2B, PLD3, TYK2, RAC1, HBEGF, STAT3, PLD1, SIN3A, CCNE1, CDKN1A, PTGS2, CDKN1B, ELK1, NOTCH1, MMP9
Dendritic Cell Maturation	0.000331131	0.194	MAP2K4, CD40LG, IL1A, ICAM1, HLA-A, CD83, HLA-DMB, MAPK13, FCGR2B, PLCD1, IKBKG, CD1A, PIK3CG, ATF4, LTBR, PLCL1, COL18A1, FCGR3A, PIK3C2B, TYROBP, IL10, MYD88, CREB3, PLCG1, CD58, PLCL2, STAT4, COL1A1, TLR4, IL18, MAPK14, CD80, IL12B, FSCN1, FCER1G, CD86, PLCB3, IL1B, STAT2, CCR7, IFNAR1
Protein Kinase A Signaling	0.000363078	0.184	RAF1, NFATC3, SMAD3, PDE12, GNB2L1, LIPE, PTPN5, TCF7, PTK2, GNB4, MAP2K2, DUSP11, TDP2, ATF4, GNA13, PLCL1, PTPRE, PDE2A, PTPRG, PTPN6, PRKCQ, YWHAG, PTCH1, CREB3, PLCL2, RAP1A, PTP4A1, ADCY9, PTPRH, TULP2, PYGM, PRKCD, CREM, PTPRS, PLCB3, PRKCH, LEF1, DUSP4, SIRPA, PPP1CC, PTK2B, PDE7A, AKAP8, DUSP6, PPP1CB, PRKAG1, NFATC1, PRKCZ, GNG7, CDC25B, PLCD1, DUSP5, PPP3CB, FLNA, H1FX, DUSP10, SMO, TGF…
Type I Diabetes Mellitus Signaling	0.000389045	0.231	CD247, MAP2K4, CD3E, HLA-A, HLA-DMB, MAPK13, FAS, BCL2, CD28, IKBKG, CASP8, CASP3, MYD88, IFNGR2, IFNGR1, IL1R1, CD3D, CD3G, MAPK14, RIPK1, CD80, IL12B, FCER1G, CD86, IL1B, SOCS7, SOCS5, GZMB
Thrombin Signaling	0.00040738	0.204	RAF1, F2RL2, MPRIP, CAMK1D, GNB2L1, RHOT2, GNA11, PPP1CB, MAPK13, RHOH, GNG7, PRKCZ, PTK2, PLCD1, GNB4, GNA15, MAP2K2, PIK3CG, RHOU, MRAS, PRKCE, ARHGEF11, GNA13, ARHGEF3, PLCL1, PRKCA, PIK3C2B, PRKCQ, RRAS, GNA12, PLCG1, PLCL2, GNAI2, ADCY9, MAPK14, RRAS2, RHOQ, PRKCD, PLCB3, PRKCH, GATA3, ELK1, GNAL
HMGB1 Signaling	0.000436516	0.229	MAP2K4, PIK3C2B, IL8, IL1A, ICAM1, AGER, RRAS, RHOT2, IFNGR2, RAC1, IFNGR1, IL1R1, MAPK13, RHOH, TLR4, RHOQ, RRAS2, MAPK14, JUN, KAT2B, MAP2K2, PIK3CG, RHOU, MRAS, ELK1
LPS-stimulated MAPK Signaling	0.000457088	0.253	MAP2K4, PIK3C2B, RAF1, PRKCQ, RRAS, RAC1, MAPK13, PRKCZ, TLR4, IKBKG, JUN, RRAS2, MAPK14, MAP2K2, PIK3CG, PRKCD, MRAS, PRKCE, PRKCH, ELK1, PRKCA
Natural Killer Cell Signaling	0.000537032	0.237	CD247, RAF1, PRKCZ, CD300A, MAP2K2, PIK3CG, MRAS, PRKCE, HCST, FCGR3A, PRKCA, PIK3C2B, PTPN6, PRKCQ, PAK6, TYROBP, RRAS, RAC1, PLCG1, SH3BP2, RRAS2, PRKCD, VAV3, ZAP70, CD244, FCER1G, PRKCH, SH2D1B
NF-ÎºB Activation by Viruses	0.000562341	0.253	PIK3C2B, RAF1, CCR5, PRKCQ, RRAS, ITGA6, ITGA5, ITGAL, PRKCZ, ITGB2, IKBKG, RRAS2, RIPK1, PIK3CG, PRKCD, MRAS, PRKCE, PRKCH, EIF2AK2, ITGB5, PRKCA
Axonal Guidance Signaling	0.000562341	0.17	RAF1, ITSN1, FZD3, NFATC3, GNB2L1, CXCL12, SEMA4F, ADAMTS2, PTK2, NCK2, GNB4, MICAL1, MAP2K2, GNA15, ADAM28, PIK3CG, Vegfb, MRAS, ARHGEF11, GNA13, PLCL1, RASA1, EFNA2, PIK3C2B, TUBB3, PRKCQ, FES, RRAS, PTCH1, RAC1, ITGA5, L1CAM, PLCL2, RAP1A, SDCBP, ARPC1A, PRKCD, PLCB3, PRKCH, GNAL, NRP1, ERAP2, RGS3, ARPC1B, PDGFA, GNA11, GNG7, PRKCZ, SEMA6C, SEMA4C, NFATC1, PRKAG1, TUBB2B, PLCD1, PPP3CB, EFNB1…
SAPK/JNK Signaling	0.000616595	0.238	MAP2K4, MAP4K2, PIK3C2B, MAP3K11, RRAS, NFATC3, MAP3K13, GNA12, RAC1, MAPK8IP3, MAPK8IP1, GNG7, NFATC1, RIPK1, RRAS2, JUN, GADD45A, PIK3CG, DUSP10, FCER1G, MRAS, DUSP4, GNA13, ELK1, MAP3K3
Thrombopoietin Signaling	0.000630957	0.266	PIK3C2B, RAF1, PRKCQ, RRAS, PLCG1, STAT3, PRKCZ, MYC, RRAS2, JUN, MAP2K2, PIK3CG, PRKCD, MRAS, PRKCE, PRKCH, PRKCA
Androgen Signaling	0.000724436	0.193	SMAD3, GNA11, GNB2L1, MNAT1, PRKAG1, PRKCZ, GNG7, GNB4, HSPA4, POLR2C, KAT2B, JUN, GNA15, NCOA2, MRAS, NCOA4, PRKCE, GNA13, PRKCA, PRKCQ, GNA12, GTF2F1, GNAI2, PRKAR2B, PRKCD, ERCC3, PRKCH, GNAL
Production of Nitric Oxide and Reactive Oxygen Species in Macrophages	0.00074131	0.189	MAP2K4, PPP1CC, MAP3K11, RHOT2, PPP1CB, MAPK13, RHOH, SPI1, PRKCZ, LYZ, IKBKG, JUN, PIK3CG, RHOU, CYBB, PRKCE, S100A8, PRKCA, PIK3C2B, PTPN6, APOM, PRKCQ, MAP3K13, TYK2, RAC1, IFNGR2, PLCG1, IFNGR1, NCF4, PCYOX1, RAP1A, TLR4, NCF1, MAPK14, RHOQ, PRKCD, NCF2, PRKCH, MAP3K3, SIRPA
iCOS-iCOSL Signaling in T Helper Cells	0.000776247	0.214	CD247, PIK3C2B, IL2RG, CD40LG, PRKCQ, CD3E, NFATC3, RAC1, PLCG1, HLA-DMB, PLEKHA3, CD3D, NFATC1, CD3G, CD28, IKBKG, CD80, PPP3CB, PIK3CG, ZAP70, ICOS, FCER1G, NFATC2, IL2RA, PLEKHA1, ICOSLG, ITK
Toll-like Receptor Signaling	0.000794328	0.266	SIGIRR, MAP2K4, TICAM2, MYD88, TNFAIP3, MAPK13, TLR4, IKBKG, TLR10, LY96, JUN, MAPK14, TRAF4, TLR6, TLR7, EIF2AK2, ELK1
HER-2 Signaling in Breast Cancer	0.000812831	0.256	PIK3C2B, PRKCQ, RRAS, CDK6, PLCG1, PARD6B, PARD6A, PRKCZ, ITGB2, CCNE1, RRAS2, FOXO1, PIK3CG, PRKCD, CDKN1A, MRAS, PRKCE, PRKCH, CDKN1B, ITGB5, PRKCA
IL-3 Signaling	0.000831764	0.267	PIK3C2B, RAF1, PTPN6, PRKCQ, RRAS, RAC1, STAT3, PRKCZ, RRAS2, JUN, MAP2K2, FOXO1, PPP3CB, PIK3CG, PRKCD, MRAS, PRKCE, PRKCH, ELK1, PRKCA
Phosphatidylglycerol Biosynthesis II (Non-plastidic)	0.000831764	0.242	AGPAT4, GPAM, LCLAT1, AGPAT2, LPCAT4, PGS1, AGPAT6, AGPAT3
Corticotropin Releasing Hormone Signaling	0.000851138	0.193	RAF1, PRKCQ, CREB3, PTCH1, PLCG1, MAPK13, RAP1A, PRKCZ, PRKAG1, MEF2B, GNAI2, ADCY9, PRKAR2B, MAPK14, JUN, MAP2K2, PRKCD, MEF2D, NR4A1, SMO, PRKCE, ATF4, PRKCH, PTGS2, ELK1, NPR2, GUCY1B3, PRKCA
Ephrin Receptor Signaling	0.000912011	0.186	RAF1, RGS3, ARPC1B, ITSN1, PDGFA, GNB2L1, GNA11, CXCL12, GNG7, PTK2, NCK2, GNB4, GNA15, MAP2K2, PIK3CG, EFNB1, Vegfb, MRAS, ATF4, GNA13, RASA1, EFNA2, PXN, PAK6, RRAS, CXCR4, GNA12, CREB3, RAC1, ITGA5, STAT3, RAP1A, GNAI2, RRAS2, ARPC1A, SDCBP, DOK1, ARPC4, GNAL
Rac Signaling	0.000954993	0.205	MAP2K4, RAF1, ABI2, MAP3K11, PTK2B, ARPC1B, PARD6A, PRKCZ, PTK2, JUN, MAP2K2, PIK3CG, MRAS, CYBB, PIK3C2B, PAK6, RRAS, RAC1, ITGA5, PLD1, RRAS2, ARPC1A, NCF2, ELK1, ARPC4, ELK4
Cell Cycle: G1/S Checkpoint Regulation	0.001	0.265	PAK1IP1, SMAD3, CDK6, SKP1, CDKN2B, SIN3A, HDAC5, MYC, CCNE1, MAX, RPL5, HDAC11, CDKN1A, HDAC7, TGFB2, SMAD4, CDKN1B, E2F2
PPARÎ±/RXRÎ± Activation	0.00102329	0.196	MAP2K4, RAF1, PRKAB1, IL1RL1, SMAD3, GNA11, ACVR2B, GK, ADIPOR1, PRKAG1, PLCD1, IKBKG, HSP90B1, JUN, GNA15, MAP2K2, FASN, TGFB2, MRAS, CLOCK, SMAD4, PLCL1, ITGB5, PRKCA, ACAA1, RRAS, PLCG1, PLCL2, IL1R1, ACVR1B, IL18RAP, ADCY9, PRKAR2B, MAPK14, RRAS2, PLCB3, IL1B, RXRA, ADIPOR2
Role of NFAT in Cardiac Hypertrophy	0.00104713	0.191	MAP2K4, RAF1, LIF, CAMK1D, GNB2L1, MAPK13, PRKCZ, GNG7, PRKAG1, CABIN1, PLCD1, GNB4, PPP3CB, MAP2K2, HDAC11, PIK3CG, HDAC7, TGFB2, IGF1R, MRAS, PRKCE, PLCL1, PRKCA, PIK3C2B, PRKCQ, RRAS, PLCG1, PLCL2, MEF2B, HDAC5, GNAI2, ADCY9, MAPK14, PRKAR2B, RRAS2, PRKCD, MEF2D, PLCB3, RCAN3, PRKCH
p70S6K Signaling	0.00104713	0.22	RAF1, F2RL2, CD79A, PRKCZ, PLCD1, MAP2K2, F2RL1, PIK3CG, MRAS, PRKCE, PLCL1, PRKCA, PIK3C2B, IL2RG, YWHAG, PRKCQ, EEF2, RRAS, PLCG1, PLCL2, PLD1, GNAI2, BTK, RRAS2, PRKCD, MAPT, PLCB3, PRKCH, SFN
ERK/MAPK Signaling	0.00107152	0.194	RAF1, PPP1CC, PTK2B, DUSP6, PPP1CB, PRKAG1, NFATC1, EIF4EBP1, PTK2, MYC, LAMTOR3, MAP2K2, ETS2, PIK3CG, MKNK1, MRAS, ATF4, PRKCE, PRKCA, ETS1, PIK3C2B, PXN, YWHAG, PAK6, RRAS, VRK2, CREB3, RAC1, PLCG1, ITGA5, RPS6KA5, STAT3, RAP1A, PLA2G4A, PRKAR2B, RRAS2, PRKCD, RPS6KA4, DUSP4, RPS6KA1, ELK1
Apoptosis Signaling	0.00109648	0.23	MAP2K4, GAS2, CAPN5, RAF1, PRKCQ, CASP3, RRAS, LMNA, PLCG1, NAIP, FAS, PARP1, BCL2, IKBKG, RRAS2, MAP2K2, MRAS, PRKCE, RPS6KA1, CASP8, BIRC3, PRKCA, CAPN3
VDR/RXR Activation	0.0011749	0.239	SERPINB1, PRKCQ, IL1RL1, PPARD, PDGFA, THBD, HR, PRKCZ, CXCL10, GADD45A, NCOA2, FOXO1, PRKCD, CDKN1A, MXD1, TGFB2, PRKCE, PRKCH, CDKN1B, RXRA, PRKCA
Prolactin Signaling	0.00120226	0.238	PIK3C2B, RAF1, PRKCQ, RRAS, PLCG1, STAT3, TCF7, PRKCZ, MYC, RRAS2, JUN, MAP2K2, PIK3CG, PRKCD, MRAS, PRKCE, PRKCH, SOCS7, SOCS5, PRKCA
Glioma Invasiveness Signaling	0.00123027	0.258	PIK3C2B, RRAS, HMMR, RHOT2, PLAUR, RHOH, PTK2, RHOQ, RRAS2, TIMP1, PIK3CG, MRAS, RHOU, PLAU, MMP9, ITGB5, TIMP2
Antiproliferative Role of TOB in T Cell Signaling	0.00128825	0.385	CCNE1, PABPC4, SMAD3, TGFB2, TOB1, SMAD4, CDKN1B, RPS6KA1, TWSG1, SKP1
Ephrin B Signaling	0.00144544	0.244	PXN, RGS3, ITSN1, CXCR4, GNA12, GNA11, GNB2L1, CXCL12, RAC1, GNG7, GNAI2, PTK2, NCK2, GNB4, GNA15, EFNB1, VAV3, MRAS, GNA13, GNAL
Growth Hormone Signaling	0.00147911	0.244	PIK3C2B, PTPN6, PRKCQ, PLCG1, RPS6KA5, STAT3, PRKCZ, PRKCD, PIK3CG, IGF1R, PRKCE, RPS6KA4, PRKCH, RPS6KA1, SOCS7, ELK1, SOCS5, A2M, PRKCA
p38 MAPK Signaling	0.00169824	0.233	MAP2K4, IL1A, TIFA, IL1RL1, MAPK13, FAS, CDC25B, MYC, DUSP10, MKNK1, TGFB2, ATF4, MAPKAPK3, CREB3, RPS6KA5, IL1R1, MEF2B, IL18RAP, PLA2G4A, IL18, MAPK14, MAX, MEF2D, MAPT, IL1B, RPS6KA4, RPS6KA1, ELK1
NGF Signaling	0.0017378	0.213	MAP2K4, PIK3C2B, RAF1, MAP3K11, RRAS, MAP3K13, CREB3, RAC1, PLCG1, RPS6KA5, SMPD1, RAP1A, PRKCZ, IKBKG, RRAS2, MAP2K2, SMPD4, PRKCD, PIK3CG, TRAF4, MRAS, ATF4, RPS6KA4, RPS6KA1, ELK1, MAP3K3
Role of IL-17F in Allergic Inflammatory Airway Diseases	0.0017378	0.292	IL8, RAF1, CREB3, RPS6KA5, CXCL5, IL17RA, CXCL10, TRAF3IP2, CCL4, MAP2K2, IL1B, ATF4, RPS6KA4, RPS6KA1
Communication between Innate and Adaptive Immune Cells	0.00177828	0.205	IL8, IL1A, CD40LG, IL10, HLA-A, CD83, CD8B, CXCL10, CD28, TLR4, IL18, TLR10, CCL4, CD80, IL12B, TNFSF13, TLR6, TLR7, FCER1G, CD86, IL1B, TNFSF13B, CCR7
CDP-diacylglycerol Biosynthesis I	0.00190546	0.259	AGPAT4, GPAM, LCLAT1, AGPAT2, LPCAT4, AGPAT6, AGPAT3
Cardiac Hypertrophy Signaling	0.00204174	0.185	MAP2K4, RAF1, CACNA1S, MAP3K11, GNB2L1, RHOT2, GNA11, MAPK13, RHOH, GNG7, PRKAG1, PLCD1, GNB4, JUN, GNA15, PPP3CB, MAP2K2, PIK3CG, TGFB2, RHOU, MRAS, IGF1R, GNA13, PLCL1, ADRB2, PIK3C2B, MAPKAPK3, RRAS, GNA12, MAP3K13, IL6R, PLCG1, PLCL2, MEF2B, GNAI2, ADCY9, PRKAR2B, MAPK14, RRAS2, RHOQ, MEF2D, PLCB3, RPS6KA1, ELK1, MAP3K3, GNAL
Neuregulin Signaling	0.0025704	0.212	RAF1, PRKCQ, RRAS, HBEGF, PLCG1, ITGA5, PRKCZ, MYC, HSP90B1, RRAS2, MAP2K2, PRKCD, MRAS, DLG4, PRKCE, PRKCH, CDKN1B, ELK1, EREG, RNF41, PSEN1, PRKCA
Glycogen Degradation III	0.00263027	0.333	PYGM, PGM3, PYGL, MGAM, AGL, PGM2
Gap Junction Signaling	0.00275423	0.188	RAF1, DBN1, CSNK1G1, PRKCZ, PRKAG1, TUBB2B, PLCD1, SP3, MAP2K2, PPP3CB, PIK3CG, MRAS, PRKCE, PLCL1, GUCY1B3, PRKCA, PIK3C2B, TUBB3, PRKCQ, CSNK1G2, RRAS, CSNK1G3, PLCG1, PLCL2, ACTG1, GNAI2, ADCY9, PRKAR2B, RRAS2, TUBA1A, PRKCD, PLCB3, PRKCH, NPR2
Role of JAK1, JAK2 and TYK2 in Interferon Signaling	0.00275423	0.321	RAF1, PTPN6, TYK2, IFNGR2, IFNGR1, STAT2, STAT3, IFNAR2, IFNAR1
IL-12 Signaling and Production in Macrophages	0.0030903	0.191	MAP2K4, CD40LG, MAPK13, SPI1, PRKCZ, JMJD6, IKBKG, LYZ, JUN, MAP2K2, PIK3CG, TGFB2, PRKCE, S100A8, PRKCA, PIK3C2B, APOM, PRKCQ, IL10, MYD88, IFNGR1, PCYOX1, STAT4, TLR4, IL18, MAPK14, IL12B, PRKCD, PRKCH, RXRA
RhoA Signaling	0.00316228	0.221	MPRIP, PTK2B, ARPC1B, RAPGEF6, PPP1CB, PTK2, EZR, IGF1R, ARHGAP12, ARHGEF11, GNA13, SEPT5, NRP2, GNA12, Pfn2, ACTG1, PLD1, LPAR6, RHPN2, RAPGEF2, ARPC1A, ARHGAP9, LPAR5, ARHGAP35, SEPT6, ARHGAP1, ARPC4
Glioma Signaling	0.00323594	0.204	PIK3C2B, RAF1, PRKCQ, CAMK1D, RRAS, PDGFA, CDK6, CDKN2C, PLCG1, CDKN2B, SIN3A, PRKCZ, RRAS2, MAP2K2, PIK3CG, PRKCD, CDKN1A, MRAS, IGF1R, PRKCE, PRKCH, E2F2, PRKCA
Epithelial Adherens Junction Signaling	0.00331131	0.208	ARPC1B, CTNNA1, MLLT4, ACVR2B, CLIP1, TCF7, TUBB2B, NOTCH2, YES1, AGGF1, KEAP1, HGF, TGFB2, MRAS, DLL1, TUBB3, RRAS, FGFR1, SNAI1, RAC1, RAP1A, ACTG1, APC, ACVR1B, RRAS2, ARPC1A, TUBA1A, LEF1, CLINT1, NOTCH1, ARPC4, CTNND1
Glioblastoma Multiforme Signaling	0.00371535	0.19	RAF1, FZD3, PDGFA, RHOT2, RHOH, PLCD1, MYC, MAP2K2, PIK3CG, MRAS, RHOU, SMO, IGF1R, PLCL1, E2F2, PIK3C2B, RRAS, RAC1, CDK6, PLCG1, PLCL2, APC, CCNE1, RHOQ, RRAS2, FOXO1, PRKCD, CDKN1A, PLCB3, LEF1, CDKN1B, WNT5A
Oncostatin M Signaling	0.00371535	0.314	RAF1, RRAS2, MAP2K2, RRAS, TYK2, MRAS, OSM, STAT3, PLAU, CHI3L1, ELK1
Interferon Signaling	0.00371535	0.306	IFIT3, IFIT1, OAS1, TYK2, IFNGR2, IFNGR1, IFI35, STAT2, IFNAR2, IFNAR1, BCL2
FLT3 Signaling in Hematopoietic Progenitor Cells	0.00416869	0.241	PIK3C2B, RAF1, RRAS, CREB3, RPS6KA5, STAT3, MAPK13, EIF4EBP1, STAT4, RRAS2, MAPK14, MAP2K2, PIK3CG, MRAS, ATF4, RPS6KA4, STAT2, RPS6KA1, ELK1
NF-ÎºB Signaling	0.0042658	0.201	SIGIRR, IL1A, CD40LG, TNFAIP3, PRKCZ, IKBKG, TLR10, TNIP1, PIK3CG, MRAS, IGF1R, TLR7, TDP2, LTBR, TRAF5, CASP8, TNFSF13B, PIK3C2B, PRKCQ, RRAS, MYD88, FGFR1, TBK1, IL1R1, TLR4, IL18, RRAS2, RIPK1, BCL10, TLR6, ZAP70, FCER1G, IL1B, EIF2AK2, MAP3K3
Role of IL-17A in Psoriasis	0.00436516	0.429	S100A7, IL8, S100A9, S100A8, CXCL5, IL17RA
Melatonin Signaling	0.00436516	0.222	MAP2K4, RAF1, PRKCQ, PLCG1, PLCL2, PRKAG1, PRKCZ, GNAI2, PLCD1, PRKAR2B, MAP2K2, RORA, PRKCD, PLCB3, PRKCE, PRKCH, PLCL1, PRKCA
Glutathione Redox Reactions I	0.00446684	0.292	GSR, GSTT1, GPX3, MGST1, CLIC2, MGST2, MGST3
Synaptic Long Term Potentiation	0.00457088	0.208	RAF1, PPP1CC, GNA11, PPP1CB, PRKAG1, PRKCZ, PLCD1, PPP3CB, MAP2K2, GNA15, MRAS, PRKCE, ATF4, PLCL1, PRKCA, PRKCQ, RRAS, CREB3, PLCG1, PLCL2, RAP1A, PRKAR2B, RRAS2, PRKCD, PLCB3, PRKCH, RPS6KA1
Integrin Signaling	0.0047863	0.192	MAP2K4, RAF1, RAP2A, MPRIP, MAP3K11, ARPC1B, RHOT2, PPP1CB, RHOH, NCK2, PTK2, ITGAE, TSPAN3, MAP2K2, ARF4, PIK3CG, RHOU, MRAS, TSPAN4, ITGB5, CAPN5, PIK3C2B, PXN, PAK6, RRAS, RALB, RAC1, ITGA6, PLCG1, ITGA5, ACTG1, ITGAL, RAP1A, ITGB2, ITGAM, RRAS2, ARPC1A, RHOQ, ARPC4, CAPN3
ErbB4 Signaling	0.0047863	0.232	RAF1, PIK3C2B, PRKCQ, RRAS, Nrg1, PLCG1, PRKCZ, RRAS2, MAP2K2, PRKCD, PIK3CG, MRAS, PRKCE, PRKCH, PSEN1, PRKCA
RANK Signaling in Osteoclasts	0.00489779	0.216	MAP2K4, PIK3C2B, RAF1, MAP3K11, PTK2B, MITF, MAP3K13, MAPK13, GSN, NFATC1, IKBKG, MAPK14, JUN, MAP2K2, PPP3CB, PIK3CG, NFATC2, TRAF5, ELK1, MAP3K3, BIRC3
Germ Cell-Sertoli Cell Junction Signaling	0.00512861	0.195	MAP2K4, MAP3K11, RHOT2, CTNNA1, MLLT4, RHOH, TUBB2B, PTK2, AGGF1, MAP2K2, KEAP1, PIK3CG, TGFB2, RHOU, MRAS, PIK3C2B, PXN, TUBB3, PAK6, RRAS, MAP3K13, RAC1, ITGA6, GSN, ACTG1, MAPK14, RRAS2, RHOQ, TUBA1A, CLINT1, A2M, MAP3K3, CTNND1
PEDF Signaling	0.00512861	0.228	ARHGAP22, PIK3C2B, RAF1, RRAS, RAC1, MAPK13, ZEB1, TCF7, FAS, BCL2, IKBKG, MAPK14, SOD2, RRAS2, PIK3CG, MRAS, CASP8, ELK1
Hepatic Cholestasis	0.00549541	0.164	MAP2K4, IL1A, IL1RL1, PRKAG1, PRKCZ, IKBKG, JUN, ABCC1, RARA, PRKCE, PRKCA, MAP4K2, IL8, PRKCQ, CYP27A1, MYD88, NR1H3, IL1R1, IL18RAP, TLR4, ADCY9, LY96, IL18, PRKAR2B, SREBF1, PRKCD, IL1B, PRKCH, ABCC3, RXRA
Acute Myeloid Leukemia Signaling	0.00562341	0.226	CSF3R, MAP2K4, PIK3C2B, RAF1, RRAS, STAT3, SPI1, CSF1R, TCF7, EIF4EBP1, MYC, RRAS2, MAP2K2, CSF2RA, PIK3CG, RARA, MRAS, KIT, LEF1
PDGF Signaling	0.00562341	0.221	MAP2K4, RAF1, PIK3C2B, RRAS, PDGFA, TYK2, PLCG1, STAT3, MYC, RRAS2, JUN, MAP2K2, PIK3CG, SPHK1, MRAS, EIF2AK2, ELK1, RASA1, PRKCA
Î±-Adrenergic Signaling	0.0057544	0.193	RAF1, PRKCQ, RRAS, GNB2L1, PLCG1, PYGL, PRKAG1, PRKCZ, GNG7, GNAI2, GNB4, ADCY9, PYGM, PRKAR2B, RRAS2, MAP2K2, PRKCD, MRAS, PRKCE, PRKCH, PRKCA
CTLA4 Signaling in Cytotoxic T Lymphocytes	0.0057544	0.219	CD247, PIK3C2B, PTPN6, AP2M1, AP2A1, CD3E, HLA-A, PLCG1, CD8B, CD3D, CTLA4, AP2S1, CD3G, CD28, CD80, PIK3CG, CLTA, ZAP70, FCER1G, CD86, PTPN22
Signaling by Rho Family GTPases	0.00588844	0.172	MAP2K4, RAF1, MAP3K11, ARPC1B, PTK2B, GNB2L1, RHOT2, GNA11, RHOH, PARD6A, PRKCZ, CLIP1, GNG7, PTK2, GNB4, STMN1, JUN, GNA15, MAP2K2, CDH3, EZR, PIK3CG, MRAS, RHOU, CYBB, ARHGEF11, ARHGEF3, GNA13, PIK3C2B, SEPT5, PAK6, GNA12, RAC1, ITGA5, ACTG1, PLD1, GNAI2, ARPC1A, RHOQ, NCF2, ARHGEF18, ELK1, SEPT6, ARPC4, GNAL
Chronic Myeloid Leukemia Signaling	0.0060256	0.208	PIK3C2B, RAF1, RRAS, SMAD3, CDK6, CBLC, SIN3A, HDAC5, MYC, IKBKG, RRAS2, MAP2K2, PIK3CG, HDAC11, CDKN1A, HDAC7, CTBP2, MRAS, TGFB2, SMAD4, CDKN1B, E2F2
IL-17 Signaling	0.0060256	0.24	MAP2K4, PIK3C2B, IL8, RRAS, MAPK13, CXCL5, IL17RA, CXCL10, RRAS2, JUN, MAPK14, TRAF3IP2, MAP2K2, TIMP1, PIK3CG, MRAS, PTGS2, ELK1
Glycogen Degradation II	0.00616595	0.312	PYGM, PGM3, PYGL, AGL, PGM2
Erythropoietin Signaling	0.00645654	0.215	RAF1, PIK3C2B, PTPN6, PRKCQ, RRAS, PLCG1, PRKCZ, RRAS2, JUN, MAP2K2, PRKCD, PIK3CG, MRAS, PRKCE, PRKCH, ELK1, PRKCA
GÎ±12/13 Signaling	0.00707946	0.205	MAP2K4, RAF1, F2RL2, PTK2B, PTK2, IKBKG, JUN, F2RL1, MAP2K2, CDH3, PIK3CG, MRAS, GNA13, RASA1, PIK3C2B, PXN, RRAS, GNA12, MEF2B, BTK, LPAR6, RRAS2, MEF2D, VAV3, LPAR5, ELK1
Sperm Motility	0.00707946	0.182	MAP3K11, TWF1, PTK2B, ZP3, CACNA1H, PRKAG1, PRKCZ, PLCD1, PTK2, TXK, PLB1, MRAS, PRKCE, PLCL1, GUCY1B3, PRKCA, PDE2A, PRKCQ, PLCG1, PLCL2, PDE4D, PLA2G4A, PRKAR2B, PRKCD, PLCB3, PRKCH
ErbB2-ErbB3 Signaling	0.00707946	0.238	RAF1, PIK3C2B, RRAS, Nrg1, TYK2, STAT3, MYC, JUN, RRAS2, MAP2K2, FOXO1, PIK3CG, MRAS, CDKN1B, ELK1
G-Protein Coupled Receptor Signaling	0.00758578	0.178	RAF1, PDE12, IKBKG, FFAR3, MAP2K2, GNA15, PIK3CG, MRAS, TDP2, ATF4, ADORA2B, RASA1, PIK3C2B, ADORA3, HRH2, PDE2A, RRAS, CREB3, STAT3, RAP1A, S1PR3, ADCY9, TULP2, RAP1GAP, PLCB3, DUSP4, RPS6KA1, GNAL, RGS18, PDE7A, PTK2B, PTGDR, DUSP6, GNA11, PRKAG1, LAMTOR3, CXCR2, PRKCE, PRKCA, ADRB2, RGS16, GABBR1, PDE4D, GNAI2, P2RY13, PRKAR2B, RRAS2, RASGRP1, P2RY12
Regulation of eIF4 and p70S6K Signaling	0.00758578	0.177	RPS4Y1, RAF1, EIF4EBP2, RPS18, RPS13, EIF4A2, MAPK13, PAIP2, PRKCZ, EIF4EBP1, MAP2K2, EIF3B, PIK3CG, MKNK1, MRAS, RPS20, RPS5, PIK3C2B, RRAS, RPS2, ITGA5, EIF3F, RPS4X, RPS16, RRAS2, MAPK14, EIF4A3, AGO3, EIF4A1, RPS25, AGO4
Reelin Signaling in Neurons	0.00758578	0.224	MAP2K4, PIK3C2B, MAP3K11, ITGA6, ITGA5, VLDLR, MAPK8IP3, ITGAL, MAPK8IP1, BLK, ITGB2, YES1, NDEL1, PIK3CG, MAPT, HCK, ARHGEF11, ARHGEF3, FGR
Myc Mediated Apoptosis Signaling	0.00851138	0.238	MAP2K4, PIK3C2B, YWHAG, CASP3, RRAS, PRKCZ, FAS, BCL2, MYC, RRAS2, PIK3CG, MRAS, IGF1R, CASP8, SFN
UVB-Induced MAPK Signaling	0.00891251	0.241	MAP2K4, PIK3C2B, PRKCQ, RPS6KA5, MAPK13, PRKCZ, EIF4EBP1, JUN, MAPK14, PRKCD, PIK3CG, PRKCE, PRKCH, PRKCA
IGF-1 Signaling	0.00891251	0.206	PIK3C2B, RAF1, PXN, YWHAG, RRAS, STAT3, PRKAG1, PRKCZ, PTK2, RRAS2, PRKAR2B, JUN, MAP2K2, FOXO1, PIK3CG, MRAS, IGF1R, SOCS7, SFN, ELK1, SOCS5, RASA1
RAR Activation	0.00912011	0.183	MAP2K4, AKR1C3, SMAD3, MAPK13, MNAT1, RARG, PRKAG1, PRKCZ, SMARCA4, KAT2B, JUN, RARA, PNRC1, PIK3CG, TGFB2, PRKCE, SMAD4, NR2F6, CITED2, PRKCA, PRKCQ, SMAD9, SMAD7, RAC1, SNW1, PARP1, ADCY9, PRKAR2B, MAPK14, DHRS9, PRKCD, ERCC3, PRKCH, RXRA, SCAND1
Melanocyte Development and Pigmentation Signaling	0.00933254	0.211	RAF1, PIK3C2B, PTPN6, RRAS, MITF, CREB3, PLCG1, RPS6KA5, PRKAG1, BCL2, ADCY9, PRKAR2B, RRAS2, MAP2K2, PIK3CG, MRAS, ATF4, KIT, RPS6KA4, RPS6KA1
Altered T Cell and B Cell Signaling in Rheumatoid Arthritis	0.00933254	0.2	CD40LG, IL1A, IL10, HLA-DMB, CD79A, FAS, CD28, TLR4, IL18, TLR10, CD80, CSF1, IL12B, TNFSF13, TLR6, TLR7, FCER1G, CD86, IL1B, TNFSF13B
Complement System	0.00933254	0.286	CFD, SERPING1, CD55, CD59, C3, CFB, C1QC, C1QA, C1QB, C3AR1
April Mediated Signaling	0.00954993	0.25	MAP2K4, IKBKG, JUN, MAPK14, NFATC3, TNFSF13, NFATC2, MAPK13, TRAF5, ELK1, NFATC1
Notch Signaling	0.00954993	0.256	DLL1, NOTCH2, FURIN, DTX3, MFNG, NUMB, LFNG, NOTCH1, NUMBL, PSEN1, RFNG
CCR3 Signaling in Eosinophils	0.00954993	0.187	PIK3C2B, RAF1, PRKCQ, MPRIP, PAK6, RRAS, GNB2L1, RAC1, PPP1CB, MAPK13, PRKCZ, GNG7, GNAI2, PLA2G4A, GNB4, RRAS2, MAPK14, MAP2K2, PRKCD, PIK3CG, MRAS, PLCB3, PRKCE, PRKCH, PRKCA
LXR/RXR Activation	0.00977237	0.187	IL1A, MSR1, IL1RL1, ABCG1, IRF3, FDFT1, LYZ, FASN, S100A8, C3, APOM, NR1H3, IL1R1, PCYOX1, IL18RAP, TLR4, LY96, IL18, NR1H2, SREBF1, MYLIP, IL1B, PTGS2, RXRA, HMGCR, MMP9
CREB Signaling in Neurons	0.01	0.169	RAF1, GNB2L1, GNA11, PRKAG1, GNG7, PRKCZ, PLCD1, GNB4, POLR2C, MAP2K2, GNA15, PIK3CG, MRAS, PRKCE, ATF4, GNA13, PLCL1, PRKCA, PIK3C2B, PRKCQ, RRAS, GNA12, CREB3, PLCG1, PLCL2, GNAI2, ADCY9, RRAS2, PRKAR2B, PRKCD, PLCB3, PRKCH, RPS6KA1, ELK1, GNAL
Pentose Phosphate Pathway	0.01	0.217	PGD, RPE, TKT, TALDO1, G6PD
Renal Cell Carcinoma Signaling	0.0102329	0.215	ETS1, RAF1, PIK3C2B, PAK6, SLC2A1, RRAS, RAC1, Ubb, RAP1A, RRAS2, JUN, MAP2K2, PIK3CG, HGF, MRAS, UBC, VHL
IL-1 Signaling	0.0109648	0.193	MAP2K4, IL1A, MYD88, GNA12, GNA11, GNB2L1, MAPK13, IL1R1, PRKAG1, GNG7, GNAI2, ADCY9, GNB4, IKBKG, PRKAR2B, MAPK14, JUN, GNA15, MRAS, GNA13, GNAL
Factors Promoting Cardiogenesis in Vertebrates	0.0120226	0.204	PRKCQ, SMAD9, FZD3, ACVR2B, PRKCZ, TCF7, APC, ACVR1B, CCNE1, MAPK14, PRKCD, SMO, TGFB2, SMAD4, PRKCE, LEF1, PRKCH, LRP1, BMP1, PRKCA
PPAR Signaling	0.0123027	0.196	RAF1, IL1A, IL1RL1, PPARD, RRAS, PDGFA, NR1H3, IL1R1, IL18RAP, IL18, HSP90B1, IKBKG, JUN, RRAS2, MAP2K2, MRAS, IL1B, PTGS2, RXRA, CITED2, SCAND1
TGF-Î² Signaling	0.0128825	0.211	MAP2K4, RAF1, SMAD9, RRAS, SMAD3, SKI, SMAD7, MAPK13, ACVR2B, ACVR1B, TGIF1, BCL2, MAPK14, JUN, RRAS2, MAP2K2, MRAS, TGFB2, SMAD4
IL-15 Signaling	0.0134896	0.208	PTK2, PIK3C2B, RAF1, IL2RG, MAPK14, RRAS2, MAP2K2, RRAS, PIK3CG, TYK2, MRAS, PLCG1, MAPK13, STAT3, BCL2
Mouse Embryonic Stem Cell Pluripotency	0.0138038	0.212	RAF1, PIK3C2B, ID2, LIF, SMAD9, FZD3, RRAS, TYK2, STAT3, MAPK13, TCF7, APC, MYC, MAPK14, RRAS2, MAP2K2, PIK3CG, MRAS, SMO, SMAD4, LEF1
B Cell Activating Factor Signaling	0.0141254	0.239	MAP2K4, IKBKG, JUN, MAPK14, NFATC3, NFATC2, MAPK13, TRAF5, ELK1, TNFSF13B, NFATC1
Paxillin Signaling	0.0141254	0.188	MAP2K4, PIK3C2B, PXN, PTK2B, PAK6, RRAS, ITGA6, RAC1, ITGA5, MAPK13, ITGAL, ACTG1, NCK2, PTK2, ITGAE, ITGB2, ITGAM, MAPK14, RRAS2, PIK3CG, MRAS, ITGB5
Huntington's Disease Signaling	0.0144544	0.167	MAP2K4, SGK1, GNB2L1, GNA11, NAPG, Ubb, CASP4, HSPA5, GNG7, PRKCZ, HSPA4, GNB4, POLR2C, JUN, GNA15, HDAC11, PIK3CG, HDAC7, IGF1R, VAMP3, ATF4, PRKCE, DLG4, CASP8, RASA1, NAPB, PRKCA, CAPN5, PIK3C2B, PRKCQ, CASP3, YKT6, CREB3, HIP1, SIN3A, HDAC5, DNM1, PRKCD, PLCB3, PRKCH, UBC, CAPN3
Actin Nucleation by ARP-WASP Complex	0.0144544	0.209	ARPC1B, RRAS, GNA12, RHOT2, RAC1, ITGA5, RHOH, NCK2, RRAS2, ARPC1A, RHOQ, MRAS, RHOU, ARPC4
Role of MAPK Signaling in the Pathogenesis of Influenza	0.0144544	0.225	MAP2K4, RAF1, CASP3, RRAS, MAPK13, RABGEF1, BCL2, CXCL10, PLA2G4A, RRAS2, MAPK14, MAP2K2, PLB1, MRAS, PTGS2, PRKCA
JAK/Stat Signaling	0.0144544	0.225	STAT4, PIK3C2B, RAF1, PTPN6, RRAS2, MAP2K2, RRAS, PIK3CG, CDKN1A, CISH, TYK2, MRAS, STAT2, STAT3, SOCS7, SOCS5
Relaxin Signaling	0.0147911	0.171	PDE7A, PDE12, GNA11, GNB2L1, PRKAG1, GNG7, PRKCZ, GNB4, JUN, GNA15, PIK3CG, MRAS, TDP2, GNA13, GUCY1B3, PIK3C2B, PDE2A, GNA12, PDE4D, RAP1A, GNAI2, ADCY9, TULP2, PRKAR2B, ELK1, NPR2, GNAL, MMP9
Crosstalk between Dendritic Cells and Natural Killer Cells	0.0151356	0.189	CD40LG, IL2RG, TYROBP, HLA-A, CD69, CD83, ITGAL, ACTG1, FAS, CD28, TLR4, IL18, CD80, IL12B, ICAM3, FSCN1, TLR7, CD86, LTBR, CCR7
Breast Cancer Regulation by Stathmin1	0.0158489	0.173	RAF1, PPP1CC, CAMK1D, GNB2L1, PPP1CB, PRKAG1, GNG7, PRKCZ, TUBB2B, GNB4, STMN1, MAP2K2, PIK3CG, MRAS, PRKCE, ARHGEF11, GNA13, ARHGEF3, E2F2, PRKCA, PIK3C2B, TUBB3, PRKCQ, RRAS, RAC1, GNAI2, ADCY9, CCNE1, PRKAR2B, RRAS2, TUBA1A, PRKCD, CDKN1A, PLCB3, ARHGEF18, PRKCH, CDKN1B
Agrin Interactions at Neuromuscular Junction	0.0165959	0.229	MAP2K4, PXN, PAK6, PKLR, RRAS, Nrg1, RAC1, ITGA6, ITGA5, ITGAL, ACTG1, PTK2, ITGB2, JUN, RRAS2, MRAS
GDNF Family Ligand-Receptor Interactions	0.0165959	0.211	MAP2K4, RAF1, PIK3C2B, RRAS, DOK2, RAC1, PLCG1, DOK3, RRAS2, JUN, MAP2K2, PIK3CG, MRAS, DOK1, FRS2, RASA1
GM-CSF Signaling	0.018197	0.221	ETS1, RAF1, PIK3C2B, RRAS, GNB2L1, STAT3, RRAS2, PPP3CB, MAP2K2, CSF2RA, PIK3CG, CISH, MRAS, HCK, ELK1
Sulfate Activation for Sulfonation	0.018197	0.25	PAPSS1, PAPSS2
Synaptic Long Term Depression	0.0194984	0.174	RAF1, GNA11, PRKCZ, PLCD1, MAP2K2, GNA15, PLB1, IGF1R, MRAS, PRKCE, RYR1, GNA13, PLCL1, GUCY1B3, PRKCA, PRKCQ, RRAS, GNA12, PLCG1, PLCL2, GNAI2, PLA2G4A, RRAS2, PRKCD, PLCB3, PRKCH, NPR2, GNAL
CMP-N-acetylneuraminate Biosynthesis I (Eukaryotes)	0.0194984	0.167	NAGK, CMAS, NANP
IL-6 Signaling	0.0199526	0.194	MAP2K4, PIK3C2B, RAF1, IL8, IL1A, IL1RL1, RRAS, IL6R, STAT3, MAPK13, IL1R1, IL18RAP, COL1A1, IKBKG, IL18, JUN, MAPK14, RRAS2, MAP2K2, PIK3CG, MRAS, IL1B, ELK1, A2M
Antiproliferative Role of Somatostatin Receptor 2	0.020893	0.208	PIK3C2B, PTPN6, RRAS, GNB2L1, GNG7, GNB4, RRAS2, MAP2K2, PIK3CG, CDKN1A, MRAS, CDKN1B, ELK1, NPR2, GUCY1B3
Polyamine Regulation in Colon Cancer	0.0213796	0.233	MYC, MAX, AZIN1, MXD1, OAZ2, ODC1, APC
IL-15 Production	0.0218776	0.258	PTK2, TXK, TWF1, MAP3K11, PTK2B, TYK2, IRF3, PRKCZ
Choline Biosynthesis III	0.0223872	0.227	HMOX1, PLD2, PLD3, PLD1, PCYT1A
Colorectal Cancer Metastasis Signaling	0.0223872	0.164	MAP2K4, FZD3, SMAD3, GNB2L1, RHOT2, RHOH, GNG7, TCF7, PRKAG1, MYC, GNB4, TLR10, JUN, MMP25, MAP2K2, PIK3CG, Vegfb, TGFB2, SMO, RHOU, TLR7, MRAS, SMAD4, PIK3C2B, CASP3, RRAS, ADRBK2, IL6R, TYK2, RAC1, IFNGR1, STAT3, APC, TLR4, ADCY9, PRKAR2B, RRAS2, RHOQ, TLR6, LEF1, PTGS2, MMP9, LRP1, WNT5A
Systemic Lupus Erythematosus Signaling	0.0223872	0.16	CD247, CD40LG, IL1A, CD3E, HLA-A, NFATC3, FCGR2B, CD79A, NFATC1, LSM14A, CD28, RNPC3, JUN, PIK3CG, TLR7, MRAS, NHP2L1, PRPF40B, LSM10, FCGR3A, TNFSF13B, PIK3C2B, PTPN6, SNRPB, RRAS, IL10, IL6R, PLCG1, CD3D, CD3G, IL18, RRAS2, CD80, CREM, SNRPB2, FCER1G, PRPF6, CD86, SF3B4, NFATC2, IL1B
VEGF Family Ligand-Receptor Interactions	0.0223872	0.193	PIK3C2B, RAF1, PRKCQ, NRP2, RRAS, PLCG1, PRKCZ, PLA2G4A, RRAS2, MAP2K2, PRKCD, PIK3CG, MRAS, PRKCE, PRKCH, PRKCA, NRP1
Pathogenesis of Multiple Sclerosis	0.0234423	0.4	CXCL10, CCR1, CCR5, CCL4
Small Cell Lung Cancer Signaling	0.0245471	0.17	PIK3C2B, CDK6, CDKN2B, SIN3A, BCL2, MYC, PTK2, CCNE1, IKBKG, MAX, PIK3CG, TRAF4, PTGS2, TRAF5, CDKN1B, RXRA
Atherosclerosis Signaling	0.0316228	0.174	IL8, IL1A, CD40LG, APOM, ICAM1, MSR1, CXCR4, PDGFA, CXCL12, PCYOX1, ITGB2, PLA2G4A, COL1A1, LYZ, IL18, TNFSF12, CSF1, PLB1, IL1B, S100A8, COL18A1, CCR2, TNFSF14, MMP9
Fc Epsilon RI Signaling	0.0323594	0.188	MAP2K4, PIK3C2B, RAF1, PRKCQ, RRAS, RAC1, PLCG1, MAPK13, PRKCZ, BTK, PLA2G4A, MAPK14, RRAS2, MAP2K2, PIK3CG, PRKCD, VAV3, MRAS, FCER1G, PRKCE, PRKCH, PRKCA
Superpathway of Geranylgeranyldiphosphate Biosynthesis I (via Mevalonate)	0.0338844	0.162	MVD, PMVK, COX10, ACAT1, HMGCR, HMGCS1
Neurotrophin/TRK Signaling	0.0346737	0.197	MAP2K4, RAF1, PIK3C2B, RRAS, CREB3, PLCG1, JUN, RRAS2, MAP2K2, PIK3CG, SPRY2, MRAS, ATF4, RPS6KA1, FRS2
Type II Diabetes Mellitus Signaling	0.0346737	0.135	MAP2K4, PIK3C2B, PRKCQ, PKLR, PRKAB1, SLC27A2, ACSL6, PKM, SMPD1, ADIPOR1, PRKAG1, PRKCZ, SMPD5, IKBKG, SMPD4, PIK3CG, PRKCD, PRKCE, PRKCH, SOCS7, ADIPOR2, SOCS5, PRKCA
Hereditary Breast Cancer Signaling	0.0346737	0.172	PIK3C2B, NPM1, GADD45G, RRAS, CDK6, Ubb, FANCC, DDB2, SMARCA4, HDAC5, POLR2C, RRAS2, FANCD2, RFC4, GADD45A, PIK3CG, H2AFX, HDAC11, CDKN1A, HDAC7, MRAS, UBC, SFN
Caveolar-mediated Endocytosis Signaling	0.0354813	0.188	ITSN1, HLA-A, ITGA6, ITGA5, FLOT1, RAB5B, COPB2, ITGAL, ACTG1, ITGAE, ITGB2, CD55, ITGAM, FLNA, ITGB5, PRKCA
Hematopoiesis from Pluripotent Stem Cells	0.0354813	0.19	CD247, IL8, CD3G, IL1A, LIF, CD3E, CSF1, IL10, IL12B, FCER1G, CD3D, CD8B
Pentose Phosphate Pathway (Non-oxidative Branch)	0.0354813	0.231	RPE, TKT, TALDO1
Ceramide Signaling	0.0354813	0.187	MAP2K4, RAF1, PIK3C2B, S1PR5, RRAS, SMPD1, PRKCZ, BCL2, S1PR3, S1PR4, SMPD5, JUN, RRAS2, SMPD4, PIK3CG, SPHK1, MRAS
Mechanisms of Viral Exit from Host Cells	0.0354813	0.222	CHMP4A, PRKCQ, CHMP2A, PRKCD, PRKCE, LMNB2, PRKCH, ACTG1, PRKCZ, PRKCA
RhoGDI Signaling	0.0371535	0.159	GDI1, ARPC1B, GNB2L1, RHOT2, GNA11, RHOH, GNG7, GNB4, GNA15, CDH3, EZR, RHOU, MRAS, ARHGAP12, ARHGEF11, ARHGEF3, GNA13, PRKCA, PAK6, GNA12, RAC1, ITGA5, ACTG1, GNAI2, ARPC1A, RHOQ, ARHGAP9, ARHGAP35, ARHGEF18, ARHGAP1, ARPC4, GNAL
Granulocyte Adhesion and Diapedesis	0.0371535	0.177	IL1A, ICAM1, IL1RL1, CXCL12, CXCL5, CXCL10, MMP25, CXCR2, EZR, CCL16, CSF3R, IL8, HRH2, CXCR4, ITGA6, ITGA5, IL1R1, ITGAL, IL18RAP, GNAI2, CXCL16, ITGB2, IL18, CCL4, ITGAM, CLDN12, PECAM1, IL1B, CXCL2, HRH4, MMP9, CLDN3
Activation of IRF by Cytosolic Pattern Recognition Receptors	0.0380189	0.189	IFIH1, MAP2K4, DHX58, IKBKG, RIPK1, JUN, IL10, DDX58, ZBP1, STAT2, TBK1, IRF3, IFIT2, IFNAR1
tRNA Splicing	0.0380189	0.196	PDE2A, TULP2, TSEN15, PDE7A, TSEN34, PDE12, TSEN54, TDP2, PDE4D
Graft-versus-Host Disease Signaling	0.0389045	0.216	CD28, IL1A, IL18, CD80, HLA-A, FCER1G, CD86, IL1B, HLA-DMB, FAS, GZMB
BMP signaling pathway	0.0398107	0.188	MAP2K4, RAF1, MAGED1, SMAD9, RRAS, SMAD7, MAPK13, PRKAG1, RRAS2, JUN, MAPK14, PRKAR2B, MAP2K2, MRAS, SMAD4, BMP1
Role of Osteoblasts, Osteoclasts and Chondrocytes in Rheumatoid Arthritis	0.0398107	0.157	MAP2K4, IL1A, PTK2B, NFATC3, FZD3, IL1RL1, TCF7, NFATC1, BCL2, IKBKG, JUN, PPP3CB, PIK3CG, SMO, SMAD4, TRAF5, ALPL, BIRC3, BMP1, PIK3C2B, SMAD9, IL10, ITGA5, IL1R1, GSN, CSF1R, NAIP, APC, IL18RAP, COL1A1, IL18, MAPK14, FOXO1, CSF1, NFATC2, IL1B, LEF1, LRP1, WNT5A
CNTF Signaling	0.040738	0.211	RAF1, PIK3C2B, RRAS2, MAP2K2, RRAS, PIK3CG, TYK2, MRAS, RPS6KA4, RPS6KA5, STAT3, RPS6KA1
Superpathway of Cholesterol Biosynthesis	0.040738	0.092	MVD, FDFT1, EBP, PMVK, ACAT1, MSMO1, HMGCR, HMGCS1
Mevalonate Pathway I	0.040738	0.172	MVD, PMVK, ACAT1, HMGCR, HMGCS1
Regulation of the Epithelial-Mesenchymal Transition Pathway	0.0416869	0.168	MAP2K4, RAF1, ID2, FZD3, SMAD3, PARD6B, PARD6A, TCF7, MAP2K2, PIK3CG, HGF, TGFB2, SMO, MRAS, SMAD4, FRS2, ETS1, PIK3C2B, RRAS, FGFR1, EGR1, TYK2, SNAI1, STAT3, ZEB1, APC, RRAS2, LEF1, NOTCH1, MMP9, CLDN3, PSEN1, WNT5A
FcÎ³RIIB Signaling in B Lymphocytes	0.0416869	0.156	MAP2K4, BTK, PIK3C2B, RRAS2, RRAS, PIK3CG, MRAS, DOK1, FCGR2B, CD79A
IL-17A Signaling in Gastric Cells	0.042658	0.25	MAP2K4, CXCL10, IL8, JUN, MAPK14, MAPK13, IL17RA
Role of JAK family kinases in IL-6-type Cytokine Signaling	0.042658	0.25	MAP2K4, MAPK14, IL6R, TYK2, OSM, STAT3, MAPK13
PAK Signaling	0.0436516	0.164	MAP2K4, PIK3C2B, RAF1, PXN, PTK2B, PAK6, CASP3, RRAS, PDGFA, PAK1IP1, RAC1, ITGA5, NCK2, PTK2, RRAS2, MAP2K2, PIK3CG, MRAS
TNFR1 Signaling	0.0446684	0.204	MAP2K4, MAP4K2, IKBKG, JUN, RIPK1, CASP3, PAK6, TNFAIP3, CASP8, BIRC3, NAIP
IL-2 Signaling	0.0457088	0.197	RAF1, PIK3C2B, IL2RG, JUN, RRAS2, MAP2K2, PTK2B, RRAS, PIK3CG, MRAS, IL2RA, ELK1
Telomerase Signaling	0.047863	0.189	ETS1, RAF1, PIK3C2B, IL2RG, RRAS, TERF2IP, HDAC5, MYC, TERF2, HSP90B1, RRAS2, MAP2K2, ETS2, PIK3CG, HDAC11, CDKN1A, HDAC7, MRAS, TPP1, IL2RA
Prostate Cancer Signaling	0.0489779	0.165	RAF1, PIK3C2B, RRAS, CREB3, SIN3A, BCL2, CCNE1, HSP90B1, RRAS2, MAP2K2, FOXO1, PIK3CG, CDKN1A, MRAS, ATF4, LEF1, CDKN1B
Sertoli Cell-Sertoli Cell Junction Signaling	0.0489779	0.162	MAP2K4, SPTBN1, RAF1, MAP3K11, CTNNA1, MLLT4, MAPK13, PRKAG1, TUBB2B, AGGF1, JUN, MAP2K2, KEAP1, MRAS, GUCY1B3, TUBB3, RRAS, MAP3K13, RAC1, YBX3, ITGA5, ACTG1, RRAS2, PRKAR2B, TUBA1A, MAPK14, CLDN12, CLINT1, ELK1, A2M, MAP3K3, CLDN3
L-serine Degradation	0.0489779	0.333	SDS, SDSL
