# Supplementary material for: RNA-seq Transcriptional Profiling of Peripheral Blood Leukocytes from Cattle Infected with Mycobacterium bovis
Source: Front Immunol. 2014 Aug 26;5:396. doi: 10.3389/fimmu.2014.00396 (PMC4143615; doi:10.3389/fimmu.2014.00396)
Supplement: Supplementary file 1 [file Data_Sheet1.ZIP › Table_S4.xlsx]

## Sheet: Microarray - increased express
Table S4: DE genes showing increased expression in M. bovis-infected animals compared to the control non-infected group using the Affymetrix® GeneChip® Bovine Genome Array (ranked according to P-value [smallest to largest])
ensembl_gene_id	external_gene_id	log2FC	P.Value	adj.P.Val
ENSBTAG00000007334	NFKBID	1.84306	1.08991e-11	9.2315e-09
ENSBTAG00000011316	ZC3H12A	0.957693	1.01923e-11	9.2315e-09
ENSBTAG00000011994	NDEL1	1.00408	8.55972e-12	9.2315e-09
ENSBTAG00000030836	ZNF295	1.5184	7.50027e-12	9.2315e-09
ENSBTAG00000006806	KRT17	2.43031	5.39027e-11	3.42417e-08
ENSBTAG00000014558	DDX21	0.619324	1.77076e-10	8.18091e-08
ENSBTAG00000004256	ODC1	1.07699	2.15315e-10	9.1186e-08
ENSBTAG00000023279	---	0.988697	3.86995e-10	1.11243e-07
ENSBTAG00000019441	MED28	0.923114	4.64048e-10	1.24121e-07
ENSBTAG00000003842	RABGEF1	1.84205	4.63477e-10	1.28473e-07
ENSBTAG00000003315	MRP63	1.11074	5.70404e-10	1.4494e-07
ENSBTAG00000004735	CCNE1	0.717102	1.1479e-09	2.43068e-07
ENSBTAG00000031430	CD83	1.84761	1.48897e-09	2.99172e-07
ENSBTAG00000044100	HEATR1	1.05923	2.68375e-09	4.87101e-07
ENSBTAG00000006125	PLK3	0.646308	4.66276e-09	7.4847e-07
ENSBTAG00000000640	VIMP	0.682597	5.20306e-09	7.83823e-07
ENSBTAG00000017007	TRIB3	1.07867	6.14801e-09	8.67893e-07
ENSBTAG00000002603	PRPF39	0.724395	6.92144e-09	9.25651e-07
ENSBTAG00000011400	DBN1	0.958603	7.63265e-09	9.69728e-07
ENSBTAG00000015630	RLIM	0.834928	7.51165e-09	9.69728e-07
ENSBTAG00000045779	UBE2A	0.843579	8.37374e-09	1.03794e-06
ENSBTAG00000047169	CXorf56	0.638949	9.09627e-09	1.05214e-06
ENSBTAG00000009562	ZNF593	0.747078	1.33704e-08	1.3867e-06
ENSBTAG00000020226	CHRAC1	0.858769	1.88001e-08	1.83735e-06
ENSBTAG00000008353	CDKN1A	1.09989	2.1482e-08	1.9289e-06
ENSBTAG00000006724	PPP1R2	0.61073	2.49667e-08	2.08002e-06
ENSBTAG00000003650	NR4A2	1.68835	3.12992e-08	2.48535e-06
ENSBTAG00000037882	ZNF584	0.624716	3.43758e-08	2.60743e-06
ENSBTAG00000011415	ETF1	0.572871	3.51251e-08	2.62508e-06
ENSBTAG00000008636	PDE4B	0.709731	3.72625e-08	2.74446e-06
ENSBTAG00000010171	JOSD1	0.928338	7.69767e-08	3.43452e-06
ENSBTAG00000006731	LAT	0.740842	1.06414e-07	5.69259e-06
ENSBTAG00000025126	---	0.899917	1.05453e-07	5.69259e-06
ENSBTAG00000019187	ZNF462	0.585242	1.0836e-07	5.73632e-06
ENSBTAG00000008409	MYC	0.515838	1.11691e-07	5.76332e-06
ENSBTAG00000011198	PPP1CC	0.804315	1.40472e-07	6.48207e-06
ENSBTAG00000021658	GRASP	0.367192	1.4158e-07	6.48207e-06
ENSBTAG00000030591	CCDC49	0.431681	1.38899e-07	6.48207e-06
ENSBTAG00000020544	BCL7B	0.587816	1.52019e-07	6.8389e-06
ENSBTAG00000008600	TRAF3IP2	0.685198	1.83964e-07	7.92291e-06
ENSBTAG00000018424	CXCR7	0.774419	1.91269e-07	8.1683e-06
ENSBTAG00000002223	POP4	0.729617	2.06091e-07	8.51506e-06
ENSBTAG00000012629	ZNF362	0.414058	2.06055e-07	8.51506e-06
ENSBTAG00000017652	NUP50	0.285922	2.02915e-07	8.51506e-06
ENSBTAG00000005718	PLIN2	1.55311	2.50964e-07	9.96407e-06
ENSBTAG00000007943	AZIN1	0.486859	2.72319e-07	1.07281e-05
ENSBTAG00000018774	NUAK2	1.79154	2.79606e-07	1.09114e-05
ENSBTAG00000020861	CHAMP1	0.60316	2.81265e-07	1.09114e-05
ENSBTAG00000022539	POLR2K	0.558065	2.85059e-07	1.09222e-05
ENSBTAG00000013125	PLAUR	2.17502	3.25736e-07	1.13383e-05
ENSBTAG00000011414	EIF2B5	0.459018	3.48728e-07	1.19746e-05
ENSBTAG00000006561	RASGEF1B	1.31745	3.68544e-07	1.2322e-05
ENSBTAG00000018691	RHOU	0.539378	3.87437e-07	1.27029e-05
ENSBTAG00000002116	ZCCHC3	0.606796	4.95802e-07	1.50878e-05
ENSBTAG00000010982	UBE2B	0.468542	5.1962e-07	1.54329e-05
ENSBTAG00000012417	ARL14EP	0.599464	5.14239e-07	1.54329e-05
ENSBTAG00000004496	TVP23B	0.357441	6.13668e-07	1.79234e-05
ENSBTAG00000009617	SLC2A1	0.974478	6.31257e-07	1.82276e-05
ENSBTAG00000011243	TOE1	0.536209	6.38339e-07	1.82984e-05
ENSBTAG00000005998	CCRN4L	0.381732	6.99546e-07	1.95662e-05
ENSBTAG00000005663	CEP27	0.363274	7.23941e-07	1.99708e-05
ENSBTAG00000034885	MGC148992	1.32997	7.26998e-07	1.99708e-05
ENSBTAG00000021672	RGS1	2.08369	7.71358e-07	2.09628e-05
ENSBTAG00000030930	HMCES	0.599892	7.80614e-07	2.11015e-05
ENSBTAG00000000132	EIF4A1	0.58332	8.4274e-07	2.24456e-05
ENSBTAG00000005638	CABYR	0.988754	8.43588e-07	2.24456e-05
ENSBTAG00000012159	CNBP	0.285732	8.70321e-07	2.28821e-05
ENSBTAG00000032374	SELK	0.39984	9.92265e-07	2.54681e-05
ENSBTAG00000006564	PSMA1	0.299186	1.02735e-06	2.61051e-05
ENSBTAG00000005049	BLK	0.96365	1.0536e-06	2.62471e-05
ENSBTAG00000009363	GINS3	0.48499	1.04818e-06	2.62471e-05
ENSBTAG00000026919	PXDC1	0.272125	1.07657e-06	2.65588e-05
ENSBTAG00000043442	SNORD65	0.591851	1.07208e-06	2.65588e-05
ENSBTAG00000024657	---	0.336077	1.08266e-06	2.65801e-05
ENSBTAG00000000144	---	0.926742	1.10233e-06	2.68041e-05
ENSBTAG00000034995	ITPRIPL1	0.344324	1.14879e-06	2.75422e-05
ENSBTAG00000021986	MAPK1IP1L	0.356573	1.18669e-06	2.83134e-05
ENSBTAG00000016873	OSER1	0.45192	1.20829e-06	2.84285e-05
ENSBTAG00000016874	DNAJB1	0.640423	1.34203e-06	3.05838e-05
ENSBTAG00000002341	ETS1	0.711988	1.89446e-06	3.12479e-05
ENSBTAG00000021519	CAMLG	0.413256	1.44142e-06	3.227e-05
ENSBTAG00000019685	BAG6	0.470881	1.46316e-06	3.24706e-05
ENSBTAG00000008973	ASB6	0.388139	1.59792e-06	3.51205e-05
ENSBTAG00000021435	MAFF	0.772058	1.74747e-06	3.71575e-05
ENSBTAG00000030404	---	0.332825	1.8528e-06	3.88986e-05
ENSBTAG00000017040	LY6E	0.44585	1.97037e-06	4.04288e-05
ENSBTAG00000007480	CIRBP	0.649283	2.00289e-06	4.08783e-05
ENSBTAG00000004899	ABLIM1	0.429498	2.02249e-06	4.11132e-05
ENSBTAG00000032163	LTV1	0.397326	2.04015e-06	4.13069e-05
ENSBTAG00000009410	TBRG1	0.388946	2.08058e-06	4.17926e-05
ENSBTAG00000012787	SDE2	0.238892	2.32013e-06	4.53496e-05
ENSBTAG00000001032	PYGM	0.410414	2.34961e-06	4.57498e-05
ENSBTAG00000019123	MEFV	1.16405	2.4642e-06	4.72226e-05
ENSBTAG00000020237	NECAP1	0.352888	2.481e-06	4.72226e-05
ENSBTAG00000033255	DUSP11	0.47636	2.50944e-06	4.74089e-05
ENSBTAG00000014146	SPCS3	0.383594	2.60953e-06	4.85773e-05
ENSBTAG00000038117	MGC138057	0.420345	2.79452e-06	5.09023e-05
ENSBTAG00000009812	CXCL6	1.64203	2.86799e-06	5.18689e-05
ENSBTAG00000003708	SEC23A	0.606177	2.8964e-06	5.21968e-05
ENSBTAG00000039807	---	0.945713	2.91262e-06	5.22973e-05
ENSBTAG00000001060	CXCR4	1.3124	3.05596e-06	5.38463e-05
ENSBTAG00000033395	CCSMST1	0.410369	3.44679e-06	5.8002e-05
ENSBTAG00000003712	MGC140823	0.359246	3.48208e-06	5.81766e-05
ENSBTAG00000011645	U2AF1	0.492645	3.70942e-06	6.08631e-05
ENSBTAG00000015612	UTP6	0.395845	3.80648e-06	6.14112e-05
ENSBTAG00000016858	SAR1A	0.215548	3.82474e-06	6.15105e-05
ENSBTAG00000008498	ALYREF	0.230575	4.09895e-06	6.42929e-05
ENSBTAG00000004115	MYLIP	0.406442	4.78136e-06	7.21035e-05
ENSBTAG00000010388	MGAT4A	0.540427	4.88783e-06	7.30587e-05
ENSBTAG00000014181	RNF111	0.268414	6.18967e-06	8.71355e-05
ENSBTAG00000001328	SLBP	0.380584	6.22168e-06	8.73441e-05
ENSBTAG00000000771	DNAJB6	0.336259	6.52534e-06	9.06059e-05
ENSBTAG00000014472	LCMT2	0.670623	6.85045e-06	9.38012e-05
ENSBTAG00000011572	TSPYL5	0.495719	7.43974e-06	9.87174e-05
ENSBTAG00000008461	LSG1	0.609139	7.4886e-06	9.88754e-05
ENSBTAG00000001607	TMEM41B	0.666156	7.60269e-06	9.93329e-05
ENSBTAG00000007718	TGIF1	0.383122	7.60332e-06	9.93329e-05
ENSBTAG00000021341	BTBD1	0.329209	8.24246e-06	0.000104838
ENSBTAG00000017462	ATF4	0.254299	9.03259e-06	0.000112234
ENSBTAG00000007596	GEM	0.514489	9.44528e-06	0.00011511
ENSBTAG00000046886	TUBB2B	0.565159	9.76706e-06	0.000117901
ENSBTAG00000007308	FLJ21128	0.321815	1.06575e-05	0.000125664
ENSBTAG00000038990	TRAF4	0.299115	1.22553e-05	0.000140273
ENSBTAG00000027879	MPC1	0.353559	1.23852e-05	0.000141441
ENSBTAG00000004004	CSDC2	0.232496	1.25042e-05	0.00014248
ENSBTAG00000013851	BCL10	0.448598	1.32463e-05	0.000149929
ENSBTAG00000010717	SSBP3	0.318205	1.34505e-05	0.000151229
ENSBTAG00000002650	ZNF259	0.192428	1.38486e-05	0.000154339
ENSBTAG00000009214	ETS2	0.890621	1.38263e-05	0.000154339
ENSBTAG00000001002	TCF7	0.482198	1.66663e-05	0.000154625
ENSBTAG00000013462	L1CAM	1.0397	1.39592e-05	0.000154892
ENSBTAG00000019281	MCRS1	0.249886	1.43146e-05	0.00015712
ENSBTAG00000011905	RRAS2	0.349315	1.45641e-05	0.000159172
ENSBTAG00000012700	CD247	0.496155	1.59956e-05	0.000170486
ENSBTAG00000001038	SNRPB	0.265438	1.62649e-05	0.00017087
ENSBTAG00000005947	PLAU	1.10803	1.66435e-05	0.000173324
ENSBTAG00000000431	TRD@	0.762287	2.17535e-05	0.000174799
ENSBTAG00000023179	TRIB1	0.65993	1.7408e-05	0.000177891
ENSBTAG00000016887	TAF11	0.280762	1.76013e-05	0.000179258
ENSBTAG00000016014	NUPL2	0.275238	1.78511e-05	0.000181076
ENSBTAG00000006112	SPRTN	0.275332	1.83115e-05	0.000184641
ENSBTAG00000013109	STIM1	0.475399	1.89682e-05	0.000187178
ENSBTAG00000018134	---	1.39903	1.94757e-05	0.000190338
ENSBTAG00000006795	GCSH	0.315262	2.06034e-05	0.000198684
ENSBTAG00000020186	EIF1AD	0.289247	2.0782e-05	0.000200027
ENSBTAG00000013226	HUS1	0.291309	2.14948e-05	0.000205332
ENSBTAG00000030956	ZSCAN21	0.205645	2.21064e-05	0.000209208
ENSBTAG00000005275	PKIG	0.287093	2.34762e-05	0.000216584
ENSBTAG00000008817	LAMA4	0.479503	2.34193e-05	0.000216584
ENSBTAG00000002249	NAALADL1	0.287202	2.4189e-05	0.000219908
ENSBTAG00000021601	PARD6B	0.573916	2.42985e-05	0.000220509
ENSBTAG00000006836	FBXO33	0.919588	2.4605e-05	0.000221491
ENSBTAG00000001037	MAP4K2	0.520142	2.4945e-05	0.000223638
ENSBTAG00000003820	GRAMD1A	0.385988	2.61559e-05	0.000231979
ENSBTAG00000010590	FAM118A	0.444433	2.77899e-05	0.000242186
ENSBTAG00000014726	VAMP3	0.443027	2.78309e-05	0.000242186
ENSBTAG00000030366	RBM22	0.305814	2.77697e-05	0.000242186
ENSBTAG00000003399	SMARCA5	0.274561	2.81924e-05	0.000244913
ENSBTAG00000009547	ZDHHC4	0.425221	2.9958e-05	0.000255823
ENSBTAG00000001146	HIVEP2	0.404721	3.01559e-05	0.000256062
ENSBTAG00000014259	KCTD1	0.386401	3.02429e-05	0.000256158
ENSBTAG00000001697	TRA2B	0.259232	3.13976e-05	0.00026374
ENSBTAG00000008542	---	0.712438	3.17629e-05	0.000265492
ENSBTAG00000001807	AKAP8	0.403503	4.68976e-05	0.000293154
ENSBTAG00000000546	TOB1	0.378261	3.71679e-05	0.000299346
ENSBTAG00000005578	KAT5	0.386893	3.83457e-05	0.000305923
ENSBTAG00000017738	EMID1	0.243332	3.91807e-05	0.000310634
ENSBTAG00000014124	MLLT3	0.81665	4.06042e-05	0.000320437
ENSBTAG00000014971	SEC61G	0.219031	4.50446e-05	0.000346843
ENSBTAG00000000256	TLE1	0.381896	4.79291e-05	0.000363096
ENSBTAG00000016593	FMNL3	0.580317	4.79413e-05	0.000363096
ENSBTAG00000002135	CD69	0.695382	4.90334e-05	0.000368077
ENSBTAG00000000507	NR4A1	0.639228	5.02495e-05	0.00037499
ENSBTAG00000011622	C18orf21	0.484663	5.20443e-05	0.000386116
ENSBTAG00000038333	RBM23	0.269839	5.23018e-05	0.000387255
ENSBTAG00000025848	RBM3	0.605995	5.25974e-05	0.000387391
ENSBTAG00000007200	COX6B2	0.343838	5.38381e-05	0.000393111
ENSBTAG00000002295	ATF2	0.285553	5.46702e-05	0.000396906
ENSBTAG00000008978	USP22	0.317626	5.53213e-05	0.000400488
ENSBTAG00000032704	NAPB	0.256464	5.81157e-05	0.000416564
ENSBTAG00000031707	FRMD6	0.373528	5.87974e-05	0.000420265
ENSBTAG00000018616	IPO11	0.212165	6.09826e-05	0.000431634
ENSBTAG00000007828	SLA	0.514098	6.27455e-05	0.000441041
ENSBTAG00000024549	SNRPC	0.177324	6.40028e-05	0.000446851
ENSBTAG00000025775	INSL3	0.251845	6.40117e-05	0.000446851
ENSBTAG00000010549	IFRD1	0.30957	6.70944e-05	0.000461751
ENSBTAG00000005905	TOPORS	0.297864	6.74031e-05	0.00046227
ENSBTAG00000030193	GPR35	0.397769	6.73264e-05	0.00046227
ENSBTAG00000007722	MOCS3	0.281909	6.94013e-05	0.000471606
ENSBTAG00000008650	CAMK1D	0.372821	7.0025e-05	0.000471606
ENSBTAG00000009209	BEND5	0.253759	7.01562e-05	0.000471606
ENSBTAG00000013855	ORMDL3	0.638775	6.93362e-05	0.000471606
ENSBTAG00000019867	COMMD1	0.258586	7.57873e-05	0.00047782
ENSBTAG00000003390	SF3A1	0.487429	7.32865e-05	0.000483063
ENSBTAG00000016267	SERPING1	0.513293	7.35124e-05	0.000483925
ENSBTAG00000031194	PHLDA2	0.672534	7.51571e-05	0.000492836
ENSBTAG00000017143	ERP70	0.482474	7.68382e-05	0.000501273
ENSBTAG00000008621	PRKAR1A	0.273554	7.8474e-05	0.000508679
ENSBTAG00000002623	SAMSN1	0.901177	0.000109929	0.000532376
ENSBTAG00000006142	DHX36	0.442615	8.43395e-05	0.000535098
ENSBTAG00000004386	SOCS1	0.342079	8.46593e-05	0.000535789
ENSBTAG00000007648	NET1	0.320086	8.46034e-05	0.000535789
ENSBTAG00000038189	GPR52	0.337687	8.5583e-05	0.00053895
ENSBTAG00000010885	TSPYL1	0.44873	0.000113708	0.000540944
ENSBTAG00000040384	POLR2M	0.273845	8.70251e-05	0.000546002
ENSBTAG00000004954	TOX	0.282033	8.77948e-05	0.000548124
ENSBTAG00000011824	OGN	1.55119	8.99483e-05	0.00055746
ENSBTAG00000016023	EIF4A3	0.205925	0.000116845	0.000574978
ENSBTAG00000047679	DNTTIP2	0.356945	9.37221e-05	0.000575932
ENSBTAG00000003975	LMAN2L	0.47302	9.66693e-05	0.000589764
ENSBTAG00000038221	EFNA2	0.194103	9.98675e-05	0.000603166
ENSBTAG00000023445	SIAH2	0.332995	0.000101108	0.000607364
ENSBTAG00000014827	UBQLN1	0.328804	0.000104967	0.000625371
ENSBTAG00000002699	KIT	0.466023	0.000105242	0.000625543
ENSBTAG00000004383	FNBP1L	0.35325	0.000107156	0.000633382
ENSBTAG00000014211	FOXP4	0.313172	0.000107308	0.000633382
ENSBTAG00000007840	HMGCR	0.318347	0.000108361	0.000638851
ENSBTAG00000005970	XBP1	0.228912	0.000113264	0.000660099
ENSBTAG00000025221	TEX30	0.429318	0.000115544	0.000669901
ENSBTAG00000007367	AIMP2	0.412445	0.00012479	0.000710174
ENSBTAG00000043468	SNORD50	0.304468	0.000126355	0.000715873
ENSBTAG00000046588	DNAJB9	0.239396	0.000128125	0.000721874
ENSBTAG00000005166	CHTOP	0.0460126	0.000130816	0.000732167
ENSBTAG00000029853	bta-let-7d	0.251269	0.000131879	0.000737301
ENSBTAG00000000712	FBXW2	0.212807	0.000142141	0.000780087
ENSBTAG00000023744	YPEL5	0.192192	0.000144001	0.000787723
ENSBTAG00000019891	MRPL40	0.230217	0.000145461	0.000792321
ENSBTAG00000004305	RGS16	0.631825	0.000146211	0.000794698
ENSBTAG00000017889	CCT5	0.23124	0.000146694	0.000796471
ENSBTAG00000021158	SATB1	0.321348	0.000147672	0.00080093
ENSBTAG00000017368	YBX1	0.173965	0.000148068	0.00080222
ENSBTAG00000021188	MRPL16	0.231626	0.000156247	0.000833207
ENSBTAG00000019211	BRIX1	0.354542	0.000158646	0.000843345
ENSBTAG00000021554	NOL7	0.207068	0.000160614	0.000851218
ENSBTAG00000000804	MOB3B	0.528411	0.000161907	0.000856202
ENSBTAG00000020996	CLDND1	0.431364	0.000163894	0.000864013
ENSBTAG00000020402	TDRD9	0.983571	0.000165923	0.000870194
ENSBTAG00000004271	UBAP2L	0.204502	0.000172619	0.000887907
ENSBTAG00000002769	AP1G1	0.193059	0.00017586	0.000900929
ENSBTAG00000003851	CCNL1	0.525314	0.000212896	0.000919164
ENSBTAG00000000900	LRRC8C	0.524855	0.000187131	0.000941585
ENSBTAG00000048077	---	0.60765	0.000189062	0.000949244
ENSBTAG00000001174	MRPL15	0.253638	0.000190847	0.000955925
ENSBTAG00000012957	SERBP1	0.203474	0.000197606	0.000979808
ENSBTAG00000019608	DDX47	0.299733	0.000197264	0.000979808
ENSBTAG00000037375	---	0.470055	0.00019762	0.000979808
ENSBTAG00000019246	SC5DL	0.34651	0.000205376	0.00100763
ENSBTAG00000019076	PAK6	0.298051	0.000206428	0.00101066
ENSBTAG00000019033	CD84	0.392038	0.000207114	0.00101137
ENSBTAG00000011596	SFRS5	0.260949	0.000210624	0.0010264
ENSBTAG00000012890	SLC25A3	0.163739	0.000213611	0.00103684
ENSBTAG00000010627	SF3B3	0.284753	0.000214904	0.00104113
ENSBTAG00000010602	DDX56	0.287637	0.000218365	0.00105388
ENSBTAG00000015190	C18orf8	0.343853	0.000223021	0.00107126
ENSBTAG00000001029	RASGRP2	0.212091	0.000223433	0.00107223
ENSBTAG00000015133	CCR7	0.876362	0.000226487	0.00107974
ENSBTAG00000011359	CD7	0.307346	0.000227401	0.00107996
ENSBTAG00000016975	H2AFV	0.341807	0.000227595	0.00107996
ENSBTAG00000026829	TMEM185B	0.158008	0.000233089	0.00110191
ENSBTAG00000006954	ZNF432	0.371586	0.000235041	0.00110908
ENSBTAG00000015857	TPRG1L	0.270579	0.000241702	0.00113524
ENSBTAG00000021334	C24H18orf32	0.308912	0.000266215	0.00114748
ENSBTAG00000018674	PAK1IP1	0.282123	0.000251187	0.00116869
ENSBTAG00000030162	AXIN2	0.620748	0.00025378	0.00117567
ENSBTAG00000012677	ARHGAP12	0.28211	0.000255785	0.00118173
ENSBTAG00000007133	CUL2	0.231983	0.000268022	0.00122465
ENSBTAG00000006104	NHP2L1	0.337839	0.000285402	0.00128811
ENSBTAG00000010727	ATG4D	0.267666	0.000289843	0.00130237
ENSBTAG00000021430	UPK3B	0.534776	0.000311347	0.00138084
ENSBTAG00000031917	SCAF8	0.171433	0.000315623	0.00138995
ENSBTAG00000010959	HINT1	0.219198	0.000327926	0.00143789
ENSBTAG00000007895	SLC20A1	0.199761	0.000333655	0.00145548
ENSBTAG00000009595	NGDN	0.264054	0.000349399	0.00151119
ENSBTAG00000015904	RORA	0.474823	0.000349901	0.00151207
ENSBTAG00000009150	SPON1	0.265583	0.000350966	0.00151539
ENSBTAG00000014023	SIRT1	0.276714	0.000352272	0.00151973
ENSBTAG00000013045	DKC1	0.221651	0.000360624	0.00154527
ENSBTAG00000004328	CHST10	0.623191	0.000381957	0.00161088
ENSBTAG00000013745	ITGA5	0.397051	0.000384352	0.00161695
ENSBTAG00000001707	UIMC1	0.37038	0.000393876	0.00165019
ENSBTAG00000018979	PUM1	0.249527	0.000458808	0.00166053
ENSBTAG00000019581	PLEKHF2	0.196725	0.00040612	0.00168709
ENSBTAG00000007732	ARPP21	0.213507	0.000408569	0.0016936
ENSBTAG00000009663	CSDA	0.427011	0.000420402	0.00172849
ENSBTAG00000005961	CDC42SE2	0.278083	0.000434835	0.00173332
ENSBTAG00000019508	SEC61A2	0.285092	0.000429764	0.00176134
ENSBTAG00000001388	NMB	0.457514	0.000452604	0.00182986
ENSBTAG00000000653	PPP1R16B	0.422479	0.000464984	0.00186802
ENSBTAG00000018969	POLR1C	0.222341	0.000476905	0.00190988
ENSBTAG00000005893	TMEM68	0.342195	0.000480421	0.00191942
ENSBTAG00000002745	APEX1	0.198879	0.000511566	0.00202633
ENSBTAG00000002038	RPL14	0.307552	0.000515621	0.0020408
ENSBTAG00000016513	ZNF331	0.390581	0.00052185	0.00205585
ENSBTAG00000014775	GUK1	0.258951	0.000523014	0.00205724
ENSBTAG00000019847	CPEB2	0.195025	0.000553345	0.00215817
ENSBTAG00000006008	CAMSAP1	0.45659	0.000667573	0.00220864
ENSBTAG00000013410	MARK3	0.284303	0.00056923	0.00221174
ENSBTAG00000014377	CHD3	0.34661	0.000573859	0.00222141
ENSBTAG00000017321	SUMO3	0.337552	0.000586709	0.00226398
ENSBTAG00000007363	LSM3	0.186793	0.000595557	0.00229159
ENSBTAG00000018196	WDR43	0.32674	0.000608247	0.0022997
ENSBTAG00000014526	MOB3A	0.307418	0.000599256	0.0023019
ENSBTAG00000021754	DUSP12	0.375234	0.000631971	0.00239856
ENSBTAG00000017770	---	0.310154	0.000635767	0.00241117
ENSBTAG00000005892	ZAP70	0.366072	0.000640157	0.00242399
ENSBTAG00000012830	CCDC94	0.19033	0.000644463	0.00243313
ENSBTAG00000015989	RPS5	0.241471	0.000644909	0.00243313
ENSBTAG00000005055	TXK	0.383029	0.000647931	0.00244073
ENSBTAG00000008733	MAGED1	0.185505	0.00065132	0.00244642
ENSBTAG00000008090	CCM2	0.213107	0.000652207	0.00244794
ENSBTAG00000024318	---	1.14235	0.000655461	0.00245834
ENSBTAG00000008118	BXDC5	0.377936	0.000661354	0.00247314
ENSBTAG00000005571	PHF20	0.229947	0.000668563	0.00249094
ENSBTAG00000011912	SLC25A25	0.265134	0.000676629	0.00251546
ENSBTAG00000003407	SF3B14	0.281831	0.000688836	0.00255151
ENSBTAG00000001352	SDCCAG3	0.557077	0.000705128	0.00260048
ENSBTAG00000021617	ZC3HAV1	0.351306	0.000713923	0.00263101
ENSBTAG00000045822	---	0.685139	0.000716895	0.00264002
ENSBTAG00000030593	RFTN1	0.187305	0.000764458	0.002773
ENSBTAG00000046548	SIAT7B	0.437892	0.00078637	0.00283227
ENSBTAG00000010349	IL1A	0.282603	0.000791005	0.00284292
ENSBTAG00000045744	NKRF	0.487443	0.000844894	0.00300444
ENSBTAG00000010745	THRA	0.302945	0.000850735	0.00301916
ENSBTAG00000004051	SBDS	0.217513	0.00085697	0.00303513
ENSBTAG00000019716	IL-8	0.76853	0.000863948	0.00305189
ENSBTAG00000009453	URGCP	0.221137	0.000867138	0.00305939
ENSBTAG00000010504	TBRG4	0.199654	0.000881966	0.00309969
ENSBTAG00000007402	ZFAND2A	0.157271	0.000886734	0.00311127
ENSBTAG00000009050	ADIPOR2	0.180459	0.000895791	0.00312665
ENSBTAG00000009578	PTK2	0.327628	0.00090802	0.00315877
ENSBTAG00000011307	DNM1	0.394663	0.000920293	0.00318778
ENSBTAG00000001856	POLR2C	0.350667	0.00092181	0.003189
ENSBTAG00000013581	LEPROTL1	0.255753	0.00093629	0.00323469
ENSBTAG00000007920	PANK2	0.28626	0.000954808	0.00328488
ENSBTAG00000004961	GOSR1	0.174121	0.000960764	0.00329906
ENSBTAG00000033648	INTS12	0.325909	0.000962024	0.00329924
ENSBTAG00000016855	BUD13	0.265083	0.000965982	0.00330581
ENSBTAG00000023611	ZBTB32	0.446396	0.000965521	0.00330581
ENSBTAG00000002137	SUGT1	0.180062	0.000981866	0.00334614
ENSBTAG00000020937	SNAPC1	0.249195	0.000991362	0.00336322
ENSBTAG00000005354	LRRFIP1	0.22776	0.000998318	0.0033823
ENSBTAG00000006065	PCNA	0.27303	0.00101228	0.00341886
ENSBTAG00000001729	DUSP10	0.30211	0.00118339	0.00344256
ENSBTAG00000021461	PSMD3	0.259336	0.00104782	0.00351256
ENSBTAG00000015172	MCM6	0.187362	0.0010615	0.0035467
ENSBTAG00000006718	NVL	0.224241	0.00109498	0.00364183
ENSBTAG00000012768	HMGXB3	0.179691	0.001113	0.00368931
ENSBTAG00000027317	RNF114	0.146002	0.00112822	0.00372829
ENSBTAG00000000103	MRPL23	0.207974	0.00116886	0.0038274
ENSBTAG00000047249	WBSCR1	0.207231	0.00118817	0.00388313
ENSBTAG00000001035	SF1	0.174349	0.00123843	0.00402154
ENSBTAG00000018857	RAB4A	0.278165	0.00129745	0.00416156
ENSBTAG00000003490	ELMO1	0.173208	0.00132638	0.00424208
ENSBTAG00000008570	RPS14	0.204801	0.00135109	0.00431025
ENSBTAG00000020232	REXO1	0.301851	0.00138351	0.00437699
ENSBTAG00000006843	UTP15	0.438847	0.00140705	0.00444139
ENSBTAG00000010334	SYTL3	0.324928	0.0014135	0.0044562
ENSBTAG00000014255	CCDC132	0.206669	0.00142896	0.00449657
ENSBTAG00000005940	PRKAB1	0.327941	0.00149213	0.00464447
ENSBTAG00000022155	FSTL1	0.218732	0.00149241	0.00464447
ENSBTAG00000009565	RASA1	0.187556	0.00149783	0.00465279
ENSBTAG00000013032	CCNDBP1	0.245867	0.00150183	0.00466231
ENSBTAG00000003228	RPL3	0.155702	0.00151706	0.00469817
ENSBTAG00000015637	IMPAD1	0.285554	0.00154645	0.00476885
ENSBTAG00000009507	FAM109B	0.171956	0.00156694	0.00481388
ENSBTAG00000035945	---	0.526339	0.00162359	0.00496931
ENSBTAG00000010012	BTF3	0.220907	0.00164955	0.00503289
ENSBTAG00000012020	TRAF5	0.276368	0.00172054	0.00517739
ENSBTAG00000000251	ALAD	0.42048	0.00176514	0.0053111
ENSBTAG00000021830	ENPP1	0.575987	0.00177804	0.00533728
ENSBTAG00000000365	TDP2	0.2947	0.0017794	0.00533819
ENSBTAG00000004586	---	0.286366	0.00179773	0.00535898
ENSBTAG00000009491	WDR74	0.25271	0.0017935	0.00536784
ENSBTAG00000018631	SAP18	0.12571	0.00179113	0.00536784
ENSBTAG00000021945	NID2	0.176698	0.00185436	0.00549177
ENSBTAG00000019387	MKI67IP	0.189009	0.00186391	0.00551684
ENSBTAG00000012450	RAPGEF2	0.535652	0.0018674	0.00552394
ENSBTAG00000009942	PLCL2	0.280264	0.00190064	0.0056092
ENSBTAG00000020905	RPL11	0.132622	0.00191061	0.0056321
ENSBTAG00000015264	ITGAE	0.213913	0.00192403	0.00566048
ENSBTAG00000010784	ABT1	0.476881	0.00192707	0.00566419
ENSBTAG00000035556	---	0.253545	0.0019325	0.00567684
ENSBTAG00000003764	AKIRIN2	0.17228	0.00195013	0.00572204
ENSBTAG00000004416	NUDC	0.497206	0.00200587	0.00585854
ENSBTAG00000000979	SMIM19	0.225339	0.00205265	0.00586638
ENSBTAG00000009111	LRRN5	0.398962	0.00207024	0.00602921
ENSBTAG00000004993	NXT1	0.411045	0.00207363	0.00603561
ENSBTAG00000012817	JAG1	0.162807	0.00207982	0.00604737
ENSBTAG00000016725	KIAA1143	0.073126	0.00223037	0.00609336
ENSBTAG00000017212	C21H15orf63	0.225584	0.00243431	0.0061071
ENSBTAG00000004302	C13H20orf7	0.40933	0.00212673	0.00614442
ENSBTAG00000006844	LEF1	0.268272	0.00214676	0.00619524
ENSBTAG00000013946	PRPF3	0.195344	0.00216334	0.00623247
ENSBTAG00000047139	C12orf49	0.281537	0.00226322	0.0064689
ENSBTAG00000003536	2006-03-01	0.182985	0.00233169	0.00660063
ENSBTAG00000019606	IFT52	0.18186	0.00234731	0.00667172
ENSBTAG00000021187	ID2	0.26376	0.00235621	0.0066858
ENSBTAG00000011843	EEF1G	0.203071	0.00236005	0.00669297
ENSBTAG00000006789	FGD5	0.321357	0.00237608	0.00673466
ENSBTAG00000001774	SPRY2	0.436669	0.00244024	0.00688196
ENSBTAG00000000163	DDIT4	0.377787	0.0024701	0.0069469
ENSBTAG00000037811	CCL2	0.87294	0.00286237	0.00701843
ENSBTAG00000046701	FRAT2	0.247993	0.00253943	0.00712217
ENSBTAG00000017776	CHD2	0.33418	0.00257366	0.00718484
ENSBTAG00000001123	SNRNP48	0.270535	0.00260732	0.00725812
ENSBTAG00000003423	DDX24	0.127623	0.00267139	0.00740643
ENSBTAG00000020454	---	0.151861	0.00271128	0.00749659
ENSBTAG00000006240	TLR4	0.718718	0.00330053	0.00765584
ENSBTAG00000009293	EVL	0.197184	0.00280715	0.00769393
ENSBTAG00000020773	CTSW	0.503262	0.00285435	0.00779881
ENSBTAG00000017223	MEST	0.167069	0.00293498	0.00796347
ENSBTAG00000013761	STMN1	0.182242	0.0029607	0.00802041
ENSBTAG00000001311	MORF4L2	0.180685	0.00302783	0.00816744
ENSBTAG00000017676	TPK1	0.197558	0.00312308	0.00838874
ENSBTAG00000040006	SRSF3	0.175214	0.0031881	0.00853631
ENSBTAG00000003089	RHPN2	0.295009	0.00319328	0.00854119
ENSBTAG00000020199	F2R	0.532818	0.00321086	0.00857015
ENSBTAG00000020606	ZFAND2B	0.297413	0.00326662	0.00869159
ENSBTAG00000011601	ST3GAL5	0.455449	0.00329009	0.00873119
ENSBTAG00000016822	PPIB	0.193897	0.00335951	0.00885532
ENSBTAG00000022004	FLNB	0.229056	0.00337245	0.00888021
ENSBTAG00000012497	KHDRBS1	0.199559	0.00361892	0.00903162
ENSBTAG00000014861	SLC20A2	1.02733	0.00353865	0.00924124
ENSBTAG00000020192	PPP2R5C	0.133514	0.00356451	0.00929921
ENSBTAG00000000181	SUSD3	0.204205	0.00358037	0.00933577
ENSBTAG00000009207	KMT2E	0.362143	0.00371782	0.0095689
ENSBTAG00000015831	RPL18A	0.318973	0.00368493	0.00957893
ENSBTAG00000003191	FSCN1	0.299423	0.00379375	0.00980993
ENSBTAG00000017763	NFIL3	0.328342	0.00387662	0.00997013
ENSBTAG00000032613	SCG5	0.310462	0.00389088	0.0100018
ENSBTAG00000013013	GMPS	0.167408	0.00405321	0.0103614
ENSBTAG00000016075	EMC8	0.151676	0.00409316	0.0104425
ENSBTAG00000040298	GSTT1	0.278766	0.00411379	0.0104899
ENSBTAG00000007323	CPSF6	0.218656	0.0041198	0.0104999
ENSBTAG00000002526	BDH2	0.284654	0.00415497	0.0105789
ENSBTAG00000019369	TSPAN4	0.200894	0.0041977	0.0106717
ENSBTAG00000017704	ABCG2	0.153986	0.00424347	0.0107665
ENSBTAG00000047996	---	0.249919	0.00426558	0.0108118
ENSBTAG00000014471	---	0.312019	0.00435203	0.0109871
ENSBTAG00000001882	CD79A	0.406355	0.00436497	0.0109979
ENSBTAG00000007833	PIAS2	0.225141	0.00436437	0.0109979
ENSBTAG00000005628	CD52	0.263038	0.00454775	0.0113683
ENSBTAG00000006347	CIRH1A	0.306559	0.00457317	0.0114262
ENSBTAG00000011079	MGC137708	0.335341	0.00461644	0.0115078
ENSBTAG00000036373	bta-mir-568	0.479777	0.00461715	0.0115078
ENSBTAG00000006519	TNFRSF25	0.144331	0.0047087	0.0116844
ENSBTAG00000015598	RPS10	0.162365	0.00476538	0.0117962
ENSBTAG00000020444	MAST2	0.185163	0.00479408	0.0118557
ENSBTAG00000008401	PFKFB3	0.212104	0.00481276	0.0118961
ENSBTAG00000021894	PPOX	0.291149	0.00487681	0.0120194
ENSBTAG00000002272	KCTD18	0.186078	0.00488499	0.0120337
ENSBTAG00000010818	AEBP2	0.200079	0.00489857	0.0120529
ENSBTAG00000017246	UBB	0.176746	0.00517973	0.0126251
ENSBTAG00000010318	FDX1L	0.213677	0.0052902	0.0128512
ENSBTAG00000015782	SCAP	0.263513	0.00548992	0.0132478
ENSBTAG00000001754	AHCYL2	0.161729	0.00550291	0.0132728
ENSBTAG00000007867	STAT1	0.304299	0.00567207	0.0135905
ENSBTAG00000019067	TMC8	0.148707	0.0057474	0.013758
ENSBTAG00000010721	MCM3	0.16331	0.00575288	0.0137582
ENSBTAG00000045966	GPRIN3	0.26064	0.00575234	0.0137582
ENSBTAG00000000880	MGC133692	0.137245	0.00578139	0.0137939
ENSBTAG00000016606	PCGF1	0.242902	0.00579304	0.0138152
ENSBTAG00000007623	GLTPD1	0.172744	0.00595035	0.0141307
ENSBTAG00000008555	P2RY10	0.431535	0.0059902	0.0141922
ENSBTAG00000008833	APOM	0.441264	0.00606584	0.0143113
ENSBTAG00000008154	LIMD2	0.356113	0.00611201	0.0143905
ENSBTAG00000010042	RIOK3	0.278325	0.00658014	0.0145365
ENSBTAG00000010701	NACA	0.151686	0.00628576	0.0147412
ENSBTAG00000010347	EZR	0.18049	0.00639687	0.014926
ENSBTAG00000014102	WDR77	0.226217	0.00640879	0.0149401
ENSBTAG00000015820	UXT	0.215008	0.00644594	0.0149992
ENSBTAG00000001086	FHL2	0.301966	0.00651217	0.0151325
ENSBTAG00000003748	CNOT2	0.151256	0.0065719	0.0152504
ENSBTAG00000005426	PSMC1	0.133196	0.00664175	0.015384
ENSBTAG00000037489	CRCP	0.152535	0.00666487	0.0154239
ENSBTAG00000008003	SMG7	0.150732	0.00670724	0.0155078
ENSBTAG00000011953	PRKACB	0.148531	0.00676115	0.0155948
ENSBTAG00000017872	ZNF304	0.31144	0.00682618	0.0157256
ENSBTAG00000025257	CCL4	0.514271	0.00683167	0.0157311
ENSBTAG00000021421	SSR4	0.329386	0.00691938	0.0158755
ENSBTAG00000005077	CXCL12	0.356558	0.00696277	0.0159607
ENSBTAG00000018589	RFC2	0.148409	0.0070973	0.016196
ENSBTAG00000014863	GPC	0.224709	0.00712325	0.0162406
ENSBTAG00000000065	CRLS1	0.275233	0.00713738	0.0162583
ENSBTAG00000005078	UCHL1	0.556026	0.00718385	0.0163421
ENSBTAG00000016849	PABPC1L	0.482384	0.00726947	0.0165073
ENSBTAG00000030453	ZC3H14	0.15255	0.00736672	0.0166538
ENSBTAG00000009661	RNASEH2A	0.180902	0.00745165	0.0168045
ENSBTAG00000009757	RPSA	0.131323	0.00750848	0.0168916
ENSBTAG00000007012	ZNF3	0.382909	0.0075225	0.0169156
ENSBTAG00000008545	ATF3	0.4848	0.00753058	0.0169263
ENSBTAG00000019857	OTUD4	0.269188	0.0075637	0.0169776
ENSBTAG00000047766	G0S2	1.07759	0.00756358	0.0169776
ENSBTAG00000012672	ZNHIT3	0.17881	0.0076196	0.0170811
ENSBTAG00000003115	KBTBD2	0.170008	0.00762638	0.0170888
ENSBTAG00000008186	UBXN6	0.138785	0.0078713	0.0175854
ENSBTAG00000008313	KLF15	0.228352	0.00788743	0.0176054
ENSBTAG00000027980	TAF9	0.231007	0.00788816	0.0176054
ENSBTAG00000030933	ZNF576	0.152582	0.00790931	0.0176372
ENSBTAG00000025644	CALM	0.310922	0.0080277	0.0178698
ENSBTAG00000030974	TUBA4A	0.238434	0.00842901	0.0180619
ENSBTAG00000005359	TGFB2	0.648464	0.00828045	0.0183279
ENSBTAG00000018013	EMP3	0.61579	0.00845431	0.0186398
ENSBTAG00000003069	MAN1C1	0.170399	0.00848794	0.0186978
ENSBTAG00000019406	IGF2BP3	0.345486	0.00856941	0.0188364
ENSBTAG00000020921	PRKCB	0.23167	0.00865573	0.0190015
ENSBTAG00000001988	EIF3D	0.143391	0.00875143	0.0191784
ENSBTAG00000017755	EWSR1	0.130858	0.00878668	0.0192391
ENSBTAG00000008827	SPOCK2	0.120561	0.00879794	0.0192554
ENSBTAG00000020552	PRDM2	0.174805	0.00884147	0.0193341
ENSBTAG00000006646	HRMT1L2	0.199106	0.00911547	0.0198478
ENSBTAG00000008510	FBXO42	0.151524	0.00919745	0.0200092
ENSBTAG00000013368	ANKRD22	0.592214	0.0105603	0.0200582
ENSBTAG00000026962	XPOT	0.147214	0.00932798	0.0202239
ENSBTAG00000008935	PFDN5	0.226404	0.00951089	0.0205678
ENSBTAG00000016073	UGCG	0.508775	0.00954002	0.0206133
ENSBTAG00000011514	MRPL44	0.209267	0.00955795	0.0206432
ENSBTAG00000027513	---	0.777514	0.00968047	0.0208901
ENSBTAG00000012885	ACAT1	0.110057	0.010042	0.0215149
ENSBTAG00000012447	PPP1CB	0.201197	0.0101234	0.0216711
ENSBTAG00000047874	PRPF38B	0.288953	0.010258	0.0219131
ENSBTAG00000007211	ASB12	0.16896	0.0104379	0.0222412
ENSBTAG00000016649	CCND2	0.21334	0.010647	0.02263
ENSBTAG00000023847	IKZF5	0.272096	0.0123265	0.0227929
ENSBTAG00000019682	PRRC2A	0.259295	0.0108099	0.0229474
ENSBTAG00000009747	RNFT1	0.225966	0.0113116	0.0232301
ENSBTAG00000017441	RPL27	0.109809	0.0110464	0.0233713
ENSBTAG00000017389	RPLP0	0.312127	0.0111378	0.0235255
ENSBTAG00000010998	FLIP	0.320616	0.0112746	0.0237947
ENSBTAG00000018697	WDR44	0.309767	0.0118502	0.024824
ENSBTAG00000015105	HERPUD2	0.578157	0.0118962	0.0248816
ENSBTAG00000017219	DDX51	0.113467	0.0118973	0.0248816
ENSBTAG00000031583	NUPR1L	0.32092	0.0118932	0.0248816
ENSBTAG00000015509	NAMPT	0.261101	0.0120256	0.0251189
ENSBTAG00000009012	PTX3	0.905437	0.0120915	0.025215
ENSBTAG00000014643	EEF1D	0.131605	0.0127255	0.0263963
ENSBTAG00000030578	PTOV1	0.139751	0.0127699	0.0264452
ENSBTAG00000025462	GADD45B	0.184967	0.0128023	0.0265015
ENSBTAG00000011765	GABARAPL1	0.262652	0.0129357	0.0267376
ENSBTAG00000020340	ZNF830	0.0978139	0.013004	0.0268484
ENSBTAG00000001329	CLPTM1L	0.136908	0.0131706	0.0271203
ENSBTAG00000011559	RPL7A	0.455528	0.0131883	0.0271414
ENSBTAG00000007725	ARF1	0.364977	0.0132817	0.0272938
ENSBTAG00000018227	SLC4A7	0.221114	0.0133527	0.0274286
ENSBTAG00000007884	SREBF1	0.229982	0.0134797	0.0276225
ENSBTAG00000010235	C10H14orf21	0.147516	0.0134986	0.0276467
ENSBTAG00000018044	POLR3E	0.206077	0.0137261	0.0280595
ENSBTAG00000017824	IRF8	0.186511	0.0137428	0.028071
ENSBTAG00000002778	SF3B2	0.0899482	0.0139376	0.0284232
ENSBTAG00000016762	SLC25A12	0.15828	0.014023	0.0285631
ENSBTAG00000018884	RING1	0.178005	0.0144526	0.0292819
ENSBTAG00000001777	RPLP2	0.360445	0.0144878	0.0293217
ENSBTAG00000009682	KIAA0391	0.231102	0.0145407	0.0294171
ENSBTAG00000016769	PCTK1	0.440153	0.0146795	0.0296271
ENSBTAG00000014804	HNRPDL	0.154166	0.0149291	0.0300475
ENSBTAG00000002683	PFKP	0.144239	0.0149681	0.030114
ENSBTAG00000004653	GPR125	0.371999	0.0150083	0.0301828
ENSBTAG00000006449	---	0.25762	0.0152405	0.0305411
ENSBTAG00000031631	FAM132A	0.37721	0.0152357	0.0305411
ENSBTAG00000003314	SKA3	0.269103	0.0153285	0.0306932
ENSBTAG00000010720	MIB2	0.227689	0.015383	0.0307903
ENSBTAG00000007900	FIS1	0.414269	0.0160225	0.0318694
ENSBTAG00000001919	ZNF652	0.270296	0.0161922	0.0321315
ENSBTAG00000011932	PRG4	0.164207	0.0162337	0.0321635
ENSBTAG00000003340	HDDC2	0.268013	0.0164861	0.0325874
ENSBTAG00000004269	SGK1	0.418368	0.0165724	0.0326972
ENSBTAG00000015116	RAD23A	0.110097	0.0170959	0.0328149
ENSBTAG00000010859	HYLS1	0.136019	0.0166745	0.0329315
ENSBTAG00000002648	RPS18	0.114867	0.0167222	0.0329643
ENSBTAG00000039719	PHGDH	0.196608	0.0169651	0.0334044
ENSBTAG00000016738	DTX1	0.300547	0.0169957	0.0334381
ENSBTAG00000019177	BIN1	0.309843	0.017002	0.0334381
ENSBTAG00000000157	CCDC138	0.197501	0.0172434	0.0338474
ENSBTAG00000009778	KRAS	0.263088	0.0174639	0.0338588
ENSBTAG00000004861	EIF3F	0.321991	0.017329	0.0339499
ENSBTAG00000013476	CPA5	0.547358	0.0176155	0.0340377
ENSBTAG00000013472	COL1A2	0.590392	0.0175354	0.0343277
ENSBTAG00000031789	FBRS	0.198031	0.0179716	0.0350601
ENSBTAG00000020563	DDX59	0.117692	0.0179828	0.0350686
ENSBTAG00000010157	TOMM22	0.187614	0.0180817	0.0352209
ENSBTAG00000003840	GUCY1B1	0.3077	0.0181386	0.035295
ENSBTAG00000005285	MRPS33	0.109847	0.018163	0.035325
ENSBTAG00000007662	GRP78	0.174127	0.0194315	0.0356501
ENSBTAG00000036154	---	0.700972	0.0185473	0.0358802
ENSBTAG00000010957	LHPP	0.163408	0.0187988	0.0363115
ENSBTAG00000008167	TTC3	0.26341	0.0189272	0.0365041
ENSBTAG00000014917	GTPBP4	0.156233	0.0190642	0.036657
ENSBTAG00000039943	NARS2	0.199707	0.0191194	0.0367493
ENSBTAG00000013705	NFKBIE	0.203683	0.0212958	0.0371307
ENSBTAG00000012977	COMTD1	0.237162	0.0194563	0.0373059
ENSBTAG00000006533	NSFL1C	0.11854	0.0194798	0.0373148
ENSBTAG00000002758	THBD	0.366285	0.019507	0.0373528
ENSBTAG00000011887	CD22	0.323679	0.0196179	0.0375512
ENSBTAG00000024539	SPSB1	0.19429	0.0196337	0.0375672
ENSBTAG00000013274	CENPV	0.172056	0.0196759	0.0376197
ENSBTAG00000011338	NREP	0.327885	0.0199282	0.0380162
ENSBTAG00000013593	SNRPA1	0.119767	0.0203461	0.0387262
ENSBTAG00000019110	PNRC1	0.154964	0.0207623	0.0392046
ENSBTAG00000018320	RPLP1	0.299481	0.0207033	0.0392444
ENSBTAG00000002025	AMIGO2	0.423818	0.0208995	0.0395517
ENSBTAG00000016724	NPEPL1	0.220942	0.0208918	0.0395517
ENSBTAG00000008956	CD8B	0.249481	0.0210201	0.0396872
ENSBTAG00000013577	SLC1A5	0.256176	0.0217039	0.0407008
ENSBTAG00000008915	SF3B1	0.363609	0.0219291	0.0410625
ENSBTAG00000001626	CTPS	0.192182	0.0220698	0.0412955
ENSBTAG00000013781	MIOS	0.159298	0.0221269	0.0413718
ENSBTAG00000012062	PRDX2	0.198935	0.0221931	0.041475
ENSBTAG00000012219	CSPG4	0.204327	0.0223039	0.0416415
ENSBTAG00000021249	LAT	0.194645	0.0240902	0.041843
ENSBTAG00000006756	---	0.308031	0.0255879	0.0419283
ENSBTAG00000024909	H3F3A	0.0874093	0.0230944	0.042991
ENSBTAG00000013314	PBX3	0.153818	0.0231616	0.043069
ENSBTAG00000010729	KRI1	0.193457	0.0232503	0.0432181
ENSBTAG00000000528	MANBAL	0.146577	0.023581	0.0437049
ENSBTAG00000047418	SLC25A6	0.400934	0.024704	0.0455701
ENSBTAG00000006049	BZW1	0.22566	0.0249486	0.045938
ENSBTAG00000019961	ATP4B	0.440641	0.0250684	0.0461085
ENSBTAG00000011842	DUS3L	0.0970883	0.0251224	0.046178
ENSBTAG00000010906	RPS6KA5	0.172792	0.025186	0.0462578
ENSBTAG00000018534	DGCR14	0.122843	0.0251775	0.0462578
ENSBTAG00000013730	CD5	0.163201	0.0252168	0.0462809
ENSBTAG00000001888	MED13L	0.164241	0.025488	0.0467111
ENSBTAG00000016444	FAM134B	0.196959	0.0255353	0.046781
ENSBTAG00000014091	ARHGEF3	0.23378	0.0275817	0.0475856
ENSBTAG00000027937	PRP	0.23151	0.0262611	0.0478691
ENSBTAG00000018694	ACSS3	0.398223	0.0265421	0.0479338
ENSBTAG00000021720	MRPL27	0.172468	0.0264915	0.0481854
ENSBTAG00000014411	C5H12orf23	0.12051	0.0266701	0.0484409
ENSBTAG00000012382	KCTD9	0.116189	0.0266987	0.0484754
ENSBTAG00000011911	NCOA7	0.116962	0.0275788	0.049913

## Sheet: Microarray - decreased express
Table S4: DE genes showing decreased expression in M. bovis-infected animals compared to the control non-infected group using the Affymetrix® GeneChip® Bovine Genome Array (ranked according to P-value [smallest to largest])
ensembl_gene_id	external_gene_id	log2FC	P.Value	adj.P.Val
ENSBTAG00000010136	CMAS	-0.578251	1.34e-09	2.72e-07
ENSBTAG00000027630	CISD2	-0.822765	3.78e-09	6.62e-07
ENSBTAG00000006353	TXNL4B	-1.06411	9.39e-09	1.05e-06
ENSBTAG00000039212	CTU1	-0.780245	2.21e-08	1.93e-06
ENSBTAG00000005824	SPOP	-0.580587	3.29e-08	2.53e-06
ENSBTAG00000007923	LAMTOR3	-0.795018	4.66e-08	3.2e-06
ENSBTAG00000022622	CISH	-0.677979	9.51e-08	5.37e-06
ENSBTAG00000016377	IPP	-0.576689	1.01e-07	5.58e-06
ENSBTAG00000011834	CCDC47	-0.341039	1.15e-07	5.82e-06
ENSBTAG00000006901	NIPSNAP3A	-0.527338	1.2e-07	5.97e-06
ENSBTAG00000006581	CCDC82	-0.851707	1.21e-07	5.99e-06
ENSBTAG00000000277	IL18	-0.687319	1.96e-07	8.31e-06
ENSBTAG00000018888	DPH2	-0.661305	2.91e-07	1.1e-05
ENSBTAG00000012920	TMEM70	-0.69735	2.95e-07	1.11e-05
ENSBTAG00000013192	CEP19	-0.6693	3.03e-07	1.11e-05
ENSBTAG00000020395	LYSMD1	-0.564137	3.76e-07	1.25e-05
ENSBTAG00000011757	PSEN1	-0.416304	4.15e-07	1.32e-05
ENSBTAG00000002596	VSTM1	-1.468	4.21e-07	1.33e-05
ENSBTAG00000021918	EZH1	-0.412465	4.72e-07	1.45e-05
ENSBTAG00000007934	MRPS17	-0.510392	5.14e-07	1.54e-05
ENSBTAG00000040331	GIMAP1	-0.882371	5.96e-07	1.75e-05
ENSBTAG00000019836	GSKIP	-0.356178	6.9e-07	1.95e-05
ENSBTAG00000008124	GK	-0.794632	9.52e-07	2.47e-05
ENSBTAG00000014579	MRPL34	-0.499109	9.85e-07	2.54e-05
ENSBTAG00000005650	SKAP2	-0.550897	1.25e-06	2.91e-05
ENSBTAG00000021822	ARV1	-1.10658	1.66e-06	3.58e-05
ENSBTAG00000015649	TMEM156	-0.420761	1.77e-06	3.74e-05
ENSBTAG00000010963	IL16	-0.347618	1.97e-06	4.04e-05
ENSBTAG00000021398	C9H6ORF203	-0.859254	2.23e-06	4.4e-05
ENSBTAG00000026769	ASCL2	-0.907365	2.48e-06	4.72e-05
ENSBTAG00000019362	NOA1	-0.43024	2.53e-06	4.76e-05
ENSBTAG00000034987	MKKS	-0.512928	2.6e-06	4.86e-05
ENSBTAG00000019783	SPSB2	-0.513218	2.66e-06	4.91e-05
ENSBTAG00000006680	NKIRAS1	-0.388545	3.14e-06	5.49e-05
ENSBTAG00000006478	C8H9orf64	-0.395	3.17e-06	5.5e-05
ENSBTAG00000019255	NFE2L2	-0.899	3.35e-06	5.74e-05
ENSBTAG00000048195	PIGX	-0.379815	3.36e-06	5.74e-05
ENSBTAG00000001576	TMEM140	-1.23765	3.49e-06	5.82e-05
ENSBTAG00000020884	CASP13	-0.489947	3.72e-06	5.97e-05
ENSBTAG00000010841	FMO5	-0.496358	4.09e-06	6.43e-05
ENSBTAG00000025593	CCDC32	-0.526378	4.15e-06	6.46e-05
ENSBTAG00000025226	IGIP	-0.810436	4.32e-06	6.64e-05
ENSBTAG00000015329	FAM63A	-0.642893	4.63e-06	7.01e-05
ENSBTAG00000011648	TMLHE	-0.374269	4.93e-06	7.34e-05
ENSBTAG00000011611	OSTC	-0.33599	5.11e-06	7.52e-05
ENSBTAG00000002571	PDCD2L	-0.533446	5.44e-06	7.91e-05
ENSBTAG00000031397	P2RY13	-1.71936	5.8e-06	8.32e-05
ENSBTAG00000015628	SMPD1	-0.337959	5.95e-06	8.49e-05
ENSBTAG00000006354	HP	-1.45401	6.13e-06	8.71e-05
ENSBTAG00000000292	TCIRG1	-0.342453	6.72e-06	9.26e-05
ENSBTAG00000016912	TSFM	-0.337179	6.7e-06	9.26e-05
ENSBTAG00000025494	PAQR8	-1.12315	6.87e-06	9.38e-05
ENSBTAG00000009982	IGSF8	-0.65182	6.96e-06	9.45e-05
ENSBTAG00000016918	MYOF	-0.993843	7.21e-06	9.69e-05
ENSBTAG00000002947	LY9	-0.774442	7.35e-06	9.83e-05
ENSBTAG00000011917	GPAM	-0.454764	7.54e-06	9.93e-05
ENSBTAG00000004243	LYPLA1	-0.282081	7.94e-06	0.000102445
ENSBTAG00000005461	SOX15	-0.522515	8.02e-06	0.000102658
ENSBTAG00000000297	ZNF330	-0.936227	8.37e-06	0.00010611
ENSBTAG00000001822	SNX10	-0.446671	8.66e-06	0.00010891
ENSBTAG00000015267	SGSH	-0.603998	9.02e-06	0.000112234
ENSBTAG00000011002	CCDC136	-0.922856	9.18e-06	0.000113229
ENSBTAG00000001725	CXCL10	-0.575336	9.55e-06	0.0001158
ENSBTAG00000006549	FAM26F	-0.866482	9.63e-06	0.000116463
ENSBTAG00000006493	CLP1	-0.305777	9.92e-06	0.000119424
ENSBTAG00000013670	TSCOT	-1.07993	1e-05	0.00011986
ENSBTAG00000001066	PILRA	-0.578889	1.03e-05	0.000122015
ENSBTAG00000010993	ZNF839	-0.512915	1.13e-05	0.000131759
ENSBTAG00000008075	TRAPPC4	-0.494663	1.19e-05	0.000137663
ENSBTAG00000046307	---	-1.02524	1.34e-05	0.000138605
ENSBTAG00000002455	KLHL8	-0.757679	1.25e-05	0.000140215
ENSBTAG00000014821	SLC7A7	-0.588726	1.37e-05	0.000153824
ENSBTAG00000009668	TMEM184B	-0.326469	1.4e-05	0.000155245
ENSBTAG00000010009	TMCO1	-0.378627	1.42e-05	0.0001558
ENSBTAG00000019910	SDCBP	-0.539367	1.45e-05	0.000159172
ENSBTAG00000002557	MRPL19	-0.307711	1.46e-05	0.000159241
ENSBTAG00000003098	MTDH	-0.38689	1.79e-05	0.000163567
ENSBTAG00000018247	OCRL	-0.525563	1.51e-05	0.000163943
ENSBTAG00000048273	C4orf3	-0.487616	1.53e-05	0.000164558
ENSBTAG00000002624	PSTPIP2	-0.410175	1.55e-05	0.000166818
ENSBTAG00000005416	PPIL3	-0.344796	1.58e-05	0.000169511
ENSBTAG00000000250	HDHD3	-0.603886	1.6e-05	0.000170486
ENSBTAG00000027760	---	-0.704452	1.63e-05	0.00017087
ENSBTAG00000016206	MAOA	-0.55847	1.63e-05	0.00017087
ENSBTAG00000002520	CUGBP1	-0.407056	1.63e-05	0.00017087
ENSBTAG00000025441	HSPA1A	-0.548723	1.64e-05	0.000171517
ENSBTAG00000012456	HEPACAM2	-0.704076	1.7e-05	0.000175509
ENSBTAG00000019090	PLEKHH3	-0.445584	1.77e-05	0.000180145
ENSBTAG00000007237	BUB1B	-0.577323	1.8e-05	0.000182417
ENSBTAG00000017273	LRRC25	-0.646058	1.87e-05	0.000185933
ENSBTAG00000008040	SPG20	-0.792922	1.9e-05	0.000187549
ENSBTAG00000014432	HNMT	-0.577076	1.91e-05	0.00018785
ENSBTAG00000020431	DERL2	-0.296504	1.92e-05	0.000188494
ENSBTAG00000010948	CLIC2	-0.91927	1.97e-05	0.000191584
ENSBTAG00000010007	MAPK13	-0.504253	1.98e-05	0.000192059
ENSBTAG00000002058	ASF1A	-0.373424	2.03e-05	0.000196541
ENSBTAG00000002846	TRAF3IP3	-0.489783	2.16e-05	0.000206006
ENSBTAG00000012668	---	-0.934999	2.2e-05	0.000208604
ENSBTAG00000010153	ANXA3	-0.607481	2.26e-05	0.00021236
ENSBTAG00000021842	FCGR2	-0.567531	2.25e-05	0.00021236
ENSBTAG00000015582	HMOX1	-0.93391	2.32e-05	0.000216243
ENSBTAG00000007399	LAMP2	-0.46389	2.34e-05	0.000216584
ENSBTAG00000009287	EBP	-0.357571	2.34e-05	0.000216584
ENSBTAG00000003990	ITPRIP	-0.938589	2.39e-05	0.000218092
ENSBTAG00000018137	A2M	-0.786331	2.46e-05	0.000221491
ENSBTAG00000019550	TBC1D2	-0.498198	2.45e-05	0.000221491
ENSBTAG00000040569	NLRX1	-0.457951	2.46e-05	0.000221491
ENSBTAG00000006118	RSRC2	-0.106661	3.01e-05	0.000224023
ENSBTAG00000015520	SLC11A1	-0.763657	2.63e-05	0.000232935
ENSBTAG00000002493	VPS35	-0.429966	2.67e-05	0.000235768
ENSBTAG00000010328	KCNK17	-0.581713	2.87e-05	0.000247942
ENSBTAG00000016387	GDAP2	-0.500954	2.87e-05	0.000247942
ENSBTAG00000025425	RAB24	-0.538516	2.94e-05	0.000252815
ENSBTAG00000027326	TP53RK	-0.348858	2.96e-05	0.000254211
ENSBTAG00000014031	TLR6	-0.625951	2.97e-05	0.000254826
ENSBTAG00000013843	ACVRL1	-0.982075	2.99e-05	0.000255823
ENSBTAG00000005622	LITAF	-0.831325	3.01e-05	0.000255823
ENSBTAG00000038650	MS4A7	-0.602592	3e-05	0.000255823
ENSBTAG00000015311	PTPRR	-0.549588	3.11e-05	0.000262484
ENSBTAG00000008792	RNASE6	-0.866464	3.17e-05	0.000265423
ENSBTAG00000008635	SULT1A1	-0.84167	3.24e-05	0.000269768
ENSBTAG00000005115	SLC31A2	-0.779109	3.36e-05	0.000278314
ENSBTAG00000004994	---	-0.811161	3.49e-05	0.000285082
ENSBTAG00000014029	HERC4	-0.292817	3.58e-05	0.000290307
ENSBTAG00000001824	SLC2A6	-0.307721	3.6e-05	0.000291348
ENSBTAG00000010888	MGC151567	-0.379318	3.71e-05	0.000299197
ENSBTAG00000037799	---	-0.611112	3.84e-05	0.000306149
ENSBTAG00000018156	KRTCAP3	-0.325614	4.06e-05	0.000320437
ENSBTAG00000018517	VLDLR	-0.746382	4.12e-05	0.000324324
ENSBTAG00000022238	B3GNT1	-0.74636	4.14e-05	0.000324766
ENSBTAG00000011798	STK38L	-0.351315	4.32e-05	0.000337004
ENSBTAG00000018775	TPX2	-0.408281	4.36e-05	0.000337912
ENSBTAG00000003639	ELMO2	-0.30061	4.48e-05	0.000345581
ENSBTAG00000004718	PUS7L	-0.28128	4.54e-05	0.000349232
ENSBTAG00000020070	ABCC3	-0.803881	4.57e-05	0.000350673
ENSBTAG00000011358	IER3	-1.05252	4.79e-05	0.000363096
ENSBTAG00000011480	PITPNA	-0.357874	4.8e-05	0.000363211
ENSBTAG00000005975	OARD1	-0.217646	4.84e-05	0.000365689
ENSBTAG00000001808	LACTB2	-0.376035	4.9e-05	0.000368077
ENSBTAG00000014261	TARS	-0.437999	5.15e-05	0.000383377
ENSBTAG00000018869	IGSF6	-0.92169	5.19e-05	0.000385567
ENSBTAG00000012066	---	-0.293873	5.24e-05	0.000387255
ENSBTAG00000000671	PARP3	-0.600597	5.38e-05	0.000393111
ENSBTAG00000018176	C17orf62	-0.211043	5.44e-05	0.00039548
ENSBTAG00000018594	LIN37	-0.407049	5.58e-05	0.000403344
ENSBTAG00000007115	GSR	-0.317306	5.62e-05	0.000405414
ENSBTAG00000045948	CSF2RA	-0.608352	5.63e-05	0.000405672
ENSBTAG00000014447	RPS6KA1	-0.353179	5.69e-05	0.00040975
ENSBTAG00000001737	ZCCHC6	-0.380976	5.79e-05	0.000415577
ENSBTAG00000020432	MIS12	-0.507724	6.24e-05	0.000439875
ENSBTAG00000008612	C1R	-0.407519	6.36e-05	0.000445816
ENSBTAG00000007932	HCK	-0.783899	6.37e-05	0.000445882
ENSBTAG00000021254	CENPI	-0.566493	6.47e-05	0.000450743
ENSBTAG00000018922	TRMT10B	-0.577465	6.49e-05	0.00045094
ENSBTAG00000014069	PDK4	-1.15564	6.57e-05	0.000454816
ENSBTAG00000039499	---	-0.271371	6.57e-05	0.000454816
ENSBTAG00000009717	FGL2	-0.727886	6.68e-05	0.000461694
ENSBTAG00000008952	RAP1GAP	-0.43618	6.82e-05	0.000467242
ENSBTAG00000000111	UGP2	-0.359242	6.97e-05	0.000471606
ENSBTAG00000002105	TEX261	-0.338984	7.01e-05	0.000471606
ENSBTAG00000011313	---	-0.232483	6.97e-05	0.000471606
ENSBTAG00000008632	---	-0.516998	7.04e-05	0.00047178
ENSBTAG00000010801	CMBL	-0.433458	7.07e-05	0.000472822
ENSBTAG00000019708	ACSL6	-0.588268	7.23e-05	0.000480878
ENSBTAG00000015265	TIGD2	-0.4779	7.32e-05	0.000483063
ENSBTAG00000010832	JAGN1	-0.424578	7.3e-05	0.000483063
ENSBTAG00000029897	bta-mir-21	-0.876703	7.51e-05	0.000492834
ENSBTAG00000002951	CD244	-0.610863	7.58e-05	0.000495339
ENSBTAG00000014642	NAPRT1	-0.347798	7.78e-05	0.00050708
ENSBTAG00000016445	YME1L1	-0.35413	7.98e-05	0.000516144
ENSBTAG00000012519	XDH	-0.499088	9.73e-05	0.000521385
ENSBTAG00000019153	JMJD6	-0.500438	8.11e-05	0.000522519
ENSBTAG00000038477	GGCX	-0.207706	8.15e-05	0.000523621
ENSBTAG00000021791	PARP9	-0.378304	8.31e-05	0.000529814
ENSBTAG00000009469	SREK1IP1	-0.323584	8.32e-05	0.000529814
ENSBTAG00000038480	FPGT	-0.25549	8.51e-05	0.000537911
ENSBTAG00000017147	AK3	-0.478631	0.00010446	0.000540107
ENSBTAG00000011258	ACOT9	-0.438369	8.62e-05	0.00054163
ENSBTAG00000019680	ZYG11B	-0.354156	8.8e-05	0.000548773
ENSBTAG00000016357	VNN2	-0.497477	8.89e-05	0.000553085
ENSBTAG00000035183	DEFB405	-1.36539	9.09e-05	0.000561196
ENSBTAG00000011465	MYBPH	-0.755889	9.18e-05	0.000566357
ENSBTAG00000018761	MGC139367	-0.319317	0.000110919	0.000569862
ENSBTAG00000004788	SDR39U1	-0.301687	9.39e-05	0.0005762
ENSBTAG00000047621	---	-1.12683	9.46e-05	0.000578256
ENSBTAG00000021222	ZNF771	-0.38953	9.83e-05	0.000595441
ENSBTAG00000004608	---	-0.633014	0.00010022	0.000603751
ENSBTAG00000017951	POLD4	-0.32918	0.000100269	0.000603751
ENSBTAG00000013860	GADD45A	-0.618774	0.000101898	0.000610668
ENSBTAG00000013093	ALDH3B1	-0.287149	0.000102098	0.000611142
ENSBTAG00000004558	bta-mir-147	-0.394159	0.000106136	0.000629388
ENSBTAG00000012225	KPNA2	-0.52274	0.000107281	0.000633382
ENSBTAG00000017373	LACTB	-0.361774	0.000107153	0.000633382
ENSBTAG00000018784	CTSZ	-0.593571	0.000109424	0.000644369
ENSBTAG00000007681	DHFR	-0.31203	0.000110189	0.000647379
ENSBTAG00000019130	FAM149B1	-0.444517	0.000112907	0.000659531
ENSBTAG00000004072	CAPZA2	-0.221328	0.000113649	0.000661586
ENSBTAG00000019533	C23H6ORF105	-0.216278	0.000114391	0.000665146
ENSBTAG00000020026	---	-0.311597	0.000115605	0.000669901
ENSBTAG00000019229	TMEM144	-0.355368	0.000116349	0.000673447
ENSBTAG00000013046	MPP1	-0.50025	0.000122522	0.000701979
ENSBTAG00000025898	TBC1D8	-0.553889	0.000124145	0.000708885
ENSBTAG00000015061	---	-0.869931	0.00012733	0.000719095
ENSBTAG00000004203	VPS33A	-0.277104	0.000127185	0.000719095
ENSBTAG00000023283	AMICA1	-0.76512	0.00012847	0.00072253
ENSBTAG00000021633	TDG	-0.437544	0.000128526	0.00072253
ENSBTAG00000035998	CKB	-0.203555	0.000129547	0.000727468
ENSBTAG00000016276	HAL	-0.785154	0.000132759	0.000741407
ENSBTAG00000010616	MBD6	-0.391977	0.000133758	0.000745346
ENSBTAG00000012640	S100A8	-0.358224	0.000135475	0.000751618
ENSBTAG00000022450	THAP9	-0.319417	0.000136887	0.000756794
ENSBTAG00000004059	SOAT1	-0.274658	0.000137003	0.000756794
ENSBTAG00000014046	BPI	-0.794605	0.000144152	0.000787723
ENSBTAG00000022779	OLFM4	-0.685902	0.000146092	0.000794698
ENSBTAG00000038195	CD302	-0.580872	0.000150728	0.000809883
ENSBTAG00000007531	NCF4	-0.344968	0.000151232	0.000811573
ENSBTAG00000006645	P2RY5	-0.825965	0.000155355	0.000830195
ENSBTAG00000011224	CITED2	-0.200505	0.000155691	0.000831118
ENSBTAG00000002615	LONRF3	-0.245354	0.000158276	0.000842261
ENSBTAG00000017287	FLJ11259	-0.36689	0.000163607	0.000863397
ENSBTAG00000003878	ZUFSP	-0.215041	0.000166828	0.000872376
ENSBTAG00000016680	PPID	-0.231558	0.000167058	0.000872545
ENSBTAG00000007338	TYROBP	-0.397383	0.000170536	0.000880756
ENSBTAG00000030521	IER5L	-0.189838	0.000171261	0.000883604
ENSBTAG00000011100	CTSC	-0.702726	0.000173719	0.000892661
ENSBTAG00000011787	ISCU	-0.210331	0.000181243	0.000922922
ENSBTAG00000022373	---	-0.304269	0.000183953	0.000932053
ENSBTAG00000000078	GLIPR2	-0.395436	0.000185104	0.00093602
ENSBTAG00000015856	C1ORF192	-1.01033	0.000186255	0.000939969
ENSBTAG00000012322	FAM212A	-0.456273	0.00018754	0.000942707
ENSBTAG00000007422	TRAPPC11	-0.263626	0.000190922	0.000955925
ENSBTAG00000019218	ATP6V0A1	-0.297736	0.000193015	0.000963788
ENSBTAG00000001497	MRAS	-0.4799	0.000194579	0.000968512
ENSBTAG00000010365	SQRDL	-0.351212	0.000201036	0.000969924
ENSBTAG00000001562	NFE2	-0.99929	0.000198683	0.000983164
ENSBTAG00000018454	UFSP2	-0.326836	0.000198985	0.000983252
ENSBTAG00000016532	MAPKAPK3	-0.259392	0.000202186	0.000995651
ENSBTAG00000012800	MMAA	-0.221953	0.000204556	0.00100537
ENSBTAG00000020503	C12orf65	-0.50567	0.000205412	0.00100763
ENSBTAG00000020012	CDC5L	-0.362202	0.000206731	0.00101117
ENSBTAG00000011343	XAF1	-0.45807	0.000208275	0.00101775
ENSBTAG00000018223	CHI3L1	-0.689401	0.00021043	0.0010264
ENSBTAG00000021864	TXNDC17	-0.458454	0.000211613	0.00103009
ENSBTAG00000002993	SFT2D1	-0.158441	0.000212097	0.00103146
ENSBTAG00000010196	NUP43	-0.356367	0.000218867	0.00105529
ENSBTAG00000001068	ZCWPW1	-0.293597	0.000220282	0.00106011
ENSBTAG00000023787	TOR4A	-0.373207	0.000224459	0.00107547
ENSBTAG00000006759	SUCLA2	-0.305102	0.000224744	0.00107547
ENSBTAG00000018291	C2orf68	-0.335169	0.000225158	0.00107644
ENSBTAG00000018801	SNX3	-0.261797	0.000225388	0.00107653
ENSBTAG00000004436	PPT2	-0.392376	0.000226354	0.00107974
ENSBTAG00000000202	SLC25A19	-0.370923	0.00022756	0.00107996
ENSBTAG00000010681	NR1H3	-0.271161	0.000237682	0.00111946
ENSBTAG00000012176	QPCTL	-0.329381	0.000244615	0.00114575
ENSBTAG00000017569	C20H5ORF22	-0.387754	0.000246695	0.00115214
ENSBTAG00000000073	LRPAP1	-0.313644	0.000247949	0.00115603
ENSBTAG00000014649	CPT2	-0.33465	0.000249071	0.0011602
ENSBTAG00000018588	TMBIM6	-0.303882	0.00025338	0.00117567
ENSBTAG00000000898	F2RL2	-0.285738	0.000256804	0.00118535
ENSBTAG00000017367	IFIT5	-0.386902	0.000257071	0.00118551
ENSBTAG00000012228	SEMA4A	-0.418374	0.000259281	0.00119462
ENSBTAG00000014898	HK3	-0.442215	0.000260669	0.00119884
ENSBTAG00000018735	C20orf27	-0.318059	0.000262922	0.00120484
ENSBTAG00000007632	FAM151B	-0.321542	0.000272773	0.00121459
ENSBTAG00000008686	SLC46A3	-0.721239	0.00026651	0.00121909
ENSBTAG00000009984	SGPL1	-0.305612	0.00026921	0.00122702
ENSBTAG00000010765	C1orf131	-0.410878	0.000270714	0.00123166
ENSBTAG00000012397	DCK	-0.392699	0.000276574	0.00125495
ENSBTAG00000013025	HAX1	-0.231258	0.000277746	0.00125915
ENSBTAG00000010470	C11orf83	-0.297588	0.000282427	0.00127582
ENSBTAG00000010125	STAT5B	-0.408655	0.000288162	0.00129941
ENSBTAG00000000133	CD68	-0.781363	0.000289024	0.00130182
ENSBTAG00000010155	---	-0.669318	0.000298558	0.00133562
ENSBTAG00000001546	MGAT1	-0.303823	0.000298846	0.00133574
ENSBTAG00000027654	EIF4EBP1	-0.618159	0.000299845	0.00133785
ENSBTAG00000019486	CLDN12	-0.35793	0.000307165	0.00136691
ENSBTAG00000008472	CRNKL1	-0.161033	0.000311399	0.00138084
ENSBTAG00000020527	IDH1	-0.641482	0.00032451	0.00142537
ENSBTAG00000004150	NRG1	-0.775555	0.000390782	0.0014306
ENSBTAG00000010774	NUSAP1	-0.455163	0.000332102	0.00144995
ENSBTAG00000015683	HSPA4	-0.270739	0.000344211	0.00146346
ENSBTAG00000003922	MPHOSPH8	-0.30263	0.000338634	0.00147594
ENSBTAG00000003341	DOK2	-0.219366	0.000342593	0.00148936
ENSBTAG00000011540	SPG21	-0.287211	0.000343553	0.00149226
ENSBTAG00000013926	FCGRT	-0.766735	0.00034687	0.00150281
ENSBTAG00000015659	CIAO1	-0.297407	0.000353668	0.00152361
ENSBTAG00000009886	KDELR3	-0.249131	0.00035452	0.00152396
ENSBTAG00000010204	PCMT1	-0.254641	0.000357326	0.00153243
ENSBTAG00000014729	MRPL51	-0.463706	0.000367081	0.00156918
ENSBTAG00000005496	RP2	-0.32184	0.000367438	0.00156918
ENSBTAG00000007970	C3orf38	-0.476576	0.000369274	0.00157339
ENSBTAG00000021805	RIP5	-0.270665	0.000369593	0.00157339
ENSBTAG00000020485	ARRB1	-0.362791	0.000372569	0.00158311
ENSBTAG00000009431	SLC25A44	-0.153952	0.000375393	0.00158846
ENSBTAG00000007269	EIF2B1	-0.165747	0.00037946	0.00160434
ENSBTAG00000021709	SPI1	-0.206432	0.000382932	0.00161231
ENSBTAG00000031709	PDCD10	-0.224212	0.000388503	0.00163306
ENSBTAG00000012772	GFI1B	-0.331081	0.000389713	0.00163679
ENSBTAG00000046875	AP5B1	-0.298246	0.000403561	0.00167832
ENSBTAG00000017593	TREM1	-0.737242	0.000406337	0.0016871
ENSBTAG00000009049	---	-0.316725	0.000408203	0.00169346
ENSBTAG00000011551	CPNE9	-0.307365	0.000409432	0.00169579
ENSBTAG00000014903	ABCA3	-0.181422	0.000419317	0.00172548
ENSBTAG00000016122	PIGT	-0.204396	0.000441468	0.00179753
ENSBTAG00000009948	TRIM25	-0.248408	0.000443535	0.00179892
ENSBTAG00000000532	EXO5	-0.377124	0.000446901	0.00181113
ENSBTAG00000019227	---	-0.589273	0.000461426	0.00185814
ENSBTAG00000016266	SDHD	-0.228721	0.000463035	0.00186166
ENSBTAG00000037996	ARMCX3	-0.265896	0.000468136	0.00187772
ENSBTAG00000004171	GPHN	-0.451727	0.000470305	0.00188493
ENSBTAG00000009236	DAGLB	-0.651973	0.000478382	0.00191428
ENSBTAG00000046750	B3GNT3	-0.256487	0.000482065	0.00192296
ENSBTAG00000018920	TRIM47	-0.292961	0.000496435	0.00197409
ENSBTAG00000021208	RRM2B	-0.432698	0.000547253	0.00214264
ENSBTAG00000001198	GIMAP7	-0.361256	0.000548286	0.00214503
ENSBTAG00000000064	FEN1	-0.249314	0.000550474	0.00215028
ENSBTAG00000000099	CERS2	-0.222003	0.000574124	0.00222141
ENSBTAG00000003397	CTBP2	-0.399722	0.000592595	0.00228322
ENSBTAG00000013290	DYSF	-0.580675	0.00059567	0.00229159
ENSBTAG00000018046	B3GNT2	-0.332318	0.000600829	0.0023062
ENSBTAG00000012387	PAM	-0.532154	0.000607825	0.00232782
ENSBTAG00000026624	LYRM5	-0.245786	0.000607834	0.00232782
ENSBTAG00000018646	ATP6V1B2	-0.189827	0.000609124	0.002331
ENSBTAG00000014140	ATP1B3	-0.363945	0.000610018	0.00233266
ENSBTAG00000018403	ARHGAP9	-0.243882	0.000620785	0.00236849
ENSBTAG00000034823	AGGF1	-0.27618	0.000627558	0.00238895
ENSBTAG00000002128	MPPE1	-0.183153	0.000629901	0.00239608
ENSBTAG00000019903	RAMP2	-0.662867	0.000630668	0.0023972
ENSBTAG00000020554	AIF1	-0.638307	0.00063184	0.00239856
ENSBTAG00000010498	SLC40A1	-0.695275	0.000641055	0.00242399
ENSBTAG00000011894	C3orf62	-0.437958	0.000641051	0.00242399
ENSBTAG00000005364	HMBS	-0.168948	0.000659857	0.00246936
ENSBTAG00000015828	FKBP11	-0.301319	0.000667142	0.00248852
ENSBTAG00000009085	SLC35A5	-0.332302	0.000701482	0.00249556
ENSBTAG00000010336	TALDO1	-0.270626	0.000670984	0.00249738
ENSBTAG00000022564	BT.63212	-0.671772	0.000678063	0.00251894
ENSBTAG00000031069	SNX24	-0.746851	0.000690972	0.00255755
ENSBTAG00000044079	SMIM4	-0.19877	0.000717408	0.00264002
ENSBTAG00000008238	S100A7	-0.82535	0.000719628	0.00264627
ENSBTAG00000014269	SCARB1	-0.68927	0.000730445	0.00268217
ENSBTAG00000004781	POLR3B	-0.259842	0.000735254	0.00269593
ENSBTAG00000006767	MRPL13	-0.267039	0.000741157	0.00271366
ENSBTAG00000011934	PCK2	-0.328129	0.000749182	0.0027332
ENSBTAG00000008004	NCF2	-0.436454	0.000752363	0.0027389
ENSBTAG00000007807	---	-0.250079	0.00075604	0.00274835
ENSBTAG00000047376	PIN4	-0.180194	0.000767135	0.00278073
ENSBTAG00000009084	ATG3	-0.280072	0.00077635	0.00280613
ENSBTAG00000020589	ENTPD1	-0.180417	0.000785626	0.0028316
ENSBTAG00000011784	FGR	-0.448742	0.00081279	0.00291297
ENSBTAG00000012899	IFNGR2	-0.246638	0.000828816	0.00295789
ENSBTAG00000010843	PGRMC2	-0.170139	0.000831602	0.00296367
ENSBTAG00000022067	FAM216A	-0.341014	0.000844502	0.00300444
ENSBTAG00000003585	CD47	-0.194942	0.000860255	0.00304232
ENSBTAG00000038929	BCAS4	-0.26809	0.000864161	0.00305189
ENSBTAG00000012638	S100A12	-0.15186	0.00086749	0.00305939
ENSBTAG00000012771	CSF1R	-0.841718	0.000872192	0.00306958
ENSBTAG00000008584	CLN8	-0.340073	0.000876866	0.0030839
ENSBTAG00000019859	B3GALT2	-0.218317	0.00105021	0.00311665
ENSBTAG00000045742	C12orf75	-0.366137	0.000908101	0.00315877
ENSBTAG00000011178	IL17RB	-0.470645	0.000915648	0.00317633
ENSBTAG00000013489	CYP27A1	-0.606711	0.000935382	0.00323375
ENSBTAG00000006984	CD55	-0.283206	0.000940167	0.00324588
ENSBTAG00000008411	PLEKHO2	-0.314795	0.000943567	0.0032554
ENSBTAG00000013043	AP5M1	-0.221362	0.000951026	0.00327447
ENSBTAG00000015708	CXCR6	-0.514454	0.000955342	0.00328488
ENSBTAG00000004394	PKIB	-0.483695	0.000976481	0.003335
ENSBTAG00000005432	CAPG	-0.40166	0.000978326	0.00333906
ENSBTAG00000019338	IL13RA1	-0.272533	0.00099122	0.00336322
ENSBTAG00000006665	ERP29	-0.241502	0.00100945	0.00341773
ENSBTAG00000011196	C1QB	-0.519574	0.00101064	0.00341886
ENSBTAG00000018405	MARS	-0.276755	0.00101215	0.00341886
ENSBTAG00000024449	CENPF	-0.589688	0.0010303	0.00347443
ENSBTAG00000016359	SLCO4C1	-0.359315	0.00104732	0.00351256
ENSBTAG00000035030	TMED7	-0.195006	0.0010503	0.00351623
ENSBTAG00000019371	CNR2	-0.368933	0.00105317	0.00352119
ENSBTAG00000004043	---	-0.547988	0.00109176	0.00363825
ENSBTAG00000021837	RGS19	-0.162857	0.00109262	0.00363872
ENSBTAG00000002941	FES	-0.328779	0.0011059	0.00366958
ENSBTAG00000002182	COX17	-0.189791	0.00110622	0.00366958
ENSBTAG00000014182	CTNNA1	-0.27414	0.00113579	0.0037481
ENSBTAG00000002096	FCGR3A	-0.467028	0.0011544	0.00379474
ENSBTAG00000004428	H2AFZ	-0.17881	0.00117016	0.00382919
ENSBTAG00000009614	LRRC33	-0.286837	0.00117476	0.00384177
ENSBTAG00000003806	ECM1	-0.689646	0.00119222	0.00389388
ENSBTAG00000011103	SLC8B1	-0.318987	0.00120845	0.00393928
ENSBTAG00000000021	---	-0.162023	0.00123977	0.00402331
ENSBTAG00000004557	DHRS9	-0.312872	0.00124687	0.00403606
ENSBTAG00000015908	MBOAT7	-0.197072	0.0012498	0.00404296
ENSBTAG00000014476	ADAL	-0.359623	0.00125506	0.00405481
ENSBTAG00000010511	KAT8	-0.24627	0.00125734	0.00405703
ENSBTAG00000004430	SGPP1	-0.19105	0.0012608	0.00406559
ENSBTAG00000018446	GCA	-0.62276	0.00126647	0.0040787
ENSBTAG00000008350	KLHL21	-0.314255	0.00127817	0.00411379
ENSBTAG00000015094	VNN1	-0.982301	0.00134341	0.00429383
ENSBTAG00000037465	---	-0.351861	0.00134825	0.00430661
ENSBTAG00000023628	C23H6ORF47	-0.25618	0.00134956	0.00430809
ENSBTAG00000004193	VEZF1	-0.357464	0.00136088	0.00432606
ENSBTAG00000010390	SRI	-0.201475	0.00136015	0.00432606
ENSBTAG00000002101	GDE1	-0.253293	0.00136507	0.0043331
ENSBTAG00000016656	PARP14	-0.271548	0.00137405	0.00435509
ENSBTAG00000007578	KIAA1598	-0.520529	0.00137846	0.0043647
ENSBTAG00000015815	CFP	-0.506738	0.00141093	0.00445086
ENSBTAG00000019723	PEX12	-0.268413	0.00144568	0.00453796
ENSBTAG00000009188	GART	-0.235406	0.00145803	0.00457107
ENSBTAG00000002784	COPS5	-0.241275	0.00148058	0.00462749
ENSBTAG00000013201	ALOX5AP	-0.450445	0.00148332	0.00462751
ENSBTAG00000025632	NOP10	-0.189555	0.0014826	0.00462751
ENSBTAG00000006466	CD53	-0.165076	0.00149344	0.00464484
ENSBTAG00000025212	HARS2	-0.377178	0.00150408	0.00466367
ENSBTAG00000001197	SLAMF7	-0.479451	0.00151399	0.00469153
ENSBTAG00000008267	CNOT11	-0.481735	0.00153416	0.00473957
ENSBTAG00000021176	CRISPLD2	-0.375937	0.0015432	0.00476462
ENSBTAG00000017213	MFAP1	-0.223277	0.00164983	0.00480609
ENSBTAG00000007079	LCP1	-0.363157	0.00156331	0.00480761
ENSBTAG00000015562	PLBD1	-0.717773	0.00156769	0.00481388
ENSBTAG00000011075	PROSC	-0.281433	0.00158182	0.00485141
ENSBTAG00000002042	RIC8A	-0.183803	0.00163425	0.00500016
ENSBTAG00000001465	P2RY1	-0.52731	0.00163962	0.00501056
ENSBTAG00000021438	ZNF821	-0.156485	0.00167391	0.00509021
ENSBTAG00000003907	TSPAN14	-0.193189	0.00169736	0.00515599
ENSBTAG00000016804	LYST	-0.259806	0.00194311	0.00516606
ENSBTAG00000024503	FCER1G	-0.313915	0.00170412	0.00517035
ENSBTAG00000020434	---	-0.195986	0.00171465	0.00519301
ENSBTAG00000020829	PTPRK	-0.212657	0.00172012	0.00520646
ENSBTAG00000012252	MOCOS	-0.35943	0.00173093	0.00523606
ENSBTAG00000015212	IFNAR2	-0.203038	0.00174304	0.00526642
ENSBTAG00000000130	TNFSF13	-0.408098	0.00175286	0.00529203
ENSBTAG00000015604	ZNF385A	-0.510939	0.00175537	0.00529425
ENSBTAG00000020535	PYCARD	-0.649523	0.00175889	0.00530172
ENSBTAG00000011484	ZDHHC3	-0.191196	0.00176461	0.0053111
ENSBTAG00000001839	OCIAD2	-0.288957	0.00179171	0.00536784
ENSBTAG00000017218	ACER3	-0.341268	0.0018808	0.00537646
ENSBTAG00000004544	TXNDC9	-0.272454	0.00180948	0.00540927
ENSBTAG00000001348	COMMD8	-0.218687	0.00182424	0.00543104
ENSBTAG00000021778	SEPN1	-0.37077	0.00182911	0.00544236
ENSBTAG00000012289	AKR7A2	-0.554317	0.00184307	0.00547428
ENSBTAG00000016295	RPP25L	-0.508237	0.00184205	0.00547428
ENSBTAG00000000191	SLC25A20	-0.412884	0.001851	0.00548502
ENSBTAG00000015144	GMIP	-0.199144	0.00187997	0.00555465
ENSBTAG00000022292	TIMM8A	-0.191638	0.0019247	0.00566048
ENSBTAG00000006360	CD180	-0.255947	0.00195925	0.00574215
ENSBTAG00000008147	MICAL1	-0.545052	0.00196254	0.00574708
ENSBTAG00000025005	METTL7A	-0.633956	0.00196865	0.00575975
ENSBTAG00000007893	SCPEP1	-0.244232	0.0019721	0.00576651
ENSBTAG00000001938	CKS2	-0.236732	0.00198354	0.00579665
ENSBTAG00000033220	C3H1orf189	-0.233908	0.00202238	0.00590336
ENSBTAG00000011325	KHK	-0.330684	0.00205548	0.0059931
ENSBTAG00000008815	WDR89	-0.248385	0.00208243	0.00604737
ENSBTAG00000014873	COA5	-0.164832	0.00210744	0.00610605
ENSBTAG00000000586	C5orf42	-0.254138	0.00210987	0.00610713
ENSBTAG00000009906	DDX1	-0.129213	0.00211022	0.00610713
ENSBTAG00000015107	SLC16A1	-0.347777	0.00212099	0.00613392
ENSBTAG00000003256	TOMM34	-0.260566	0.00212189	0.00613392
ENSBTAG00000014433	UBE2G1	-0.544375	0.00214116	0.00618258
ENSBTAG00000004672	RDX	-0.254173	0.00217242	0.0062551
ENSBTAG00000021263	CYP4V2	-0.37339	0.00223446	0.00641554
ENSBTAG00000012117	ATP6AP1	-0.161868	0.00224933	0.00644731
ENSBTAG00000001057	ARFGAP3	-0.215037	0.00225567	0.00646183
ENSBTAG00000015375	SH2D3C	-0.327105	0.0022609	0.0064689
ENSBTAG00000004547	OLR1	-0.784675	0.00227363	0.006495
ENSBTAG00000019251	EPB41L3	-0.221554	0.00230492	0.00657698
ENSBTAG00000030801	MNAT1	-0.266345	0.00233485	0.00665117
ENSBTAG00000005116	FKBP15	-0.275893	0.00235451	0.0066858
ENSBTAG00000009103	UBLCP1	-0.141543	0.00238272	0.00674971
ENSBTAG00000038375	STOM	-0.318606	0.00238729	0.00675889
ENSBTAG00000013949	AHCTF1	-0.204394	0.0023982	0.00678601
ENSBTAG00000008008	TLR2	-0.369237	0.00243852	0.00688093
ENSBTAG00000040058	ORC5L	-0.626758	0.00248738	0.00698776
ENSBTAG00000021976	NDUFS1	-0.211197	0.00255268	0.0071475
ENSBTAG00000011044	TACC3	-0.16821	0.00255267	0.0071475
ENSBTAG00000006775	SLC12A7	-0.448446	0.00256155	0.00716049
ENSBTAG00000012962	SARS	-0.326535	0.00256852	0.00717604
ENSBTAG00000006034	RNF113A	-0.243344	0.00258937	0.00722238
ENSBTAG00000013167	SIGLEC1	-0.201319	0.00261812	0.00728258
ENSBTAG00000048155	FCNB	-0.748263	0.00264347	0.00733704
ENSBTAG00000014237	CYTH4	-0.0889763	0.00290947	0.00738048
ENSBTAG00000007860	ASPM	-0.342186	0.00271701	0.00750835
ENSBTAG00000007661	MYO1F	-0.158619	0.00273163	0.00754054
ENSBTAG00000019995	C29H11orf73	-0.242487	0.00274456	0.00756801
ENSBTAG00000034918	IFIT2	-0.412282	0.00276546	0.00761738
ENSBTAG00000046979	LGMN	-0.22924	0.00277651	0.00763953
ENSBTAG00000013159	PHF11	-0.26943	0.00284606	0.00777913
ENSBTAG00000008926	FUBP1	-0.2031	0.00284834	0.00779073
ENSBTAG00000001015	TM9SF4	-0.177672	0.00289085	0.00788161
ENSBTAG00000007213	SIRPA	-0.408042	0.00311233	0.00793258
ENSBTAG00000011943	TPR	-0.284263	0.00292162	0.00793694
ENSBTAG00000003556	ZFYVE21	-0.27477	0.0029267	0.00794523
ENSBTAG00000019015	IFITM3	-0.297101	0.00295118	0.00800316
ENSBTAG00000017263	MXI1	-0.18583	0.00295456	0.00800804
ENSBTAG00000004950	BRN	-1.24709	0.00297162	0.00804571
ENSBTAG00000011227	TRPC6	-0.305117	0.00301292	0.00813152
ENSBTAG00000027327	OCSTAMP	-0.629005	0.00309222	0.00833226
ENSBTAG00000011909	ACVR1	-0.338992	0.0031197	0.00838636
ENSBTAG00000015098	RABEPK	-0.206483	0.00312055	0.00838636
ENSBTAG00000009841	CNDP2	-0.292716	0.00315195	0.00844843
ENSBTAG00000008548	FAM98A	-0.209393	0.0031592	0.00846341
ENSBTAG00000003496	AIG1	-0.305801	0.00324402	0.00864959
ENSBTAG00000011257	ASAH1	-0.225279	0.00325732	0.0086805
ENSBTAG00000014877	UNC50	-0.164515	0.00326042	0.0086842
ENSBTAG00000018975	KCNT1	-0.634218	0.00327758	0.00870709
ENSBTAG00000014611	SORL1	-0.273256	0.00345848	0.00873408
ENSBTAG00000020567	HNRNPLL	-0.319877	0.00331008	0.0087705
ENSBTAG00000046188	ELA2	-0.159446	0.00332256	0.0087944
ENSBTAG00000021634	PIAS3	-0.18462	0.00333667	0.00881803
ENSBTAG00000012007	SOCS2	-0.433032	0.00337008	0.00887857
ENSBTAG00000014772	NUDCD2	-0.130603	0.00340297	0.00894204
ENSBTAG00000020225	TBXAS1	-0.510308	0.00400311	0.0089583
ENSBTAG00000014744	TXNDC15	-0.169662	0.00343621	0.00902471
ENSBTAG00000003439	AKAP10	-0.232792	0.00347411	0.00911484
ENSBTAG00000004358	DARS2	-0.184006	0.00347978	0.00912349
ENSBTAG00000002175	SRPK2	-0.374429	0.00349013	0.00914269
ENSBTAG00000009299	AFTPH	-0.182182	0.00351323	0.00918899
ENSBTAG00000011563	TNFSF13B	-0.376677	0.00352515	0.0092135
ENSBTAG00000038931	---	-0.227196	0.00355618	0.00928224
ENSBTAG00000001902	KIAA1731	-0.232093	0.00365522	0.00952058
ENSBTAG00000032183	NELL2	-0.384176	0.0036736	0.00955927
ENSBTAG00000002786	---	-0.279205	0.00371641	0.00964104
ENSBTAG00000010964	STARD5	-0.225278	0.00371462	0.00964104
ENSBTAG00000030932	IFI44L	-0.226057	0.00375891	0.00973142
ENSBTAG00000018101	AHCY	-0.216148	0.00379503	0.00980994
ENSBTAG00000011193	C1QC	-0.200683	0.00383229	0.00988112
ENSBTAG00000019404	IL10RB	-0.327198	0.00384864	0.00991323
ENSBTAG00000002937	EMR3	-0.552599	0.00393834	0.0101084
ENSBTAG00000001225	RBM14	-0.192448	0.00394712	0.0101258
ENSBTAG00000003758	TKT	-0.532038	0.00395196	0.0101331
ENSBTAG00000014711	DBF4	-0.221001	0.00396306	0.0101565
ENSBTAG00000007300	FHL3	-0.293366	0.00400746	0.0102651
ENSBTAG00000020257	PTPN5	-0.251851	0.00402889	0.0103044
ENSBTAG00000008541	MGST1	-0.524305	0.00406452	0.0103798
ENSBTAG00000019341	NSRP1	-0.223101	0.00413726	0.0105391
ENSBTAG00000030845	---	-0.371891	0.00419639	0.0106717
ENSBTAG00000007784	NAA50	-0.253277	0.00420526	0.0106856
ENSBTAG00000019612	RNASE4	-0.398457	0.00425848	0.0107992
ENSBTAG00000018562	TMEM159	-0.500278	0.00447416	0.0109058
ENSBTAG00000006707	ACSL5	-0.203503	0.00432004	0.0109335
ENSBTAG00000000162	ANAPC16	-0.196096	0.00434582	0.0109839
ENSBTAG00000001539	SAV1	-0.159254	0.00434833	0.0109839
ENSBTAG00000008721	MANSC1	-0.61308	0.00436045	0.0109974
ENSBTAG00000024450	MAP2K2	-0.259032	0.00436819	0.0110006
ENSBTAG00000017811	SLC39A9	-0.170349	0.0043815	0.0110225
ENSBTAG00000004948	FAM84A	-0.793907	0.00440589	0.0110681
ENSBTAG00000003636	LIPA	-0.317619	0.004427	0.0111156
ENSBTAG00000014284	ALPK2	-0.283713	0.00443344	0.0111263
ENSBTAG00000037986	PNMA2	-0.16306	0.00445056	0.0111527
ENSBTAG00000034349	IFI44	-0.375199	0.00446811	0.0111912
ENSBTAG00000020583	AASDH	-0.190532	0.00451331	0.0112877
ENSBTAG00000005809	GPR89	-0.252503	0.00460076	0.0114782
ENSBTAG00000002460	ACTL6A	-0.198566	0.00462753	0.0115208
ENSBTAG00000015230	PLA2G12A	-0.17848	0.00462916	0.0115208
ENSBTAG00000006411	THAP11	-0.280442	0.00466344	0.0115947
ENSBTAG00000012348	C3H1ORF92	-0.16335	0.00467304	0.0116072
ENSBTAG00000022681	EOGT	-0.172127	0.00467602	0.011609
ENSBTAG00000012335	UBA7	-0.303268	0.00481593	0.0118982
ENSBTAG00000013602	BRWD1	-0.227981	0.00488814	0.0120356
ENSBTAG00000014239	CCNB1	-0.294299	0.00489991	0.0120529
ENSBTAG00000037800	APOBEC3A	-0.586208	0.00493615	0.0121362
ENSBTAG00000015438	RRBP1	-0.224328	0.00495295	0.0121716
ENSBTAG00000008406	TREX1	-0.224708	0.00501575	0.0122903
ENSBTAG00000008945	SDSL	-0.942502	0.00506468	0.0123863
ENSBTAG00000018386	C19H17orf42	-0.137829	0.00507508	0.0123998
ENSBTAG00000010587	SH3BGRL	-0.268398	0.00515114	0.0125675
ENSBTAG00000017605	AK2	-0.17786	0.0052523	0.0127751
ENSBTAG00000013100	SPAG5	-0.46077	0.00533373	0.0129323
ENSBTAG00000000711	NDRG1	-0.312615	0.00533898	0.0129326
ENSBTAG00000025405	BATF	-0.332081	0.00541042	0.0130835
ENSBTAG00000005018	NFAM1	-0.447703	0.00552004	0.0133015
ENSBTAG00000016830	DAXX	-0.182506	0.00559808	0.0134704
ENSBTAG00000002885	MSR1	-0.272902	0.00560894	0.0134837
ENSBTAG00000015019	OBFC1	-0.252923	0.00565619	0.0135653
ENSBTAG00000005955	RSPH3	-0.131509	0.00567619	0.013594
ENSBTAG00000017181	MACROD1	-0.31997	0.00577283	0.0137864
ENSBTAG00000021029	PRR5L	-0.324812	0.00586092	0.0139705
ENSBTAG00000015874	CASP3	-0.282581	0.00597688	0.0141672
ENSBTAG00000006989	SEMA4F	-0.263713	0.00599928	0.0142044
ENSBTAG00000014450	NOSIP	-0.21516	0.00600095	0.0142044
ENSBTAG00000013465	NXPE3	-0.125081	0.00603697	0.0142631
ENSBTAG00000007804	RILPL2	-0.215133	0.00605486	0.0142921
ENSBTAG00000017135	CTSS	-0.168019	0.00609767	0.0143664
ENSBTAG00000017461	SLC16A3	-0.547232	0.00611665	0.0143911
ENSBTAG00000003882	EMC3	-0.156895	0.00627159	0.0147148
ENSBTAG00000022825	BRI3	-0.334074	0.00630024	0.0147616
ENSBTAG00000004037	JUN	-0.241229	0.0063289	0.0148078
ENSBTAG00000018192	ALG8	-0.202664	0.00633162	0.0148078
ENSBTAG00000013007	C13H20ORF108	-0.173064	0.00633038	0.0148078
ENSBTAG00000003068	SC4MOL	-0.213997	0.00635768	0.014855
ENSBTAG00000031358	DPYD	-0.3151	0.006364	0.014863
ENSBTAG00000003516	TM2D2	-0.168309	0.00638773	0.0149115
ENSBTAG00000009475	PLXDC2	-0.140664	0.00643574	0.0149892
ENSBTAG00000011895	PANK3	-0.253577	0.00700459	0.0150626
ENSBTAG00000017866	CD36	-0.254957	0.00652847	0.0151566
ENSBTAG00000003162	CRYZ	-0.169563	0.00664436	0.015384
ENSBTAG00000003719	TDRD7	-0.278857	0.00672624	0.0155284
ENSBTAG00000018690	RPAP3	-0.238762	0.00684242	0.0157416
ENSBTAG00000004753	TMEM5	-0.171402	0.00687377	0.0157851
ENSBTAG00000011209	SYT11	-0.470452	0.0069467	0.015931
ENSBTAG00000009966	XRCC3	-0.179901	0.00697504	0.0159816
ENSBTAG00000015312	LTBR	-0.396889	0.00698543	0.0159982
ENSBTAG00000031332	RBKS	-0.162783	0.00698858	0.0159982
ENSBTAG00000014906	VCAN	-0.170957	0.00701878	0.0160529
ENSBTAG00000002279	LUC7L3	-0.222287	0.00763131	0.0161939
ENSBTAG00000039980	CLECL1	-0.52165	0.00768749	0.0162546
ENSBTAG00000039287	ZFP69	-0.268078	0.00713732	0.0162583
ENSBTAG00000022807	---	-0.161666	0.00716519	0.016307
ENSBTAG00000018011	APOBR	-0.301856	0.00720347	0.0163794
ENSBTAG00000026248	POP7	-0.324168	0.00723679	0.0164478
ENSBTAG00000032961	IER3IP1	-0.276019	0.00726306	0.0165002
ENSBTAG00000014057	SLC35A1	-0.147306	0.0073111	0.0165649
ENSBTAG00000027795	GFM1	-0.12853	0.00730571	0.0165649
ENSBTAG00000004173	UBXN8	-0.391914	0.00731775	0.0165725
ENSBTAG00000003358	MCFD2	-0.280218	0.00734802	0.0166337
ENSBTAG00000009368	RRAGC	-0.236995	0.00735875	0.0166506
ENSBTAG00000008719	PRKCD	-0.270403	0.00736277	0.0166522
ENSBTAG00000007755	APOBEC3Z3	-0.247345	0.00741021	0.0167298
ENSBTAG00000007644	GNG7	-0.207022	0.00746338	0.0168196
ENSBTAG00000012976	WLS	-0.295749	0.00753799	0.0169355
ENSBTAG00000010508	BLVRB	-0.342235	0.00764291	0.0171182
ENSBTAG00000014881	PHF23	-0.114905	0.00772642	0.0172976
ENSBTAG00000005300	TMEM51	-0.494326	0.00780926	0.0174677
ENSBTAG00000018598	HSPB6	-0.333272	0.00781445	0.0174716
ENSBTAG00000003519	NOL3	-0.125922	0.00807185	0.0179445
ENSBTAG00000000347	RHOG	-0.277227	0.00825386	0.0182851
ENSBTAG00000031185	ATRAID	-0.143222	0.00828967	0.0183325
ENSBTAG00000019040	PLBD2	-0.342859	0.00831411	0.0183786
ENSBTAG00000019953	CYBB	-0.290216	0.00834278	0.0184339
ENSBTAG00000021105	IRAK4	-0.108409	0.00838298	0.0185147
ENSBTAG00000007272	ATP6V0A2	-0.276497	0.00840123	0.0185469
ENSBTAG00000013631	GLUL	-0.249614	0.00848502	0.0186978
ENSBTAG00000021016	GTF2F1	-0.17255	0.00851619	0.0187362
ENSBTAG00000016744	CAPRIN1	-0.240696	0.00868058	0.0190478
ENSBTAG00000000833	TAX1BP3	-0.213276	0.0087431	0.0191684
ENSBTAG00000019470	NEK6	-0.20199	0.00877834	0.0192291
ENSBTAG00000014396	TIEG1	-0.424419	0.00886891	0.0193857
ENSBTAG00000018669	PLB1	-0.269649	0.00887858	0.0193985
ENSBTAG00000005828	MERTK	-0.30138	0.00890709	0.019451
ENSBTAG00000002458	NUP155	-0.146858	0.00891024	0.019451
ENSBTAG00000010350	USP53	-0.197675	0.00908207	0.0197836
ENSBTAG00000011960	GOT1	-0.150607	0.00915109	0.0199168
ENSBTAG00000007167	ZMYM5	-0.228457	0.00930641	0.020203
ENSBTAG00000004852	PLEKHO1	-0.375161	0.0093197	0.0202232
ENSBTAG00000007236	PCM1	-0.194344	0.00933892	0.0202331
ENSBTAG00000011608	P33MONOX	-0.245177	0.00948835	0.0205278
ENSBTAG00000007268	F13A1	-0.36203	0.00962261	0.020774
ENSBTAG00000013527	PGD	-0.412633	0.00971697	0.0209333
ENSBTAG00000008682	TLR3	-0.4482	0.00971526	0.0209343
ENSBTAG00000018200	IL15	-0.40185	0.00973354	0.0209572
ENSBTAG00000002243	SNX15	-0.279263	0.00977098	0.0210051
ENSBTAG00000009517	DBI	-0.217009	0.00993975	0.0213319
ENSBTAG00000009381	LCP2	-0.197267	0.00994623	0.0213367
ENSBTAG00000020756	GSK3A	-0.279199	0.00995283	0.0213419
ENSBTAG00000000113	ARHGEF2	-0.339475	0.0102479	0.0219006
ENSBTAG00000002144	ADRB2	-0.471071	0.010421	0.0222146
ENSBTAG00000039340	SCN4B	-0.387385	0.0105563	0.0224559
ENSBTAG00000010381	MGC151858	-0.196724	0.0105965	0.0225319
ENSBTAG00000011105	SLC38A2	-0.253188	0.0122541	0.022676
ENSBTAG00000013070	EAF2	-0.301454	0.01086	0.0230249
ENSBTAG00000009061	FAR1	-0.140901	0.011017	0.0233285
ENSBTAG00000013650	PQLC2	-0.152068	0.011125	0.0235082
ENSBTAG00000005674	NEU1	-0.287081	0.0111567	0.0235556
ENSBTAG00000008072	FUSIP1	-0.198596	0.0112933	0.0238242
ENSBTAG00000005534	ENO3	-0.22462	0.0115304	0.0242739
ENSBTAG00000033089	PTPLA	-0.163299	0.0116543	0.0244741
ENSBTAG00000009632	LARP7	-0.342551	0.0121963	0.0244975
ENSBTAG00000021135	---	-0.113894	0.0117297	0.0246222
ENSBTAG00000012887	FCER1A	-0.47309	0.0117737	0.0247044
ENSBTAG00000008897	BIN2	-0.212506	0.0118479	0.024824
ENSBTAG00000004066	PARP8	-0.256077	0.0119716	0.0250266
ENSBTAG00000023635	CLEC6A	-0.213152	0.012358	0.0257075
ENSBTAG00000003072	ACADVL	-0.138671	0.0123779	0.0257384
ENSBTAG00000010254	MAP3K6	-0.206628	0.0123876	0.025748
ENSBTAG00000007485	GRHL1	-0.0956939	0.0124286	0.0258226
ENSBTAG00000008579	RCC2	-0.20956	0.0124644	0.0258865
ENSBTAG00000020144	GPR34	-0.358254	0.0126193	0.0261867
ENSBTAG00000011600	MAP3K8	-0.486137	0.0127405	0.0264167
ENSBTAG00000018688	CBR3	-0.158378	0.0130461	0.0268967
ENSBTAG00000012470	SNAPIN	-0.122754	0.0131127	0.027023
ENSBTAG00000002813	GAB1	-0.189081	0.0134353	0.0275598
ENSBTAG00000015276	SLC26A11	-0.123487	0.0134387	0.0275598
ENSBTAG00000006999	RYR1	-0.45176	0.0136418	0.0279097
ENSBTAG00000005807	MICU1	-0.255964	0.0137333	0.028063
ENSBTAG00000010899	TIMP2	-0.304367	0.0138486	0.0282644
ENSBTAG00000016337	THEM2	-0.141923	0.0140302	0.0285662
ENSBTAG00000012030	TTLL1	-0.777314	0.0141429	0.0287842
ENSBTAG00000013393	GEMIN4	-0.224187	0.0141731	0.0288225
ENSBTAG00000003289	---	-0.179752	0.0142423	0.0289105
ENSBTAG00000047314	PPIE	-0.226939	0.0144566	0.0292819
ENSBTAG00000039504	---	-0.92057	0.0145701	0.0294533
ENSBTAG00000004716	RETN	-0.316435	0.0146686	0.0296245
ENSBTAG00000021482	APH1A	-0.170698	0.0147847	0.029804
ENSBTAG00000010484	LRRN4CL	-0.136878	0.0147989	0.0298207
ENSBTAG00000017280	C3	-0.574025	0.0150453	0.0301533
ENSBTAG00000011582	SERINC2	-0.436524	0.0154285	0.0308571
ENSBTAG00000030227	PCDHA13	-0.155265	0.015486	0.0309598
ENSBTAG00000016551	---	-0.112876	0.0155851	0.0311335
ENSBTAG00000011754	LAMTOR2	-0.261411	0.0155924	0.0311357
ENSBTAG00000000977	CADM1	-0.335098	0.0156291	0.0311846
ENSBTAG00000021779	MGST2	-0.392939	0.0156759	0.0312529
ENSBTAG00000005205	DSE	-0.23849	0.015687	0.0312529
ENSBTAG00000010672	PCCA	-0.169674	0.0156879	0.0312529
ENSBTAG00000018438	RRAGD	-0.294781	0.0157242	0.0313129
ENSBTAG00000018823	GRN	-0.242221	0.0157751	0.031402
ENSBTAG00000018280	SLC28A3	-0.495953	0.016588	0.0315386
ENSBTAG00000020262	PSME4	-0.105431	0.0160625	0.0318865
ENSBTAG00000010242	LAMP1	-0.147574	0.0162066	0.0321391
ENSBTAG00000000936	SLC39A2	-0.165123	0.0162706	0.0322117
ENSBTAG00000019285	FBXL17	-0.171865	0.016397	0.032424
ENSBTAG00000022890	MBP	-0.493391	0.0166661	0.0329304
ENSBTAG00000008909	PNPT1	-0.161503	0.016694	0.0329472
ENSBTAG00000012671	TNIP1	-0.194617	0.0169175	0.0333236
ENSBTAG00000018742	MTCH2	-0.127917	0.0170518	0.0335231
ENSBTAG00000011511	---	-0.215808	0.0170685	0.0335398
ENSBTAG00000002563	WDR45	-0.0940472	0.017574	0.0343636
ENSBTAG00000016109	DHRS12	-0.269992	0.0175995	0.0343738
ENSBTAG00000019474	HERC1	-0.163616	0.0181238	0.0352893
ENSBTAG00000003634	CISD1	-0.187328	0.0181406	0.035295
ENSBTAG00000031797	MANF	-0.114461	0.0181831	0.0353375
ENSBTAG00000000289	ASB8	-0.127306	0.0182262	0.0354072
ENSBTAG00000000275	PARP11	-0.158969	0.0184012	0.0356953
ENSBTAG00000009263	MFSD1	-0.152654	0.0184158	0.0357073
ENSBTAG00000010006	EMC2	-0.161793	0.0184844	0.0357994
ENSBTAG00000015519	GFM2	-0.165343	0.0185042	0.0358241
ENSBTAG00000012618	SLC23A3	-0.27287	0.0187635	0.0362693
ENSBTAG00000000563	MYD88	-0.339026	0.0188311	0.0363462
ENSBTAG00000007588	BT.28958	-0.140903	0.0190036	0.0366096
ENSBTAG00000004971	GRAMD1C	-0.146414	0.0190278	0.0366397
ENSBTAG00000018474	IL6R	-0.207638	0.0211624	0.0368949
ENSBTAG00000020294	PTPN6	-0.243317	0.0194599	0.0373059
ENSBTAG00000009784	RAB32	-0.226488	0.0194604	0.0373059
ENSBTAG00000035174	THOC3	-0.188677	0.0196654	0.0376138
ENSBTAG00000001790	SAFB2	-0.205232	0.0198789	0.0379507
ENSBTAG00000009848	GPR171	-0.190129	0.0203428	0.0387262
ENSBTAG00000005009	PRELID1	-0.223693	0.0203714	0.0387599
ENSBTAG00000016168	APLP2	-0.202232	0.0205041	0.038954
ENSBTAG00000014529	GBP4	-0.409126	0.0206322	0.0391431
ENSBTAG00000046324	---	-0.105547	0.0206345	0.0391431
ENSBTAG00000010992	CTSH	-0.417685	0.0206952	0.0392436
ENSBTAG00000017733	CA2	-0.380151	0.0209043	0.0395517
ENSBTAG00000006223	THEMIS2	-0.162176	0.0211367	0.0398282
ENSBTAG00000013118	CD86	-0.222029	0.0211471	0.039833
ENSBTAG00000020780	SBNO2	-0.161211	0.0212319	0.0399779
ENSBTAG00000027337	CTSA	-0.205461	0.0212422	0.0399825
ENSBTAG00000015919	DKFZP564O0823	-0.202066	0.0212595	0.0400002
ENSBTAG00000020190	KREMEN2	-0.121911	0.0214177	0.0402384
ENSBTAG00000009960	FLOT1	-0.145157	0.0218521	0.0409485
ENSBTAG00000012182	DIRAS3	-0.328386	0.0221033	0.041343
ENSBTAG00000015716	ERO1L	-0.119403	0.0223926	0.0417764
ENSBTAG00000006270	HSP90AA1	-0.254697	0.0225725	0.0420658
ENSBTAG00000009426	EZH2	-0.172079	0.0231101	0.0430009
ENSBTAG00000005844	SCAMP2	-0.165339	0.0231166	0.0430009
ENSBTAG00000005380	MOCS2	-0.284358	0.0234463	0.0435187
ENSBTAG00000021647	FCAR	-0.566291	0.0237725	0.0440437
ENSBTAG00000010956	SCARB2	-0.177502	0.0237879	0.0440561
ENSBTAG00000007080	PREB	-0.204202	0.0245131	0.0452673
ENSBTAG00000021857	ARHGAP21	-0.270475	0.0247269	0.0455959
ENSBTAG00000002435	PTPRE	-0.146976	0.0247988	0.0456787
ENSBTAG00000011395	DNM1L	-0.13988	0.0247945	0.0456787
ENSBTAG00000046981	SVIL	-0.0836256	0.0249684	0.0459578
ENSBTAG00000012185	CLEC4E	-0.273586	0.0250346	0.0460629
ENSBTAG00000019754	PRKCDBP	-0.236875	0.0256295	0.0469332
ENSBTAG00000001585	WIPF1	-0.197492	0.0256723	0.0469642
ENSBTAG00000008294	KCNJ2	-0.48523	0.0257856	0.0471375
ENSBTAG00000009252	KLRA1	-0.1949	0.0261106	0.0476569
ENSBTAG00000007878	ARHGAP22	-0.104994	0.0262739	0.0478752
ENSBTAG00000006505	S100A9	-0.676263	0.0296342	0.0480629
ENSBTAG00000012927	ALDOA	-0.276923	0.0264789	0.0481797
ENSBTAG00000039861	OAS1Y	-0.307884	0.0265906	0.0483309
ENSBTAG00000004379	ETHE1	-0.149737	0.0266002	0.0483311
ENSBTAG00000010666	KHNYN	-0.151004	0.0268539	0.0487225
ENSBTAG00000013414	BLVRA	-0.143083	0.0272557	0.0493633
