# Supplementary material for: RNA-seq Transcriptional Profiling of Peripheral Blood Leukocytes from Cattle Infected with Mycobacterium bovis
Source: Front Immunol. 2014 Aug 26;5:396. doi: 10.3389/fimmu.2014.00396 (PMC4143615; doi:10.3389/fimmu.2014.00396)
Supplement: Supplementary file 1 [file Data_Sheet1.ZIP › Table_S5.xlsx]

## Sheet: Microarray canonical pathways
Table S5: Canonical pathways identified using IPA for microarray DE gene results from M. bovis-infected and non-infected control animals (statistically significant pathways (adjusted P ≤ 0.05) shown and ranked according to P-value [smallest to largest])
IPA Canonical Pathways	-log(P-value)	Ratio	Molecules
TREM1 Signaling	3.54813e-05	0.167	IL8, TREM1, TYROBP, MYD88, ITGA5, CD83, FCGR2B, TLR2, TLR4, IL18, CCL2, TLR6, CD86, TLR3, STAT5B
EIF2 Signaling	4.67735e-05	0.129	RPL11, PPP1CC, RPS18, PPP1CB, RPL14, KRAS, RPL7A, RPL18A, MAP2K2, EIF3D, RPLP2, MRAS, RPS10, RPS5, RPL3, RPL27, RPLP0, EIF3F, RRAS2, EIF4A3, EIF4A1, EIF2B5, EIF2B1, RPLP1, RPSA, RPS14
Chemokine Signaling	5.49541e-05	0.187	CAMK1D, CXCR4, CXCL12, PPP1CB, KRAS, MAPK13, PTK2, JUN, CCL4, RRAS2, CCL2, MAP2K2, MRAS, PRKCB
Role of IL-17F in Allergic Inflammatory Airway Diseases	5.7544e-05	0.229	CXCL10, IL8, TRAF3IP2, CCL4, CCL2, MAP2K2, ATF4, RPS6KA5, CXCL5, RPS6KA1, ATF2
Communication between Innate and Adaptive Immune Cells	0.000102329	0.143	TLR2, CXCL10, TLR4, IL8, IL18, IL1A, CCL4, TNFSF13, TLR6, IL15, FCER1G, CD86, CD83, TLR3, CD8B, CCR7
UVA-Induced MAPK Signaling	0.000102329	0.163	CASP3, ZC3HAV1, PARP8, SMPD1, KRAS, RPS6KA5, PLCL2, PARP3, MAPK13, PARP9, JUN, RRAS2, MRAS, PARP11, RPS6KA1, PARP14
GADD45 Signaling	0.000112202	0.292	PCNA, CCNE1, CCND2, GADD45B, GADD45A, CDKN1A, CCNB1
Production of Nitric Oxide and Reactive Oxygen Species in Macrophages	0.000204174	0.113	PPP1CC, PTPN6, APOM, MAP3K6, NFKBIE, DIRAS3, IFNGR2, PPP1CB, MAPK13, NCF4, SPI1, TLR2, TLR4, RHOG, JUN, PRKCD, NCF2, CYBB, RHOU, S100A8, MAP3K8, IRF8, SIRPA, PRKCB
Natural Killer Cell Signaling	0.000316228	0.144	CD247, PTPN6, PAK6, TYROBP, KRAS, OCRL, RRAS2, MAP2K2, PRKCD, ZAP70, CD244, LAT, MRAS, FCER1G, LCP2, FCGR3A, PRKCB
Role of Macrophages, Fibroblasts and Endothelial Cells in Rheumatoid Arthritis	0.000436516	0.0994	SOCS1, IL1A, NFKBIE, CXCL12, KRAS, TCF7, MYC, TRAF3IP2, JUN, MAP2K2, CCL2, TRAF4, MRAS, ATF4, TLR3, LTBR, TRAF5, FCGR3A, IL8, MYD88, IL15, IL6R, PLCL2, ATF2, TLR2, IL16, TLR4, IL18, RRAS2, PRKCD, TLR6, LEF1, IRAK4, PRKCB
Dendritic Cell Maturation	0.00047863	0.109	IL1A, TYROBP, MYD88, NFKBIE, IL15, CD83, PLCL2, MAPK13, FCGR2B, ATF2, COL1A2, TLR2, TLR4, IL18, FSCN1, FCER1G, CD86, ATF4, LTBR, IRF8, TLR3, CCR7, FCGR3A
mTOR Signaling	0.000549541	0.113	PRKAB1, DDIT4, DIRAS3, RPS18, RPS6KA5, KRAS, PRR5L, EIF4EBP1, HMOX1, EIF3F, RRAS2, RHOG, EIF3D, PRKCD, EIF4A3, EIF4A1, MRAS, RHOU, RPS6KA1, RPS10, RPS5, RPS14, RPSA, PRKCB
JAK/Stat Signaling	0.000616595	0.169	SOCS1, PIAS3, PTPN6, PIAS2, RRAS2, MAP2K2, CDKN1A, CISH, SOCS2, MRAS, KRAS, STAT5B
Glioma Invasiveness Signaling	0.000616595	0.167	PTK2, RHOG, RRAS2, F2R, DIRAS3, MRAS, RHOU, PLAUR, KRAS, PLAU, TIMP2
Role of IL-17A in Psoriasis	0.000691831	0.357	S100A7, IL8, S100A9, S100A8, CXCL5
PI3K Signaling in B Lymphocytes	0.000691831	0.126	ATF3, C3, NFKBIE, KRAS, PLCL2, FCGR2B, CD79A, ATF2, BLK, TLR4, RRAS2, JUN, CD180, MAP2K2, BCL10, MRAS, ATF4, PRKCB
Role of MAPK Signaling in the Pathogenesis of Influenza	0.000707946	0.167	CXCL10, RRAS2, CASP3, CCL2, MAP2K2, PLB1, MRAS, KRAS, MAPK13, RABGEF1, PLA2G12A, ATF2
UVC-Induced MAPK Signaling	0.000758578	0.205	JUN, RRAS2, MAP2K2, PRKCD, MRAS, KRAS, SMPD1, MAPK13, PRKCB
NF-κB Signaling	0.000776247	0.122	PRKACB, IL1A, MYD88, NFKBIE, KRAS, TLR2, TLR4, TNIP1, IL18, RRAS2, BCL10, TLR6, ZAP70, MRAS, FCER1G, TDP2, MAP3K8, LTBR, TRAF5, TLR3, IRAK4, PRKCB
GNRH Signaling	0.000831764	0.118	PRKACB, MAP3K6, PAK6, KRAS, MAPK13, ATF2, DNM1, PTK2, RRAS2, JUN, MAP2K2, PRKCD, MRAS, ATF4, MAP3K8, DNM1L, PRKAR1A, PRKCB
Heme Degradation	0.000851138	0.273	HMOX1, BLVRA, BLVRB
HGF Signaling	0.000954993	0.135	ETS1, MAP3K6, KRAS, ATF2, PTK2, JUN, RRAS2, GAB1, MAP2K2, ETS2, PRKCD, CDKN1A, MRAS, MAP3K8, PRKCB
ERK/MAPK Signaling	0.00102329	0.109	ETS1, PRKACB, PPP1CC, PAK6, PPP1CB, ITGA5, RPS6KA5, KRAS, ATF2, EIF4EBP1, MYC, PTK2, LAMTOR3, RRAS2, MAP2K2, ETS2, PRKCD, MRAS, ATF4, RPS6KA1, PRKAR1A, PLA2G12A, PRKCB
Glucocorticoid Receptor Signaling	0.0011749	0.097	CD247, PRKACB, TAF11, PRKAB1, SGK1, NFKBIE, KRAS, MAPK13, HSPA5, MNAT1, HSPA4, JUN, POLR2C, PCK2, CCL2, MAP2K2, TGFB2, MRAS, STAT5B, ADRB2, IL8, TAF9, GTF2F1, POLR2K, RRAS2, CDKN1A, HSP90AA1, PLAU, A2M
IL-17 Signaling	0.00120226	0.16	CXCL10, IL8, JUN, TRAF3IP2, RRAS2, CCL2, MAP2K2, MRAS, KRAS, MAPK13, CXCL5, ATF2
NRF2-mediated Oxidative Stress Response	0.00131826	0.113	AKR7A2, MGST1, PPIB, KRAS, DNAJB9, MAFF, GSR, HMOX1, GSTT1, RRAS2, ERP29, JUN, MGST2, SCARB1, MAP2K2, PRKCD, MRAS, ATF4, DNAJB6, DNAJB1, NFE2L2, PRKCB
Prolactin Signaling	0.00134896	0.143	MYC, SOCS1, JUN, RRAS2, MAP2K2, PRKCD, SOCS2, MRAS, KRAS, STAT5B, TCF7, PRKCB
STAT3 Pathway	0.00134896	0.15	MYC, SOCS1, PIAS3, PTPN6, RRAS2, MAP2K2, CDKN1A, CISH, SOCS2, MRAS, KRAS, MAPK13
HMGB1 Signaling	0.00134896	0.128	IL8, IL1A, DIRAS3, IFNGR2, KRAS, MAPK13, TLR4, JUN, RHOG, RRAS2, CCL2, MAP2K2, MRAS, RHOU
ERK5 Signaling	0.00144544	0.162	MYC, RRAS2, GAB1, SGK1, MRAS, ATF4, KRAS, MAP3K8, RPS6KA5, RPS6KA1, ATF2
B Cell Receptor Signaling	0.00151356	0.114	ETS1, PTPN6, MAP3K6, NFKBIE, GSK3A, KRAS, MAPK13, FCGR2B, OCRL, CD79A, ATF2, RRAS2, JUN, MAP2K2, GAB1, BCL10, MRAS, ATF4, MAP3K8, PRKCB
NGF Signaling	0.00194984	0.123	MAP3K6, KRAS, RPS6KA5, SMPD1, ATF2, RHOG, RRAS2, GAB1, MAP2K2, PRKCD, TRAF4, MRAS, ATF4, MAP3K8, RPS6KA1
Erythropoietin Signaling	0.00213796	0.139	SOCS1, PTPN6, JUN, RRAS2, MAP2K2, PRKCD, NFKBIE, MRAS, KRAS, STAT5B, PRKCB
Acute Myeloid Leukemia Signaling	0.00218776	0.143	MYC, RRAS2, MAP2K2, MRAS, KIT, LEF1, KRAS, STAT5B, SPI1, CSF1R, TCF7, EIF4EBP1
Renin-Angiotensin Signaling	0.00234423	0.119	PRKACB, PTPN6, PAK6, KRAS, MAPK13, ATF2, PTK2, JUN, RRAS2, CCL2, MAP2K2, PRKCD, MRAS, PRKCB, PRKAR1A
Thyroid Cancer Signaling	0.00239883	0.182	CXCL10, MYC, RRAS2, MAP2K2, MRAS, LEF1, KRAS, TCF7
Sertoli Cell-Sertoli Cell Junction Signaling	0.00239883	0.106	PRKACB, MAP3K6, TUBB2A, TUBA4A, CTNNA1, YBX3, ITGA5, GSK3A, KRAS, MAPK13, ATF2, JUN, AGGF1, RRAS2, MAP2K2, CLDN12, MRAS, MAP3K8, A2M, GUCY1B3, PRKAR1A
Glutathione Redox Reactions I	0.00269153	0.208	GSR, GSTT1, MGST1, CLIC2, MGST2
Tec Kinase Signaling	0.00281838	0.103	PAK6, DIRAS3, FCER1A, ITGA5, GNG7, BLK, PTK2, TLR4, TXK, RHOG, PRKCD, TNFRSF25, MRAS, HCK, RHOU, FCER1G, STAT5B, FGR, PRKCB
Cholecystokinin/Gastrin-mediated Signaling	0.00301995	0.132	IL1A, DIRAS3, KRAS, ATF2, PTK2, IL18, JUN, RHOG, RRAS2, MAP2K2, PRKCD, RHOU, MRAS, PRKCB
Renal Cell Carcinoma Signaling	0.00301995	0.139	ETS1, JUN, RRAS2, MAP2K2, PAK6, SLC2A1, GAB1, CUL2, MRAS, Ubb, KRAS
Molecular Mechanisms of Cancer	0.0030903	0.0876	PRKACB, DIRAS3, NFKBIE, CTNNA1, KRAS, GSK3A, MAPK13, PTK2, MYC, LAMTOR3, JUN, RHOG, MAP2K2, TGFB2, MRAS, RHOU, ARHGEF2, ARHGEF3, RASA1, CASP3, PAK6, DAXX, CCNE1, RRAS2, CCND2, GAB1, APH1A, PRKCD, CDKN1A, LEF1, CFLAR, PRKCB, PRKAR1A, PSEN1
Regulation of eIF4 and p70S6K Signaling	0.00363078	0.103	RPS18, ITGA5, KRAS, MAPK13, EIF4EBP1, EIF3F, RRAS2, MAP2K2, EIF3D, EIF4A3, EIF4A1, EIF2B1, MRAS, EIF2B5, RPS10, RPS5, RPS14, RPSA
Oncostatin M Signaling	0.00371535	0.2	RRAS2, MAP2K2, MRAS, KRAS, PLAU, CHI3L1, STAT5B
Phospholipase C Signaling	0.00416869	0.0943	CD247, DIRAS3, PPP1CB, KRAS, FCGR2B, CD79A, GNG7, HMOX1, RHOG, MAP2K2, RHOU, MRAS, ATF4, ARHGEF2, ARHGEF3, PLA2G12A, ITGA5, ATF2, RRAS2, PRKCD, LAT, ZAP70, FCER1G, LCP2, PRKCB
LPS-stimulated MAPK Signaling	0.0042658	0.133	TLR4, JUN, RRAS2, MAP2K2, PRKCD, NFKBIE, MRAS, KRAS, MAPK13, PRKCB, ATF2
Leukocyte Extravasation Signaling	0.00436516	0.105	CXCR4, CTNNA1, RDX, CXCL12, ITGA5, NCF4, MAPK13, PTK2, WIPF1, TXK, ARHGAP9, MAP2K2, CLDN12, RAP1GAP, EZR, PRKCD, NCF2, CYBB, PECAM1, ARHGAP12, TIMP2, PRKCB
Hepatic Cholestasis	0.00436516	0.0929	PRKACB, MAP4K2, IL8, IL1A, CYP27A1, MYD88, NFKBIE, NR1H3, TLR4, IL18, JUN, SREBF1, PRKCD, ABCC3, IRAK4, PRKAR1A, PRKCB
IL-17A Signaling in Fibroblasts	0.00436516	0.175	NFKBID, JUN, TRAF3IP2, CCL2, NFKBIE, MAPK13, CXCL5
Role of Pattern Recognition Receptors in Recognition of Bacteria and Viruses	0.00512861	0.119	TLR2, PTX3, TLR4, OAS1, C3, MYD88, PRKCD, TLR6, CLEC6A, C1QC, TLR3, C1QB, PRKCB
FLT3 Signaling in Hematopoietic Progenitor Cells	0.00524807	0.139	RRAS2, MAP2K2, MRAS, ATF4, KRAS, RPS6KA5, MAPK13, RPS6KA1, STAT5B, EIF4EBP1, ATF2
Thrombopoietin Signaling	0.00537032	0.141	MYC, JUN, RRAS2, MAP2K2, PRKCD, MRAS, KRAS, STAT5B, PRKCB
Angiopoietin Signaling	0.00537032	0.133	PTK2, TNIP1, RRAS2, PAK6, DOK2, NFKBIE, MRAS, KRAS, STAT5B, RASA1
Melanocyte Development and Pigmentation Signaling	0.00549541	0.126	PRKACB, PTPN6, RRAS2, MAP2K2, MRAS, ATF4, KIT, KRAS, RPS6KA5, RPS6KA1, PRKAR1A, ATF2
T Cell Receptor Signaling	0.00562341	0.119	CD247, RRAS2, JUN, TXK, MAP2K2, BCL10, ZAP70, LAT, MRAS, KRAS, RASA1, CD8B, LCP2
Protein Kinase A Signaling	0.00562341	0.088	PRKACB, FLNB, PPP1CC, AKAP8, PTPLA, NFKBIE, PPP1CB, GSK3A, PTPN5, GNG7, TCF7, MPPE1, PTK2, MAP2K2, DUSP10, TGFB2, TDP2, ATF4, RYR1, DUSP12, APEX1, PTPN6, PTPRE, PTPRK, PDE4B, PLCL2, ATF2, PYGM, PRKCD, AKAP10, KDELR3, LEF1, PTPRR, SIRPA, PRKAR1A, PRKCB
Fc Epsilon RI Signaling	0.0060256	0.12	FCER1A, KRAS, MAPK13, OCRL, RRAS2, GAB1, MAP2K2, PRKCD, LAT, MRAS, FCER1G, LCP2, PRKCB, PLA2G12A
Toll-like Receptor Signaling	0.0060256	0.141	TLR2, TLR4, JUN, MYD88, TRAF4, TLR6, MAPK13, TLR3, IRAK4
P2Y Purigenic Receptor Signaling Pathway	0.00676083	0.104	PRKACB, KRAS, PLCL2, GNG7, ATF2, MYC, JUN, RRAS2, MAP2K2, PRKCD, MRAS, ATF4, P2RY1, PRKCB, PRKAR1A
ErbB2-ErbB3 Signaling	0.00691831	0.143	MYC, JUN, RRAS2, MAP2K2, Nrg1, MRAS, KRAS, GSK3A, STAT5B
IL-12 Signaling and Production in Macrophages	0.00707946	0.102	APOM, MYD88, MAPK13, SPI1, TLR2, JMJD6, TLR4, IL18, JUN, MAP2K2, PRKCD, TGFB2, MAP3K8, S100A8, IRF8, PRKCB
Role of Tissue Factor in Cancer	0.00707946	0.108	BLK, IL8, ARRB1, RRAS2, CASP3, MRAS, HCK, PLAUR, RPS6KA5, KRAS, RPS6KA1, MAPK13, STAT5B, FGR
IL-10 Signaling	0.0074131	0.128	HMOX1, IL1A, IL18, JUN, BLVRA, NFKBIE, IL10RB, BLVRB, MAPK13, FCGR2B
Neurotrophin/TRK Signaling	0.0074131	0.132	JUN, RRAS2, MAP2K2, GAB1, SPRY2, MRAS, ATF4, KRAS, RPS6KA1, ATF2
Androgen Signaling	0.00758578	0.0966	PRKACB, GTF2F1, POLR2K, MNAT1, GNG7, HSPA4, JUN, POLR2C, PRKCD, MRAS, HSP90AA1, DNAJB1, PRKCB, PRKAR1A
Role of NFAT in Regulation of the Immune Response	0.00758578	0.095	CD247, NFKBIE, FCER1A, GSK3A, KRAS, FCGR2B, GNG7, CD79A, ATF2, JUN, RRAS2, MAP2K2, LAT, ZAP70, MRAS, FCER1G, CD86, LCP2, FCGR3A
Regulation of IL-2 Expression in Activated and Anergic T Lymphocytes	0.00776247	0.124	CD247, JUN, RRAS2, MAP2K2, BCL10, NFKBIE, LAT, ZAP70, MRAS, TGFB2, KRAS
Systemic Lupus Erythematosus Signaling	0.00831764	0.0902	CD247, PTPN6, IL1A, SNRPB, PRPF3, IL6R, PRPF39, KRAS, PRPF38B, FCGR2B, CD79A, SNRNP48, IL18, JUN, RRAS2, LAT, MRAS, FCER1G, CD86, NHP2L1, LSM3, SNRPA1, FCGR3A
Polyamine Regulation in Colon Cancer	0.00891251	0.167	MYC, AZIN1, PSME4, KRAS, ODC1
ErbB4 Signaling	0.00954993	0.13	RRAS2, MAP2K2, APH1A, PRKCD, Nrg1, MRAS, KRAS, PSEN1, PRKCB
Cardiac Hypertrophy Signaling	0.00977237	0.092	PRKACB, MAPKAPK3, MAP3K6, DIRAS3, IL6R, KRAS, PLCL2, MAPK13, GNG7, ATF2, RHOG, RRAS2, JUN, MAP2K2, EIF2B1, MRAS, EIF2B5, RHOU, TGFB2, MAP3K8, RPS6KA1, PRKAR1A, ADRB2
PKCθ Signaling in T Lymphocytes	0.0102329	0.0972	CD247, MAP3K6, NFKBIE, KRAS, JUN, RRAS2, BCL10, LAT, ZAP70, MRAS, FCER1G, CD86, MAP3K8, LCP2
PPAR Signaling	0.0109648	0.112	IL1A, IL18, JUN, RRAS2, MAP2K2, NFKBIE, MRAS, NR1H3, HSP90AA1, KRAS, STAT5B, CITED2
14-3-3-mediated Signaling	0.0109648	0.116	EDC3, TUBB2A, TUBA4A, KRAS, GSK3A, PLCL2, SRPK2, JUN, RRAS2, MAP2K2, PRKCD, MRAS, RPS6KA1, PRKCB
Prostate Cancer Signaling	0.0112202	0.107	CCNE1, RRAS2, MAP2K2, NFKBIE, CDKN1A, MRAS, HSP90AA1, ATF4, LEF1, KRAS, ATF2
CXCR4 Signaling	0.0112202	0.0977	PAK6, CXCR4, DIRAS3, CXCL12, KRAS, GNG7, PTK2, RRAS2, JUN, RHOG, MAP2K2, PRKCD, MRAS, RHOU, ELMO2, ELMO1, PRKCB
p38 MAPK Signaling	0.011749	0.117	IL1A, MAPKAPK3, RPS6KA5, MAPK13, ATF2, MYC, DAXX, IL18, DUSP10, TGFB2, ATF4, RPS6KA1, IRAK4, PLA2G12A
SAPK/JNK Signaling	0.0120226	0.114	MAP4K2, DAXX, JUN, RRAS2, GADD45A, GAB1, DUSP10, MRAS, FCER1G, KRAS, GNG7, ATF2
GM-CSF Signaling	0.0131826	0.132	ETS1, RRAS2, MAP2K2, CISH, HCK, MRAS, KRAS, STAT5B, PRKCB
Germ Cell-Sertoli Cell Junction Signaling	0.0134896	0.101	MAP3K6, PAK6, DIRAS3, TUBB2A, TUBA4A, CTNNA1, KRAS, PTK2, AGGF1, RHOG, RRAS2, MAP2K2, MRAS, RHOU, TGFB2, MAP3K8, A2M
Synaptic Long Term Potentiation	0.0134896	0.108	PRKACB, PPP1CC, PPP1CB, KRAS, PLCL2, ATF2, RRAS2, MAP2K2, PRKCD, MRAS, ATF4, RPS6KA1, PRKCB, PRKAR1A
Insulin Receptor Signaling	0.0138038	0.101	PRKACB, PPP1CC, SGK1, PPP1CB, KRAS, GSK3A, OCRL, EIF4EBP1, RRAS2, GAB1, MAP2K2, EIF2B1, MRAS, EIF2B5, PRKAR1A
Acute Phase Response Signaling	0.0138038	0.0994	SOCS1, SERPING1, IL1A, C3, MYD88, NFKBIE, SOCS2, IL6R, KRAS, MAPK13, HMOX1, IL18, HP, JUN, RRAS2, MAP2K2, MRAS, A2M
Altered T Cell and B Cell Signaling in Rheumatoid Arthritis	0.0144544	0.11	TLR2, TLR4, IL1A, IL18, TNFSF13, TLR6, IL15, FCER1G, CD86, TLR3, CD79A
LXR/RXR Activation	0.0144544	0.101	TLR4, IL18, IL1A, APOM, C3, CCL2, MSR1, SREBF1, MYLIP, CD36, NR1H3, S100A8, TLR3, HMGCR
Inhibition of Angiogenesis by TSP1	0.0151356	0.143	CD47, JUN, CASP3, CD36, MAPK13, GUCY1B3
Role of IL-17A in Arthritis	0.0151356	0.125	IL8, CCL2, MAP2K2, NFKBIE, MAPK13, CXCL5, RPS6KA1, ATF2
Role of Hypercytokinemia/hyperchemokinemia in the Pathogenesis of Influenza	0.0154882	0.152	CXCL10, IL8, IL1A, IL18, CCL4, CCL2, IL15
iNOS Signaling	0.0154882	0.132	TLR4, JUN, MYD88, NFKBIE, IFNGR2, MAPK13, IRAK4
BMP signaling pathway	0.0158489	0.116	PRKACB, MAGED1, JUN, RRAS2, MAP2K2, MRAS, KRAS, MAPK13, PRKAR1A, ATF2
Neuregulin Signaling	0.0169824	0.106	MYC, RRAS2, MAP2K2, PRKCD, MRAS, ITGA5, HSP90AA1, KRAS, STAT5B, PSEN1, PRKCB
Coagulation System	0.017378	0.158	F2R, PLAUR, F13A1, PLAU, THBD, A2M
IL-8 Signaling	0.0186209	0.0844	IL8, DIRAS3, KRAS, GNG7, EIF4EBP1, PTK2, HMOX1, RRAS2, JUN, RHOG, CCND2, MAP2K2, PRKCD, NCF2, MRAS, CYBB, RHOU, IRAK4, PRKCB
Actin Nucleation by ARP-WASP Complex	0.0186209	0.119	WIPF1, RHOG, RRAS2, DIRAS3, MRAS, RHOU, ITGA5, KRAS
Heme Biosynthesis II	0.0190546	0.125	PPOX, ALAD, HMBS
Crosstalk between Dendritic Cells and Natural Killer Cells	0.0194984	0.104	TLR4, IL18, TYROBP, CD69, FSCN1, IL15, CD86, CD83, LTBR, TLR3, CCR7
Endoplasmic Reticulum Stress Pathway	0.0204174	0.211	CASP3, XBP1, ATF4, HSPA5
PPARα/RXRα Activation	0.0213796	0.09	PRKACB, PRKAB1, NFKBIE, CD36, ACVR1, KRAS, PLCL2, GK, RRAS2, JUN, MAP2K2, MRAS, TGFB2, HSP90AA1, ADIPOR2, STAT5B, PRKAR1A, PRKCB
Growth Hormone Signaling	0.0229087	0.115	SOCS1, PTPN6, PRKCD, SOCS2, RPS6KA5, RPS6KA1, STAT5B, A2M, PRKCB
Thrombin Signaling	0.0229087	0.09	F2RL2, F2R, CAMK1D, DIRAS3, PPP1CB, KRAS, PLCL2, MAPK13, GNG7, PTK2, RRAS2, RHOG, MAP2K2, PRKCD, MRAS, RHOU, ARHGEF2, ARHGEF3, PRKCB
IL-6 Signaling	0.0229087	0.105	SOCS1, IL8, IL18, IL1A, RRAS2, JUN, MAP2K2, NFKBIE, IL6R, MRAS, KRAS, MAPK13, A2M
CCR5 Signaling in Macrophages	0.0245471	0.0928	CD247, JUN, CCL4, PRKCD, MRAS, FCER1G, MAPK13, GNG7, PRKCB
Breast Cancer Regulation by Stathmin1	0.0251189	0.0888	PRKACB, PPP1CC, CAMK1D, TUBB2A, TUBA4A, PPP1CB, KRAS, GNG7, CCNE1, STMN1, RRAS2, MAP2K2, PRKCD, CDKN1A, MRAS, ARHGEF2, ARHGEF3, PRKAR1A, PRKCB
Pentose Phosphate Pathway	0.0251189	0.13	PGD, TKT, TALDO1
IL-3 Signaling	0.0269153	0.12	PTPN6, JUN, RRAS2, MAP2K2, PRKCD, MRAS, KRAS, STAT5B, PRKCB
ATM Signaling	0.0275423	0.121	JUN, GADD45B, GADD45A, CDKN1A, ATF4, MAPK13, CCNB1, ATF2
Huntington's Disease Signaling	0.0295121	0.0833	CASP3, SGK1, Ubb, CASP4, POLR2K, HSPA5, GNG7, ATF2, DNM1, HSPA4, POLR2C, JUN, PRKCD, VAMP3, ATF4, GOSR1, DNAJB1, DNM1L, RASA1, NAPB, PRKCB
IL-15 Signaling	0.0301995	0.111	PTK2, RRAS2, MAP2K2, IL15, MRAS, KRAS, MAPK13, STAT5B
IGF-1 Signaling	0.0323594	0.103	PRKACB, PTK2, SOCS1, JUN, RRAS2, MAP2K2, SOCS2, MRAS, KRAS, RASA1, PRKAR1A
CD27 Signaling in Lymphocytes	0.0331131	0.119	JUN, MAP2K2, CASP3, MAP3K6, NFKBIE, MAP3K8, TRAF5
Atherosclerosis Signaling	0.0331131	0.0935	COL1A2, IL8, IL18, IL1A, APOM, CCL2, MSR1, CXCR4, PLB1, CD36, CXCL12, S100A8, PLA2G12A
AMPK Signaling	0.0338844	0.0773	PRKACB, TAF9, PFKFB3, PRKAB1, AK3, PFKP, MAPK13, EIF4EBP1, MRAS, CPT2, HMGCR, AK2, PRKAR1A, ADRB2
Cardiac β-adrenergic Signaling	0.0338844	0.0886	PRKACB, PPP1CC, AKAP8, PPP1CB, PDE4B, GNG7, MPPE1, PKIB, AKAP10, MRAS, TDP2, APEX1, PRKAR1A, PKIG
PI3K/AKT Signaling	0.0354813	0.0855	NFKBIE, ITGA5, KRAS, GSK3A, OCRL, EIF4EBP1, RRAS2, MAP2K2, GAB1, CDKN1A, MRAS, HSP90AA1, MAP3K8
Endometrial Cancer Signaling	0.0363078	0.117	MYC, RRAS2, MAP2K2, MRAS, CTNNA1, LEF1, KRAS
Ephrin Receptor Signaling	0.0363078	0.081	EFNA2, PAK6, CXCR4, SH2D3C, CXCL12, ITGA5, KRAS, GNG7, ATF2, PTK2, WIPF1, RRAS2, SDCBP, MAP2K2, MRAS, ATF4, RASA1
4-1BB Signaling in T Lymphocytes	0.0371535	0.139	JUN, MAP2K2, NFKBIE, MAPK13, ATF2
Superpathway of Methionine Degradation	0.0371535	0.0769	PCCA, GOT1, AHCYL2, PRMT1, AHCY
TGF-β Signaling	0.0371535	0.106	JUN, RRAS2, MAP2K2, RNF111, ACVR1, MRAS, TGFB2, KRAS, MAPK13, TGIF1
Colorectal Cancer Metastasis Signaling	0.0371535	0.0821	PRKACB, CASP3, DIRAS3, IL6R, KRAS, GNG7, TCF7, MYC, TLR2, TLR4, RHOG, JUN, ARRB1, RRAS2, MAP2K2, TLR6, MRAS, RHOU, TGFB2, LEF1, TLR3, PRKAR1A
Gαs Signaling	0.0380189	0.096	PRKACB, RAPGEF2, MSR1, MAP2K2, HCK, MRAS, ATF4, RYR1, GNG7, PRKAR1A, ADRB2, ATF2
Antiproliferative Role of Somatostatin Receptor 2	0.0380189	0.111	PTPN6, RRAS2, MAP2K2, CDKN1A, MRAS, KRAS, GNG7, GUCY1B3
HER-2 Signaling in Breast Cancer	0.0398107	0.11	CCNE1, RRAS2, PRKCD, CDKN1A, MRAS, PARD6B, KRAS, GSK3A, PRKCB
IL-2 Signaling	0.0398107	0.115	SOCS1, JUN, RRAS2, MAP2K2, MRAS, KRAS, STAT5B
α-Adrenergic Signaling	0.0398107	0.0917	PRKACB, PYGM, RRAS2, MAP2K2, PRKCD, MRAS, KRAS, GNG7, PRKAR1A, PRKCB
G-Protein Coupled Receptor Signaling	0.040738	0.0833	PRKACB, NFKBIE, RGS16, KRAS, PDE4B, ATF2, MPPE1, P2RY13, LAMTOR3, RRAS2, MAP2K2, RAP1GAP, CNR2, MRAS, ATF4, TDP2, MAP3K8, RPS6KA1, APEX1, RASA1, PRKAR1A, PRKCB, ADRB2
PDGF Signaling	0.042658	0.105	MYC, JUN, RRAS2, MAP2K2, MRAS, KRAS, OCRL, RASA1, PRKCB
Estrogen Receptor Signaling	0.0436516	0.0956	TAF9, TAF11, POLR2C, RRAS2, MAP2K2, PCK2, CTBP2, MRAS, GTF2F1, POLR2K, KRAS, MED13L, MNAT1
Aryl Hydrocarbon Receptor Signaling	0.0436516	0.0819	MYC, GSTT1, CCNE1, IL1A, MGST1, CCND2, JUN, MGST2, CDKN1A, TGFB2, HSP90AA1, ALDH3B1, DHFR, NFE2L2
Hypoxia Signaling in the Cardiovascular System	0.0446684	0.118	JUN, UBE2B, COPS5, UBE2G1, NFKBIE, HSP90AA1, ATF4, ATF2
cAMP-mediated signaling	0.0457088	0.0885	PRKACB, CAMK1D, AKAP8, PDE4B, ATF2, MPPE1, P2RY13, LAMTOR3, MAP2K2, RAP1GAP, CNR2, PKIB, AKAP10, TDP2, ATF4, RPS6KA1, APEX1, PRKAR1A, PKIG, ADRB2
Complement System	0.0467735	0.143	SERPING1, CD55, C3, C1QC, C1QB
Tetrapyrrole Biosynthesis II	0.0467735	0.143	ALAD, HMBS
Pentose Phosphate Pathway (Non-oxidative Branch)	0.0467735	0.154	TKT, TALDO1
Retinoic acid Mediated Apoptosis Signaling	0.047863	0.11	CASP3, ZC3HAV1, PARP8, PARP11, PARP3, CFLAR, PARP9, PARP14
Reelin Signaling in Neurons	0.0489779	0.106	BLK, NDEL1, CNR2, HCK, ITGA5, ARHGEF2, ARHGEF3, VLDLR, FGR
Xenobiotic Metabolism Signaling	0.0489779	0.0769	AASDH, GOT1, MAOA
